# Supplementary material for: AmphiBIO, a global database for amphibian ecological traits
Source: Sci Data. 2017 Sep 5;4:170123. doi: 10.1038/sdata.2017.123 (PMC5584397; doi:10.1038/sdata.2017.123)
Supplement: Supplementary file 1 [file sdata2017123-isa1.zip]

Archive with 3 entries (3 files):
- i_Investigation.txt
- s_study_Oliveira.txt
- a_assay_Oliveira.txt
