# Supplementary material for: AmphiBIO, a global database for amphibian ecological traits
Source: Sci Data. 2017 Sep 5;4:170123. doi: 10.1038/sdata.2017.123 (PMC5584397; doi:10.1038/sdata.2017.123)
Supplement: Supplementary file 1 [file sdata2017123-isa1.zip › i_Investigation.txt]

# Investigation File generated for Scientific Data with Investigation File Authoring Tool version 0.1.0 on 08/08/2017 - This metadata file is CC0
ONTOLOGY SOURCE REFERENCE
Term Source Name	NCBITAXON	ERO	OBI	NCIT	IAO
Term Source File	http://data.bioontology.org/ontologies/NCBITAXON	http://data.bioontology.org/ontologies/ERO	http://data.bioontology.org/ontologies/OBI	http://data.bioontology.org/ontologies/NCIT	http://data.bioontology.org/ontologies/IAO
Term Source Version	2016AB	2013-08-02	2014-08-18	17.06d	2015-02-23
Term Source Description	National Center for Biotechnology Information (NCBI) Organismal Classification	Eagle-I Research Resource Ontology	Ontology for Biomedical Investigations	National Cancer Institute Thesaurus	Information Artifact Ontology
INVESTIGATION
Investigation Identifier
Investigation Title
Investigation Description
Investigation Submission Date
Investigation Public Release Date
INVESTIGATION PUBLICATIONS
Investigation PubMed ID
Investigation Publication DOI
Investigation Publication Author List
Investigation Publication Title
Investigation Publication Status
Investigation Publication Status Term Accession Number
Investigation Publication Status Term Source REF
INVESTIGATION CONTACTS
Investigation Person Last Name
Investigation Person Mid Initials
Investigation Person First Name
Investigation Person Address
Investigation Person Phone
Investigation Person Fax
Investigation Person Email
Investigation Person Affiliation
Investigation Person Roles
Investigation Person Roles Term Accession Number
Investigation Person Roles Term Source REF
STUDY
Study Identifier	10.1038/sdata.2017.123
Study Title	AmphiBIO, a global database for amphibian ecological traits
Study Submission Date	14/02/2017
Study Public Release Date	05/09/2017
Study Description	http://www.nature.com/articles/sdata2017123#abstract
Study File Name	s_study_Oliveira.txt
Comment[Subject Keywords]	//;//;//
Comment[Manuscript Licence]	CC BY-4.0
Comment[Experimental Metadata Licence]	CC0
Comment[Supplementary Information File Name]	
Comment[Supplementary Information File Type]	x-zip-compressed
Comment[Supplementary Information File URL]	http://www.nature.com/articles/sdata2017123#supplementary-information
Comment[Data Repository]	figshare
Comment[Data Record Accession]	doi:10.6084/m9.figshare.4644424
Comment[Data Record URI]	https://doi.org/10.6084/m9.figshare.4644424
STUDY DESIGN DESCRIPTORS
Study Design Type	data integration objective	database creation objective	species comparison design
Study Design Type Term Accession Number	ERO:0100092	http://www.ebi.ac.uk/efo/swo/SWO_0000509	OBI:0001310
Study Design Type Term Source REF	ERO	ERO	OBI
STUDY PUBLICATIONS
Study PubMed ID
Study Publication DOI
Study Publication Author List
Study Publication Title
Study Publication Status
Study Publication Status Term Accession Number
Study Publication Status Term Source REF
STUDY FACTORS
Study Factor Name	species
Study Factor Type	Species
Study Factor Type Term Accession Number	NCIT:C45293
Study Factor Type Term Source REF	NCIT
STUDY ASSAYS
Study Assay Measurement Type	ecological traits
Study Assay Measurement Type Term Accession Number	""
Study Assay Measurement Type Term Source REF	""
Study Assay Technology Type	data item extraction from journal article
Study Assay Technology Type Term Accession Number	IAO:0000443
Study Assay Technology Type Term Source REF	IAO
Study Assay Technology Platform	""
Study Assay File Name	a_assay_Oliveira.txt
STUDY PROTOCOLS
Study Protocol Name	Literature search	Data integration
Study Protocol Type	selection	data item extraction from journal article
Study Protocol Type Term Accession Number	OBI:0001928	IAO:0000443
Study Protocol Type Term Source REF	OBI	IAO
Study Protocol Description		
Study Protocol URI	""	""
Study Protocol Version		
Study Protocol Parameters Name	""	""
Study Protocol Parameters Name Term Accession Number	""	""
Study Protocol Parameters Name Term Source REF	""	""
Study Protocol Components Name	""	""
Study Protocol Components Type	""	""
Study Protocol Components Type Term Accession Number	""	""
Study Protocol Components Type Term Source REF	""	""
STUDY CONTACTS
Study Person Last Name	Oliveira	São-Pedro	Santos-Barrera	Penone	Costa
Study Person First Name	Brunno Freire	Vinícius Avelar	Georgina	Caterina	Gabriel C.
Study Person Mid Initials					
Study Person Email	brunno.oliveira@me.com	""	""	""	""
Study Person Phone					
Study Person Fax					
Study Person Address					
Study Person Affiliation	Departamento de Ecologia, Universidade Federal do Rio Grande do Norte, Lagoa Nova, Natal, RN 59072-970, Brazil	Departamento de Ecologia, Universidade Federal do Rio Grande do Norte, Lagoa Nova, Natal, RN 59072-970, Brazil	Departamento de Biología Evolutiva, Facultad de Ciencias, Universidad Nacional Autónoma de México, Circuito Exterior S/N, Ciudad Universitaria 04510, México	Departamento de Ecologia, Universidade Federal do Rio Grande do Norte, Lagoa Nova, Natal, RN 59072-970, Brazil	Department of Biology, Auburn University at Montgomery, Montgomery, AL 36117, USA
Study Person Roles					
Study Person Roles Term Accession Number					
Study Person Roles Term Source REF					
Comment[Study Person ORCID]	0000-0002-2982-149X			0000-0002-8170-6659	0000-0002-6777-6706
Comment[Funder]					
Comment[FundRef ID]					
Comment[Funder Term Source REF]					
Comment[Grant Identifier]					
