# Supplementary material for: AmphiBIO, a global database for amphibian ecological traits
Source: Sci Data. 2017 Sep 5;4:170123. doi: 10.1038/sdata.2017.123 (PMC5584397; doi:10.1038/sdata.2017.123)
Supplement: Supplementary file 1 [file sdata2017123-isa1.zip › s_study_Oliveira.txt]

Source Name	Comment[references]	Characteristics[organism]	Term Source REF	Term Accession Number	Protocol REF	Sample Name	Factor Value[species]
peer-reviewed scientific publications	Caldwell 1996;Foden et al. 2013;Han and Fu 2013;Sodhi et al. 2008	Anura	NCBITAXON	NCBITaxon:8342	Literature search	Anf0001	Allophryne ruthveni
peer-reviewed scientific publications	Foden et al. 2013	Anura	NCBITAXON	NCBITaxon:8342	Literature search	Anf0002	Alytes cisternasii
peer-reviewed scientific publications	Arntzen and Garcia-Paris 1995;Foden et al. 2013;Sodhi et al. 2008;Trochet et al. 2014;Slavenko and Meiri 2015	Anura	NCBITAXON	NCBITaxon:8342	Literature search	Anf0003	Alytes dickhilleni
peer-reviewed scientific publications	Foden et al. 2013;Sodhi et al. 2008;Slavenko and Meiri 2015	Anura	NCBITAXON	NCBITaxon:8342	Literature search	Anf0004	Alytes maurus
peer-reviewed scientific publications	Noellert and Noellert 1992;Guyer and Boback 2011;Foden et al. 2013;Sodhi et al. 2008;Trochet et al. 2014;Slavenko and Meiri 2015	Anura	NCBITAXON	NCBITaxon:8342	Literature search	Anf0005	Alytes muletensis
peer-reviewed scientific publications	Foden et al. 2013;Pinya and Perez-Mellado 2014;Albert 2015;Wells et al. 2015	Anura	NCBITAXON	NCBITaxon:8342	Literature search	Anf0006	Alytes obstetricans
peer-reviewed scientific publications	Noellert and Noellert 1992;Capula and Corti 1993;AmphibiaWeb 2015;Guyer and Boback 2011;Foden et al. 2013;Sodhi et al. 2008;Trochet et al. 2014	Anura	NCBITAXON	NCBITaxon:8342	Literature search	Anf0007	Discoglossus galganoi
peer-reviewed scientific publications	Mendelssohn and Steinitz 1943;Foden et al. 2013;Sodhi et al. 2008;Trochet et al. 2014	Anura	NCBITAXON	NCBITaxon:8342	Literature search	Anf0008	Discoglossus jeanneae
peer-reviewed scientific publications	Capula and Corti 1993;Guyer and Boback 2011;Foden et al. 2013;Sodhi et al. 2008;Trochet et al. 2014	Anura	NCBITAXON	NCBITaxon:8342	Literature search	Anf0009	Discoglossus montalentii
peer-reviewed scientific publications	Foden et al. 2013;Sodhi et al. 2008	Anura	NCBITAXON	NCBITaxon:8342	Literature search	Anf0010	Discoglossus nigriventer
peer-reviewed scientific publications	Schleich et al 1996;Capula and Corti 1993;Wells 2007;Guyer and Boback 2011;Foden et al. 2013;Sodhi et al. 2008;Trochet et al. 2014	Anura	NCBITAXON	NCBITaxon:8342	Literature search	Anf0011	Discoglossus pictus
peer-reviewed scientific publications	Delaugerre and Cheylan 1992;Capula and Corti 1993;Guyer and Boback 2011;Foden et al. 2013;Sodhi et al. 2008;Trochet et al. 2014	Anura	NCBITAXON	NCBITaxon:8342	Literature search	Anf0012	Discoglossus sardus
peer-reviewed scientific publications	AmphibiaWeb 2015;Salvador 1996;Foden et al. 2013;Sodhi et al. 2008	Anura	NCBITAXON	NCBITaxon:8342	Literature search	Anf0013	Discoglossus scovazzi
peer-reviewed scientific publications	Marca 2004;Foden et al. 2013	Anura	NCBITAXON	NCBITaxon:8342	Literature search	Anf0014	Prostherapis dunni
peer-reviewed scientific publications	Grant and Rodriguez 2001;Foden et al. 2013	Anura	NCBITAXON	NCBITaxon:8342	Literature search	Anf0015	Allobates alessandroi
peer-reviewed scientific publications	Barrio-AmorÃ³s and Santos 2009	Anura	NCBITAXON	NCBITaxon:8342	Literature search	Anf0016	Allobates algorei
peer-reviewed scientific publications	Foden et al. 2013	Anura	NCBITAXON	NCBITaxon:8342	Literature search	Anf0017	Allobates bromelicola
peer-reviewed scientific publications	Barrio-AmorÃ³s et al. 2006;Lima et al. 2009;Foden et al. 2013	Anura	NCBITAXON	NCBITaxon:8342	Literature search	Anf0018	Allobates brunneus
peer-reviewed scientific publications	Foden et al. 2013	Anura	NCBITAXON	NCBITaxon:8342	Literature search	Anf0019	Allobates caeruleodactylus
peer-reviewed scientific publications	Barrio-AmorÃ³s et al. 2006	Anura	NCBITAXON	NCBITaxon:8342	Literature search	Anf0020	Allobates caribe
peer-reviewed scientific publications	Foden et al. 2013	Anura	NCBITAXON	NCBITaxon:8342	Literature search	Anf0021	Allobates cepedai
peer-reviewed scientific publications	Kaiser et al. 1994;Foden et al. 2013	Anura	NCBITAXON	NCBITaxon:8342	Literature search	Anf0022	Allobates chalcopis
peer-reviewed scientific publications	Foden et al. 2013	Anura	NCBITAXON	NCBITaxon:8342	Literature search	Anf0023	Allobates conspicuus
peer-reviewed scientific publications	Foden et al. 2013	Anura	NCBITAXON	NCBITaxon:8342	Literature search	Anf0024	Allobates crombiei
peer-reviewed scientific publications	Rodrigues and Duellman 1994;Kaefer et al 2012;Duellman 1978;HÃ¶dl 1990;Foden et al. 2013;Lima et al. 2006;Crump 1974;Sodhi et al. 2008	Anura	NCBITAXON	NCBITaxon:8342	Literature search	Anf0025	Allobates femoralis
peer-reviewed scientific publications	Foden et al. 2013	Anura	NCBITAXON	NCBITaxon:8342	Literature search	Anf0026	Allobates fratisenescus
peer-reviewed scientific publications	Foden et al. 2013	Anura	NCBITAXON	NCBITaxon:8342	Literature search	Anf0027	Allobates fuscellus
peer-reviewed scientific publications	Foden et al. 2013	Anura	NCBITAXON	NCBITaxon:8342	Literature search	Anf0028	Allobates gasconi
peer-reviewed scientific publications	Foden et al. 2013	Anura	NCBITAXON	NCBITaxon:8342	Literature search	Anf0029	Allobates goianus
peer-reviewed scientific publications	Kok et al. 2006;Foden et al. 2013	Anura	NCBITAXON	NCBITaxon:8342	Literature search	Anf0030	Allobates granti
peer-reviewed scientific publications	Simoes et al. 2010	Anura	NCBITAXON	NCBITaxon:8342	Literature search	Anf0031	Allobates hodli
peer-reviewed scientific publications	La Marca et al. 2002;Foden et al. 2013	Anura	NCBITAXON	NCBITaxon:8342	Literature search	Anf0032	Allobates humilis
peer-reviewed scientific publications	Foden et al. 2013;Crump 1974	Anura	NCBITAXON	NCBITaxon:8342	Literature search	Anf0033	Allobates insperatus
peer-reviewed scientific publications	Grant and Rodriguez 2001;Foden et al. 2013	Anura	NCBITAXON	NCBITaxon:8342	Literature search	Anf0034	Allobates juanii
peer-reviewed scientific publications	Foden et al. 2013;Castillo-Trenn and Coloma 2008	Anura	NCBITAXON	NCBITaxon:8342	Literature search	Anf0035	Allobates kingsburyi
peer-reviewed scientific publications	Foden et al. 2013	Anura	NCBITAXON	NCBITaxon:8342	Literature search	Anf0036	Allobates mandelorum
peer-reviewed scientific publications	Rodrigues and Duellman 1994;Lima and Keller 2003;JuncÃ¡ and Eterovick 2007;HÃ¶dl 1990;Foden et al. 2013	Anura	NCBITAXON	NCBITaxon:8342	Literature search	Anf0037	Allobates marchesianus
peer-reviewed scientific publications	Foden et al. 2013	Anura	NCBITAXON	NCBITaxon:8342	Literature search	Anf0038	Allobates masniger
peer-reviewed scientific publications	Reynolds and Foster 1992;Foden et al. 2013	Anura	NCBITAXON	NCBITaxon:8342	Literature search	Anf0039	Allobates mcdiarmidi
peer-reviewed scientific publications	Grant and Rodriguez 2001;Foden et al. 2013	Anura	NCBITAXON	NCBITaxon:8342	Literature search	Anf0040	Allobates melanolaemus
peer-reviewed scientific publications	Foden et al. 2013	Anura	NCBITAXON	NCBITaxon:8342	Literature search	Anf0041	Allobates myersi
peer-reviewed scientific publications	Foden et al. 2013	Anura	NCBITAXON	NCBITaxon:8342	Literature search	Anf0042	Allobates nidicola
peer-reviewed scientific publications	Grant et al. 2007;Foden et al. 2013	Anura	NCBITAXON	NCBITaxon:8342	Literature search	Anf0043	Allobates niputidea
peer-reviewed scientific publications	Verdade and Rodrigues 2007;Foden et al. 2013	Anura	NCBITAXON	NCBITaxon:8342	Literature search	Anf0044	Allobates olfersioides
peer-reviewed scientific publications	Foden et al. 2013	Anura	NCBITAXON	NCBITaxon:8342	Literature search	Anf0045	Allobates ornatus
peer-reviewed scientific publications	Lima et al. 2010	Anura	NCBITAXON	NCBITaxon:8342	Literature search	Anf0046	Allobates paleovarzensis
peer-reviewed scientific publications	Foden et al. 2013	Anura	NCBITAXON	NCBITaxon:8342	Literature search	Anf0047	Allobates picachos
peer-reviewed scientific publications	Foden et al. 2013	Anura	NCBITAXON	NCBITaxon:8342	Literature search	Anf0048	Allobates pittieri
peer-reviewed scientific publications	Foden et al. 2013	Anura	NCBITAXON	NCBITaxon:8342	Literature search	Anf0049	Allobates ranoides
peer-reviewed scientific publications	Foden et al. 2013	Anura	NCBITAXON	NCBITaxon:8342	Literature search	Anf0050	Allobates rufulus
peer-reviewed scientific publications	Foden et al. 2013	Anura	NCBITAXON	NCBITaxon:8342	Literature search	Anf0051	Allobates sanmartini
peer-reviewed scientific publications	Foden et al. 2013	Anura	NCBITAXON	NCBITaxon:8342	Literature search	Anf0052	Allobates spumaponens
peer-reviewed scientific publications	Lima et al. 2007;Foden et al. 2013	Anura	NCBITAXON	NCBITaxon:8342	Literature search	Anf0053	Allobates subfolionidificans
peer-reviewed scientific publications	Foden et al. 2013	Anura	NCBITAXON	NCBITaxon:8342	Literature search	Anf0054	Allobates sumtuosus
peer-reviewed scientific publications	Savage 2002;Lips et al. 2003;Foden et al. 2013;Han and Fu 2013;Savage 1968;Zimmermann 1989	Anura	NCBITAXON	NCBITaxon:8342	Literature search	Anf0055	Allobates talamancae
peer-reviewed scientific publications	Grant and Rodriguez 2001;Deichmann et al. 2008;Foden et al. 2013	Anura	NCBITAXON	NCBITaxon:8342	Literature search	Anf0056	Allobates trilineatus
peer-reviewed scientific publications	Foden et al. 2013	Anura	NCBITAXON	NCBITaxon:8342	Literature search	Anf0057	Allobates undulatus
peer-reviewed scientific publications	Verdade and Rodrigues 2007;Foden et al. 2013	Anura	NCBITAXON	NCBITaxon:8342	Literature search	Anf0058	Allobates vanzolinius
peer-reviewed scientific publications	Acosta-Galvis et al. 1999;Foden et al. 2013	Anura	NCBITAXON	NCBITaxon:8342	Literature search	Anf0059	Allobates wayuu
peer-reviewed scientific publications	Rodrigues and Duellman 1994;Foden et al. 2013;LÃ¶tters et al 2007;Santos et al.2012;Sodhi et al. 2008	Anura	NCBITAXON	NCBITaxon:8342	Literature search	Anf0060	Allobates zaparo
peer-reviewed scientific publications	Foden et al. 2013	Anura	NCBITAXON	NCBITaxon:8342	Literature search	Anf0061	Anomaloglossus atopoglossus
peer-reviewed scientific publications	Foden et al. 2013	Anura	NCBITAXON	NCBITaxon:8342	Literature search	Anf0062	Anomaloglossus ayarzaguenai
peer-reviewed scientific publications	Foden et al. 2013	Anura	NCBITAXON	NCBITaxon:8342	Literature search	Anf0063	Anomaloglossus baeobatrachus
peer-reviewed scientific publications	Kok et al. 2006;Foden et al. 2013;Han and Fu 2013	Anura	NCBITAXON	NCBITaxon:8342	Literature search	Anf0064	Anomaloglossus beebei
peer-reviewed scientific publications	Kok et al. 2010;Foden et al. 2013	Anura	NCBITAXON	NCBITaxon:8342	Literature search	Anf0065	Anomaloglossus breweri
peer-reviewed scientific publications	Myers and Grant 2009	Anura	NCBITAXON	NCBITaxon:8342	Literature search	Anf0066	Anomaloglossus confusus
peer-reviewed scientific publications	Kok 2000;Foden et al. 2013	Anura	NCBITAXON	NCBITaxon:8342	Literature search	Anf0067	Anomaloglossus degranvillei
peer-reviewed scientific publications	Foden et al. 2013	Anura	NCBITAXON	NCBITaxon:8342	Literature search	Anf0068	Anomaloglossus guanayensis
peer-reviewed scientific publications	Kok et al. 2006;Foden et al. 2013	Anura	NCBITAXON	NCBITaxon:8342	Literature search	Anf0069	Anomaloglossus kaiei
peer-reviewed scientific publications	Foden et al. 2013	Anura	NCBITAXON	NCBITaxon:8342	Literature search	Anf0070	Anomaloglossus lacrimosus
peer-reviewed scientific publications	Kok et al. 2010	Anura	NCBITAXON	NCBITaxon:8342	Literature search	Anf0071	Anomaloglossus megacephalus
peer-reviewed scientific publications	NA	Anura	NCBITAXON	NCBITaxon:8342	Literature search	Anf0072	Anomaloglossus moffetti
peer-reviewed scientific publications	Foden et al. 2013	Anura	NCBITAXON	NCBITaxon:8342	Literature search	Anf0073	Anomaloglossus murisipanensis
peer-reviewed scientific publications	Kok et al. 2010;Foden et al. 2013	Anura	NCBITAXON	NCBITaxon:8342	Literature search	Anf0074	Anomaloglossus parimae
peer-reviewed scientific publications	Foden et al. 2013	Anura	NCBITAXON	NCBITaxon:8342	Literature search	Anf0075	Anomaloglossus parkerae
peer-reviewed scientific publications	Foden et al. 2013	Anura	NCBITAXON	NCBITaxon:8342	Literature search	Anf0076	Anomaloglossus praderioi
peer-reviewed scientific publications	Foden et al. 2013	Anura	NCBITAXON	NCBITaxon:8342	Literature search	Anf0077	Anomaloglossus roraima
peer-reviewed scientific publications	Rodrigues and Duellman 1994;Foden et al. 2013	Anura	NCBITAXON	NCBITaxon:8342	Literature search	Anf0078	Anomaloglossus shrevei
peer-reviewed scientific publications	JuncÃ¡ and Eterovick 2007;AmphibiaWeb 2015;Foden et al. 2013;Han and Fu 2013	Anura	NCBITAXON	NCBITaxon:8342	Literature search	Anf0079	Anomaloglossus stepheni
peer-reviewed scientific publications	Foden et al. 2013	Anura	NCBITAXON	NCBITaxon:8342	Literature search	Anf0080	Anomaloglossus tamacuarensis
peer-reviewed scientific publications	Myers and Donnelly 2008;Foden et al. 2013	Anura	NCBITAXON	NCBITaxon:8342	Literature search	Anf0081	Anomaloglossus tepuyensis
peer-reviewed scientific publications	Foden et al. 2013	Anura	NCBITAXON	NCBITaxon:8342	Literature search	Anf0082	Anomaloglossus triunfo
peer-reviewed scientific publications	Bourne et al,2001	Anura	NCBITAXON	NCBITaxon:8342	Literature search	Anf0083	Anomaloglossus verbeeksnyderorum
peer-reviewed scientific publications	Foden et al. 2013	Anura	NCBITAXON	NCBITaxon:8342	Literature search	Anf0084	Anomaloglossus wothuja
peer-reviewed scientific publications	Foden et al. 2013;Han and Fu 2013;Luddecke 1999	Anura	NCBITAXON	NCBITaxon:8342	Literature search	Anf0085	Rheobates palmatus
peer-reviewed scientific publications	Foden et al. 2013	Anura	NCBITAXON	NCBITaxon:8342	Literature search	Anf0086	Rheobates pseudopalmatus
peer-reviewed scientific publications	Rodrigues and Duellman 1994;Foden et al. 2013	Anura	NCBITAXON	NCBITaxon:8342	Literature search	Anf0087	Aromobates alboguttatus
peer-reviewed scientific publications	Foden et al. 2013;AmphibiaWeb 2011	Anura	NCBITAXON	NCBITaxon:8342	Literature search	Anf0088	Aromobates capurinensis
peer-reviewed scientific publications	PÃ©faur 1985;Foden et al. 2013	Anura	NCBITAXON	NCBITaxon:8342	Literature search	Anf0089	Aromobates duranti
peer-reviewed scientific publications	Foden et al. 2013	Anura	NCBITAXON	NCBITaxon:8342	Literature search	Anf0090	Aromobates haydeeae
peer-reviewed scientific publications	Foden et al. 2013;AmphibiaWeb 2011	Anura	NCBITAXON	NCBITaxon:8342	Literature search	Anf0091	Aromobates leopardalis
peer-reviewed scientific publications	Foden et al. 2013;AmphibiaWeb 2011	Anura	NCBITAXON	NCBITaxon:8342	Literature search	Anf0092	Aromobates mayorgai
peer-reviewed scientific publications	Foden et al. 2013	Anura	NCBITAXON	NCBITaxon:8342	Literature search	Anf0093	Aromobates meridensis
peer-reviewed scientific publications	La Marca 1985;Foden et al. 2013;AmphibiaWeb 2011	Anura	NCBITAXON	NCBITaxon:8342	Literature search	Anf0094	Aromobates molinarii
peer-reviewed scientific publications	Caldwell and Summers 2003;Foden et al. 2013;Sodhi et al. 2008	Anura	NCBITAXON	NCBITaxon:8342	Literature search	Anf0095	Aromobates nocturnus
peer-reviewed scientific publications	Foden et al. 2013	Anura	NCBITAXON	NCBITaxon:8342	Literature search	Anf0096	Aromobates orostoma
peer-reviewed scientific publications	Foden et al. 2013	Anura	NCBITAXON	NCBITaxon:8342	Literature search	Anf0097	Aromobates saltuensis
peer-reviewed scientific publications	PÃ©faur 1985;Foden et al. 2013	Anura	NCBITAXON	NCBITaxon:8342	Literature search	Anf0098	Aromobates serranus
peer-reviewed scientific publications	Foden et al. 2013;Sodhi et al. 2008	Anura	NCBITAXON	NCBITaxon:8342	Literature search	Anf0099	Mannophryne caquetio
peer-reviewed scientific publications	Rodrigues and Duellman 1994;Foden et al. 2013;Dixon and Rivero-Blanco 1985;Sodhi et al. 2008	Anura	NCBITAXON	NCBITaxon:8342	Literature search	Anf0100	Mannophryne collaris
peer-reviewed scientific publications	Foden et al. 2013;Sodhi et al. 2008	Anura	NCBITAXON	NCBITaxon:8342	Literature search	Anf0101	Mannophryne cordilleriana
peer-reviewed scientific publications	AmphibiaWeb 2015;Foden et al. 2013;Sodhi et al. 2008	Anura	NCBITAXON	NCBITaxon:8342	Literature search	Anf0102	Mannophryne herminae
peer-reviewed scientific publications	Foden et al. 2013;Sodhi et al. 2008	Anura	NCBITAXON	NCBITaxon:8342	Literature search	Anf0103	Mannophryne lamarcai
peer-reviewed scientific publications	Foden et al. 2013	Anura	NCBITAXON	NCBITaxon:8342	Literature search	Anf0104	Mannophryne larandina
peer-reviewed scientific publications	Manzanilla et al. 2007;Foden et al. 2013	Anura	NCBITAXON	NCBITaxon:8342	Literature search	Anf0105	Mannophryne leonardoi
peer-reviewed scientific publications	Test 1956;Foden et al. 2013;Sodhi et al. 2008	Anura	NCBITAXON	NCBITaxon:8342	Literature search	Anf0106	Mannophryne neblina
peer-reviewed scientific publications	Foden et al. 2013	Anura	NCBITAXON	NCBITaxon:8342	Literature search	Anf0107	Mannophryne oblitterata
peer-reviewed scientific publications	Murphy, J. C. 1997;Foden et al. 2013;Sodhi et al. 2008	Anura	NCBITAXON	NCBITaxon:8342	Literature search	Anf0108	Mannophryne olmonae
peer-reviewed scientific publications	NA	Anura	NCBITAXON	NCBITaxon:8342	Literature search	Anf0109	Mannophryne orellana
peer-reviewed scientific publications	Foden et al. 2013;Sodhi et al. 2008	Anura	NCBITAXON	NCBITaxon:8342	Literature search	Anf0110	Mannophryne riveroi
peer-reviewed scientific publications	IUCN 2013	Anura	NCBITAXON	NCBITaxon:8342	Literature search	Anf0111	Mannophryne speeri
peer-reviewed scientific publications	Murphy, J. C. 1997;Sexton 1960;Foden et al. 2013;Han and Fu 2013;Sodhi et al. 2008	Anura	NCBITAXON	NCBITaxon:8342	Literature search	Anf0112	Mannophryne trinitatis
peer-reviewed scientific publications	Vargas Galarce and La Marca 2007;Foden et al. 2013	Anura	NCBITAXON	NCBITaxon:8342	Literature search	Anf0113	Mannophryne trujillensis
peer-reviewed scientific publications	NA	Anura	NCBITAXON	NCBITaxon:8342	Literature search	Anf0114	Mannophryne urticans
peer-reviewed scientific publications	Manzanilla et al. 2007;Foden et al. 2013	Anura	NCBITAXON	NCBITaxon:8342	Literature search	Anf0115	Mannophryne venezuelensis
peer-reviewed scientific publications	NA	Anura	NCBITAXON	NCBITaxon:8342	Literature search	Anf0116	Mannophryne vulcano
peer-reviewed scientific publications	La Marca 1989;Foden et al. 2013;Sodhi et al. 2008	Anura	NCBITAXON	NCBITaxon:8342	Literature search	Anf0117	Mannophryne yustizi
peer-reviewed scientific publications	Zimkus and Blackburn 2008;Foden et al. 2013;Sodhi et al. 2008	Anura	NCBITAXON	NCBITaxon:8342	Literature search	Anf0118	Arthroleptis adelphus
peer-reviewed scientific publications	Barbour and Loveridge 1928;Foden et al. 2013;Sodhi et al. 2008	Anura	NCBITAXON	NCBITaxon:8342	Literature search	Anf0119	Arthroleptis adolfifriederici
peer-reviewed scientific publications	Harper et al. 2010;Foden et al. 2013;Sodhi et al. 2008	Anura	NCBITAXON	NCBITaxon:8342	Literature search	Anf0120	Arthroleptis affinis
peer-reviewed scientific publications	Blackburn 2008;SchiÃžtz and RÃ¶del 2004	Anura	NCBITAXON	NCBITaxon:8342	Literature search	Anf0121	Arthroleptis aureoli
peer-reviewed scientific publications	Blackburn 2010	Anura	NCBITAXON	NCBITaxon:8342	Literature search	Anf0122	Arthroleptis bioko
peer-reviewed scientific publications	Foden et al. 2013	Anura	NCBITAXON	NCBITaxon:8342	Literature search	Anf0123	Arthroleptis bivittatus
peer-reviewed scientific publications	Foden et al. 2013	Anura	NCBITAXON	NCBITaxon:8342	Literature search	Anf0124	Arthroleptis brevipes
peer-reviewed scientific publications	Foden et al. 2013	Anura	NCBITAXON	NCBITaxon:8342	Literature search	Anf0125	Arthroleptis carquejai
peer-reviewed scientific publications	Angel 1950;Foden et al. 2013;Sodhi et al. 2008	Anura	NCBITAXON	NCBITaxon:8342	Literature search	Anf0126	Arthroleptis crusculum
peer-reviewed scientific publications	Harper et al. 2010;Blackburn et al. 2009	Anura	NCBITAXON	NCBITaxon:8342	Literature search	Anf0127	Arthroleptis fichika
peer-reviewed scientific publications	Blackburn 2008;Guyer and Boback 2011;Foden et al. 2013;Sodhi et al. 2008	Anura	NCBITAXON	NCBITaxon:8342	Literature search	Anf0128	Arthroleptis francei
peer-reviewed scientific publications	Foden et al. 2013	Anura	NCBITAXON	NCBITaxon:8342	Literature search	Anf0129	Arthroleptis hematogaster
peer-reviewed scientific publications	Harper et al. 2010;Blackburn et al. 2009	Anura	NCBITAXON	NCBITaxon:8342	Literature search	Anf0130	Arthroleptis kidogo
peer-reviewed scientific publications	Ernst, Agyei and RÃ¶del 2008	Anura	NCBITAXON	NCBITaxon:8342	Literature search	Anf0131	Arthroleptis krokosua
peer-reviewed scientific publications	Channing 2001;Foden et al. 2013;Sodhi et al. 2008	Anura	NCBITAXON	NCBITaxon:8342	Literature search	Anf0132	Arthroleptis lameerei
peer-reviewed scientific publications	RÃ¶del et al. 2009;Nopper et al. 2012	Anura	NCBITAXON	NCBITaxon:8342	Literature search	Anf0133	Arthroleptis langeri
peer-reviewed scientific publications	Foden et al. 2013	Anura	NCBITAXON	NCBITaxon:8342	Literature search	Anf0134	Arthroleptis loveridgei
peer-reviewed scientific publications	Foden et al. 2013	Anura	NCBITAXON	NCBITaxon:8342	Literature search	Anf0135	Arthroleptis mossoensis
peer-reviewed scientific publications	Harper et al. 2010	Anura	NCBITAXON	NCBITaxon:8342	Literature search	Anf0136	Arthroleptis nguruensis
peer-reviewed scientific publications	Harper et al. 2010;Foden et al. 2013;Sodhi et al. 2008	Anura	NCBITAXON	NCBITaxon:8342	Literature search	Anf0137	Arthroleptis nikeae
peer-reviewed scientific publications	Foden et al. 2013	Anura	NCBITAXON	NCBITaxon:8342	Literature search	Anf0138	Arthroleptis nimbaensis
peer-reviewed scientific publications	Plath, Herrmann and Bohme 2006	Anura	NCBITAXON	NCBITaxon:8342	Literature search	Anf0139	Arthroleptis nlonakoensis
peer-reviewed scientific publications	Blackburn et al. 2010	Anura	NCBITAXON	NCBITaxon:8342	Literature search	Anf0140	Arthroleptis palava
peer-reviewed scientific publications	Blackburn et al. 2009	Anura	NCBITAXON	NCBITaxon:8342	Literature search	Anf0141	Arthroleptis perreti
peer-reviewed scientific publications	Foden et al. 2013	Anura	NCBITAXON	NCBITaxon:8342	Literature search	Anf0142	Arthroleptis phrynoides
peer-reviewed scientific publications	Foden et al. 2013	Anura	NCBITAXON	NCBITaxon:8342	Literature search	Anf0143	Arthroleptis poecilonotus
peer-reviewed scientific publications	Zimkus and Blackburn 2008;Foden et al. 2013;Sodhi et al. 2008	Anura	NCBITAXON	NCBITaxon:8342	Literature search	Anf0144	Arthroleptis pyrrhoscelis
peer-reviewed scientific publications	Harper et al. 2010;Zimkus and Blackburn 2008;Guyer and Boback 2011;Foden et al. 2013;Sodhi et al. 2008	Anura	NCBITAXON	NCBITaxon:8342	Literature search	Anf0145	Arthroleptis reichei
peer-reviewed scientific publications	Barbour and Loveridge 1928;Foden et al. 2013;Sodhi et al. 2008	Anura	NCBITAXON	NCBITaxon:8342	Literature search	Anf0146	Arthroleptis schubotzi
peer-reviewed scientific publications	Foden et al. 2013	Anura	NCBITAXON	NCBITaxon:8342	Literature search	Anf0147	Arthroleptis spinalis
peer-reviewed scientific publications	Channing 2001;Guyer and Boback 2011;Foden et al. 2013;Sodhi et al. 2008	Anura	NCBITAXON	NCBITaxon:8342	Literature search	Anf0148	Arthroleptis stenodactylus
peer-reviewed scientific publications	Harper et al. 2010;Foden et al. 2013	Anura	NCBITAXON	NCBITaxon:8342	Literature search	Anf0149	Arthroleptis stridens
peer-reviewed scientific publications	Zimkus and Blackburn 2008;Foden et al. 2013	Anura	NCBITAXON	NCBITaxon:8342	Literature search	Anf0150	Arthroleptis sylvaticus
peer-reviewed scientific publications	Zimkus and Blackburn 2008;Foden et al. 2013;Sodhi et al. 2008	Anura	NCBITAXON	NCBITaxon:8342	Literature search	Anf0151	Arthroleptis taeniatus
peer-reviewed scientific publications	Harper et al. 2010;Foden et al. 2013;Sodhi et al. 2008	Anura	NCBITAXON	NCBITaxon:8342	Literature search	Anf0152	Arthroleptis tanneri
peer-reviewed scientific publications	Zimkus and Blackburn 2008;Guyer and Boback 2011;Foden et al. 2013;Sodhi et al. 2008	Anura	NCBITAXON	NCBITaxon:8342	Literature search	Anf0153	Arthroleptis troglodytes
peer-reviewed scientific publications	Foden et al. 2013	Anura	NCBITAXON	NCBITaxon:8342	Literature search	Anf0154	Arthroleptis tuberosus
peer-reviewed scientific publications	Zimkus and Blackburn 2008;Foden et al. 2013;Sodhi et al. 2008	Anura	NCBITAXON	NCBITaxon:8342	Literature search	Anf0155	Arthroleptis variabilis
peer-reviewed scientific publications	Foden et al. 2013	Anura	NCBITAXON	NCBITaxon:8342	Literature search	Anf0156	Arthroleptis vercammeni
peer-reviewed scientific publications	AmphibiaWeb 2015;Zimkus and Blackburn 2008;Foden et al. 2013;Sodhi et al. 2008;Slavenko and Meiri 2015	Anura	NCBITAXON	NCBITaxon:8342	Literature search	Anf0157	Arthroleptis wahlbergii
peer-reviewed scientific publications	Blackburn 2009;Mercurio et al. 2009;Guyer and Boback 2011;Foden et al. 2013;Slavenko and Meiri 2015	Anura	NCBITAXON	NCBITaxon:8342	Literature search	Anf0158	Arthroleptis xenochirus
peer-reviewed scientific publications	Barbour and Loveridge 1928;Harper et al. 2010;Measey et al. 2009;Zimkus and Blackburn 2008;Malonza et al. 2010;Malonza 2008;Foden et al. 2013	Anura	NCBITAXON	NCBITaxon:8342	Literature search	Anf0159	Arthroleptis xenodactyloides
peer-reviewed scientific publications	Zimkus and Blackburn 2008;Foden et al. 2013;Sodhi et al. 2008	Anura	NCBITAXON	NCBITaxon:8342	Literature search	Anf0160	Arthroleptis xenodactylus
peer-reviewed scientific publications	Foden et al. 2013;Slavenko and Meiri 2015	Anura	NCBITAXON	NCBITaxon:8342	Literature search	Anf0161	Arthroleptis zimmeri
peer-reviewed scientific publications	Boulenger 1900;Foden et al. 2013;Sodhi et al. 2008	Anura	NCBITAXON	NCBITaxon:8342	Literature search	Anf0162	Astylosternus batesi
peer-reviewed scientific publications	Loveridge 1936;Foden et al. 2013;Sodhi et al. 2008	Anura	NCBITAXON	NCBITaxon:8342	Literature search	Anf0163	Astylosternus diadematus
peer-reviewed scientific publications	Foden et al. 2013;Sodhi et al. 2008	Anura	NCBITAXON	NCBITaxon:8342	Literature search	Anf0164	Astylosternus fallax
peer-reviewed scientific publications	Foden et al. 2013;Sodhi et al. 2008;Slavenko and Meiri 2015;AmphibiaWeb 2011	Anura	NCBITAXON	NCBITaxon:8342	Literature search	Anf0165	Astylosternus laurenti
peer-reviewed scientific publications	Foden et al. 2013;Sodhi et al. 2008;Slavenko and Meiri 2015	Anura	NCBITAXON	NCBITaxon:8342	Literature search	Anf0166	Astylosternus montanus
peer-reviewed scientific publications	Foden et al. 2013;Sodhi et al. 2008	Anura	NCBITAXON	NCBITaxon:8342	Literature search	Anf0167	Astylosternus nganhanus
peer-reviewed scientific publications	RÃ¶del et al. 2012;Foden et al. 2013;Sodhi et al. 2008	Anura	NCBITAXON	NCBITaxon:8342	Literature search	Anf0168	Astylosternus occidentalis
peer-reviewed scientific publications	Foden et al. 2013;Sodhi et al. 2008;Slavenko and Meiri 2015	Anura	NCBITAXON	NCBITaxon:8342	Literature search	Anf0169	Astylosternus perreti
peer-reviewed scientific publications	Foden et al. 2013;Sodhi et al. 2008;Slavenko and Meiri 2015	Anura	NCBITAXON	NCBITaxon:8342	Literature search	Anf0170	Astylosternus ranoides
peer-reviewed scientific publications	Herrmann et al. 2007;Foden et al. 2013;Sodhi et al. 2008	Anura	NCBITAXON	NCBITaxon:8342	Literature search	Anf0171	Astylosternus rheophilus
peer-reviewed scientific publications	Foden et al. 2013;Sodhi et al. 2008	Anura	NCBITAXON	NCBITaxon:8342	Literature search	Anf0172	Astylosternus schioetzi
peer-reviewed scientific publications	Foden et al. 2013;Slavenko and Meiri 2015	Anura	NCBITAXON	NCBITaxon:8342	Literature search	Anf0173	Cardioglossa alsco
peer-reviewed scientific publications	Foden et al. 2013	Anura	NCBITAXON	NCBITaxon:8342	Literature search	Anf0174	Cardioglossa cyaneospila
peer-reviewed scientific publications	Boulenger 1906;Foden et al. 2013;Sodhi et al. 2008;Slavenko and Meiri 2015	Anura	NCBITAXON	NCBITaxon:8342	Literature search	Anf0175	Cardioglossa elegans
peer-reviewed scientific publications	Blackburn et al. 2008;Foden et al. 2013;Sodhi et al. 2008;Slavenko and Meiri 2015	Anura	NCBITAXON	NCBITaxon:8342	Literature search	Anf0176	Cardioglossa escalerae
peer-reviewed scientific publications	Blackburn et al. 2008;Foden et al. 2013;Sodhi et al. 2008	Anura	NCBITAXON	NCBITaxon:8342	Literature search	Anf0177	Cardioglossa gracilis
peer-reviewed scientific publications	Blackburn 2010;Foden et al. 2013;Sodhi et al. 2008	Anura	NCBITAXON	NCBITaxon:8342	Literature search	Anf0178	Cardioglossa gratiosa
peer-reviewed scientific publications	Blackburn 2010;Foden et al. 2013;Sodhi et al. 2008;Slavenko and Meiri 2015	Anura	NCBITAXON	NCBITaxon:8342	Literature search	Anf0179	Cardioglossa leucomystax
peer-reviewed scientific publications	Blackburn 2010;Blackburn 2008;Slavenko and Meiri 2015	Anura	NCBITAXON	NCBITaxon:8342	Literature search	Anf0180	Cardioglossa manengouba
peer-reviewed scientific publications	Blackburn et al. 2008;Foden et al. 2013;Sodhi et al. 2008;Slavenko and Meiri 2015	Anura	NCBITAXON	NCBITaxon:8342	Literature search	Anf0181	Cardioglossa melanogaster
peer-reviewed scientific publications	Blackburn et al. 2008;Foden et al. 2013;Sodhi et al. 2008;Slavenko and Meiri 2015	Anura	NCBITAXON	NCBITaxon:8342	Literature search	Anf0182	Cardioglossa nigromaculata
peer-reviewed scientific publications	Blackburn 2010	Anura	NCBITAXON	NCBITaxon:8342	Literature search	Anf0183	Cardioglossa occidentalis
peer-reviewed scientific publications	Blackburn 2010;Foden et al. 2013;Sodhi et al. 2008;Slavenko and Meiri 2015	Anura	NCBITAXON	NCBITaxon:8342	Literature search	Anf0184	Cardioglossa oreas
peer-reviewed scientific publications	Blackburn et al. 2008;Foden et al. 2013;Sodhi et al. 2008	Anura	NCBITAXON	NCBITaxon:8342	Literature search	Anf0185	Cardioglossa pulchra
peer-reviewed scientific publications	Blackburn 2010;Foden et al. 2013;Sodhi et al. 2008	Anura	NCBITAXON	NCBITaxon:8342	Literature search	Anf0186	Cardioglossa schioetzi
peer-reviewed scientific publications	Blackburn et al. 2008;Foden et al. 2013;Sodhi et al. 2008	Anura	NCBITAXON	NCBITaxon:8342	Literature search	Anf0187	Cardioglossa trifasciata
peer-reviewed scientific publications	Blackburn et al. 2008;Foden et al. 2013;Sodhi et al. 2008	Anura	NCBITAXON	NCBITaxon:8342	Literature search	Anf0188	Cardioglossa venusta
peer-reviewed scientific publications	Boulenger 1905;Foden et al. 2013;Sodhi et al. 2008	Anura	NCBITAXON	NCBITaxon:8342	Literature search	Anf0189	Leptodactylodon albiventris
peer-reviewed scientific publications	Foden et al. 2013;Sodhi et al. 2008;Slavenko and Meiri 2015	Anura	NCBITAXON	NCBITaxon:8342	Literature search	Anf0190	Leptodactylodon axillaris
peer-reviewed scientific publications	Blackburn 2008;Foden et al. 2013;Sodhi et al. 2008	Anura	NCBITAXON	NCBITaxon:8342	Literature search	Anf0191	Leptodactylodon bicolor
peer-reviewed scientific publications	Foden et al. 2013;Slavenko and Meiri 2015	Anura	NCBITAXON	NCBITaxon:8342	Literature search	Anf0192	Leptodactylodon blanci
peer-reviewed scientific publications	Foden et al. 2013;Sodhi et al. 2008;Slavenko and Meiri 2015	Anura	NCBITAXON	NCBITaxon:8342	Literature search	Anf0193	Leptodactylodon boulengeri
peer-reviewed scientific publications	Foden et al. 2013;Sodhi et al. 2008	Anura	NCBITAXON	NCBITaxon:8342	Literature search	Anf0194	Leptodactylodon bueanus
peer-reviewed scientific publications	Foden et al. 2013;Sodhi et al. 2008	Anura	NCBITAXON	NCBITaxon:8342	Literature search	Anf0195	Leptodactylodon erythrogaster
peer-reviewed scientific publications	Foden et al. 2013;Sodhi et al. 2008	Anura	NCBITAXON	NCBITaxon:8342	Literature search	Anf0196	Leptodactylodon mertensi
peer-reviewed scientific publications	Foden et al. 2013;Sodhi et al. 2008	Anura	NCBITAXON	NCBITaxon:8342	Literature search	Anf0197	Leptodactylodon ornatus
peer-reviewed scientific publications	Foden et al. 2013;Sodhi et al. 2008	Anura	NCBITAXON	NCBITaxon:8342	Literature search	Anf0198	Leptodactylodon ovatus
peer-reviewed scientific publications	Foden et al. 2013;Sodhi et al. 2008	Anura	NCBITAXON	NCBITaxon:8342	Literature search	Anf0199	Leptodactylodon perreti
peer-reviewed scientific publications	Foden et al. 2013;Sodhi et al. 2008	Anura	NCBITAXON	NCBITaxon:8342	Literature search	Anf0200	Leptodactylodon polyacanthus
peer-reviewed scientific publications	RÃ¶del and Pauwels 2003;Foden et al. 2013;Sodhi et al. 2008	Anura	NCBITAXON	NCBITaxon:8342	Literature search	Anf0201	Leptodactylodon stevarti
peer-reviewed scientific publications	Boulenger 1904;Foden et al. 2013;Sodhi et al. 2008;Amiet 2004	Anura	NCBITAXON	NCBITaxon:8342	Literature search	Anf0202	Leptodactylodon ventrimarmoratus
peer-reviewed scientific publications	Foden et al. 2013;Sodhi et al. 2008	Anura	NCBITAXON	NCBITaxon:8342	Literature search	Anf0203	Leptodactylodon wildi
peer-reviewed scientific publications	Boulenger 1904;Foden et al. 2013;Sodhi et al. 2008	Anura	NCBITAXON	NCBITaxon:8342	Literature search	Anf0204	Nyctibates corrugatus
peer-reviewed scientific publications	Boulenger 1900;Foden et al. 2013;Sodhi et al. 2008	Anura	NCBITAXON	NCBITaxon:8342	Literature search	Anf0205	Scotobleps gabonicus
peer-reviewed scientific publications	Blackburn 2008;Foden et al. 2013;Sodhi et al. 2008	Anura	NCBITAXON	NCBITaxon:8342	Literature search	Anf0206	Trichobatrachus robustus
peer-reviewed scientific publications	KÃ¶hler et al. 2005;Guyer and Boback 2011;Foden et al. 2013;Sodhi et al. 2008	Anura	NCBITAXON	NCBITaxon:8342	Literature search	Anf0207	Leptopelis anchietae
peer-reviewed scientific publications	Harper et al. 2010;Foden et al. 2013;Sodhi et al. 2008	Anura	NCBITAXON	NCBITaxon:8342	Literature search	Anf0208	Leptopelis argenteus
peer-reviewed scientific publications	Barbour and Loveridge 1928;Foden et al. 2013;Sodhi et al. 2008	Anura	NCBITAXON	NCBITaxon:8342	Literature search	Anf0209	Leptopelis aubryi
peer-reviewed scientific publications	Loveridge 1936	Anura	NCBITAXON	NCBITaxon:8342	Literature search	Anf0210	Leptopelis aubryioides
peer-reviewed scientific publications	Harper et al. 2010;Foden et al. 2013;Sodhi et al. 2008	Anura	NCBITAXON	NCBITaxon:8342	Literature search	Anf0211	Leptopelis barbouri
peer-reviewed scientific publications	Foden et al. 2013	Anura	NCBITAXON	NCBITaxon:8342	Literature search	Anf0212	Leptopelis bequaerti
peer-reviewed scientific publications	Loveridge 1936;Guyer and Boback 2011;Foden et al. 2013;Sodhi et al. 2008	Anura	NCBITAXON	NCBITaxon:8342	Literature search	Anf0213	Leptopelis bocagii
peer-reviewed scientific publications	Guyer and Boback 2011;Foden et al. 2013;Sodhi et al. 2008	Anura	NCBITAXON	NCBITaxon:8342	Literature search	Anf0214	Leptopelis boulengeri
peer-reviewed scientific publications	Foden et al. 2013	Anura	NCBITAXON	NCBITaxon:8342	Literature search	Anf0215	Leptopelis brevipes
peer-reviewed scientific publications	Werner 1898;Foden et al. 2013;Sodhi et al. 2008	Anura	NCBITAXON	NCBITaxon:8342	Literature search	Anf0216	Leptopelis brevirostris
peer-reviewed scientific publications	Gilles et al. 2006;Guyer and Boback 2011;Foden et al. 2013;Sodhi et al. 2008	Anura	NCBITAXON	NCBITaxon:8342	Literature search	Anf0217	Leptopelis bufonides
peer-reviewed scientific publications	Jackson and Blackburn 2007;Guyer and Boback 2011;Foden et al. 2013;Sodhi et al. 2008	Anura	NCBITAXON	NCBITaxon:8342	Literature search	Anf0218	Leptopelis calcaratus
peer-reviewed scientific publications	Boulenger 1912;KÃ¶hler et al. 2005;Guyer and Boback 2011;Foden et al. 2013;Sodhi et al. 2008	Anura	NCBITAXON	NCBITaxon:8342	Literature search	Anf0219	Leptopelis christyi
peer-reviewed scientific publications	Harper et al. 2010;Measey et al. 2009;Malonza 2008;Foden et al. 2013;Sodhi et al. 2008	Anura	NCBITAXON	NCBITaxon:8342	Literature search	Anf0220	Leptopelis concolor
peer-reviewed scientific publications	LÃ¶tters, RÃ¶del and Burger 2005	Anura	NCBITAXON	NCBITaxon:8342	Literature search	Anf0221	Leptopelis crystallinoron
peer-reviewed scientific publications	Guyer and Boback 2011;Foden et al. 2013;Sodhi et al. 2008	Anura	NCBITAXON	NCBITaxon:8342	Literature search	Anf0222	Leptopelis cynnamomeus
peer-reviewed scientific publications	Foden et al. 2013	Anura	NCBITAXON	NCBITaxon:8342	Literature search	Anf0223	Leptopelis fenestratus
peer-reviewed scientific publications	Foden et al. 2013	Anura	NCBITAXON	NCBITaxon:8342	Literature search	Anf0224	Leptopelis fiziensis
peer-reviewed scientific publications	Barbour and Loveridge 1928;Harper et al. 2010;Harper and Vonesh 2003;Foden et al. 2013;Sodhi et al. 2008	Anura	NCBITAXON	NCBITaxon:8342	Literature search	Anf0225	Leptopelis flavomaculatus
peer-reviewed scientific publications	Guyer and Boback 2011;Foden et al. 2013;Sodhi et al. 2008	Anura	NCBITAXON	NCBITaxon:8342	Literature search	Anf0226	Leptopelis gramineus
peer-reviewed scientific publications	Foden et al. 2013	Anura	NCBITAXON	NCBITaxon:8342	Literature search	Anf0227	Leptopelis jordani
peer-reviewed scientific publications	Roelke et al. 2011;Foden et al. 2013;Sodhi et al. 2008;Roelke et al. 2009	Anura	NCBITAXON	NCBITaxon:8342	Literature search	Anf0228	Leptopelis karissimbensis
peer-reviewed scientific publications	Blackburn 2008;Foden et al. 2013;Sodhi et al. 2008	Anura	NCBITAXON	NCBITaxon:8342	Literature search	Anf0229	Leptopelis kivuensis
peer-reviewed scientific publications	Foden et al. 2013	Anura	NCBITAXON	NCBITaxon:8342	Literature search	Anf0230	Leptopelis lebeaui
peer-reviewed scientific publications	Foden et al. 2013	Anura	NCBITAXON	NCBITaxon:8342	Literature search	Anf0231	Leptopelis mackayi
peer-reviewed scientific publications	Guyer and Boback 2011;Foden et al. 2013;Sodhi et al. 2008	Anura	NCBITAXON	NCBITaxon:8342	Literature search	Anf0232	Leptopelis macrotis
peer-reviewed scientific publications	Foden et al. 2013	Anura	NCBITAXON	NCBITaxon:8342	Literature search	Anf0233	Leptopelis marginatus
peer-reviewed scientific publications	Guyer and Boback 2011;Foden et al. 2013;Sodhi et al. 2008	Anura	NCBITAXON	NCBITaxon:8342	Literature search	Anf0234	Leptopelis millsoni
peer-reviewed scientific publications	Guyer and Boback 2011;Foden et al. 2013;Sodhi et al. 2008	Anura	NCBITAXON	NCBITaxon:8342	Literature search	Anf0235	Leptopelis modestus
peer-reviewed scientific publications	Guyer and Boback 2011;Foden et al. 2013;Sodhi et al. 2008	Anura	NCBITAXON	NCBITaxon:8342	Literature search	Anf0236	Leptopelis mossambicus
peer-reviewed scientific publications	Jennions and Passmore 1993;Guyer and Boback 2011;Foden et al. 2013;Sodhi et al. 2008	Anura	NCBITAXON	NCBITaxon:8342	Literature search	Anf0237	Leptopelis natalensis
peer-reviewed scientific publications	Guyer and Boback 2011;Foden et al. 2013;Sodhi et al. 2008	Anura	NCBITAXON	NCBITaxon:8342	Literature search	Anf0238	Leptopelis nordequatorialis
peer-reviewed scientific publications	Jackson and Blackburn 2007;Guyer and Boback 2011;Foden et al. 2013;Sodhi et al. 2008	Anura	NCBITAXON	NCBITaxon:8342	Literature search	Anf0239	Leptopelis notatus
peer-reviewed scientific publications	Guyer and Boback 2011;Foden et al. 2013;Sodhi et al. 2008	Anura	NCBITAXON	NCBITaxon:8342	Literature search	Anf0240	Leptopelis occidentalis
peer-reviewed scientific publications	Loveridge 1936;Guyer and Boback 2011;Foden et al. 2013;Sodhi et al. 2008	Anura	NCBITAXON	NCBITaxon:8342	Literature search	Anf0241	Leptopelis ocellatus
peer-reviewed scientific publications	Guyer and Boback 2011;Foden et al. 2013;Sodhi et al. 2008	Anura	NCBITAXON	NCBITaxon:8342	Literature search	Anf0242	Leptopelis oryi
peer-reviewed scientific publications	Loveridge 1936;Guyer and Boback 2011;Foden et al. 2013;Sodhi et al. 2008	Anura	NCBITAXON	NCBITaxon:8342	Literature search	Anf0243	Leptopelis palmatus
peer-reviewed scientific publications	Guyer and Boback 2011;Foden et al. 2013;Sodhi et al. 2008	Anura	NCBITAXON	NCBITaxon:8342	Literature search	Anf0244	Leptopelis parbocagii
peer-reviewed scientific publications	Barbour and Loveridge 1928;Harper et al. 2010;Channing and Howell 2006;Foden et al. 2013;Sodhi et al. 2008	Anura	NCBITAXON	NCBITaxon:8342	Literature search	Anf0245	Leptopelis parkeri
peer-reviewed scientific publications	Foden et al. 2013	Anura	NCBITAXON	NCBITaxon:8342	Literature search	Anf0246	Leptopelis parvus
peer-reviewed scientific publications	Guyer and Boback 2011;Foden et al. 2013;Sodhi et al. 2008	Anura	NCBITAXON	NCBITaxon:8342	Literature search	Anf0247	Leptopelis ragazzii
peer-reviewed scientific publications	Barbour and Loveridge 1928;Guyer and Boback 2011;Foden et al. 2013;Sodhi et al. 2008	Anura	NCBITAXON	NCBITaxon:8342	Literature search	Anf0248	Leptopelis rufus
peer-reviewed scientific publications	Imasuen et al. 2011;RÃ¶del 2007;Foden et al. 2013	Anura	NCBITAXON	NCBITaxon:8342	Literature search	Anf0249	Leptopelis spiritusnoctis
peer-reviewed scientific publications	Guyer and Boback 2011;Foden et al. 2013;Sodhi et al. 2008	Anura	NCBITAXON	NCBITaxon:8342	Literature search	Anf0250	Leptopelis susanae
peer-reviewed scientific publications	Barbour and Loveridge 1928;Harper et al. 2010;Foden et al. 2013;Sodhi et al. 2008	Anura	NCBITAXON	NCBITaxon:8342	Literature search	Anf0251	Leptopelis uluguruensis
peer-reviewed scientific publications	Guyer and Boback 2011;Foden et al. 2013;Sodhi et al. 2008	Anura	NCBITAXON	NCBITaxon:8342	Literature search	Anf0252	Leptopelis vannutellii
peer-reviewed scientific publications	Barbour and Loveridge 1928;Harper et al. 2010;Foden et al. 2013;Sodhi et al. 2008	Anura	NCBITAXON	NCBITaxon:8342	Literature search	Anf0253	Leptopelis vermiculatus
peer-reviewed scientific publications	Boulenger 1906;Imasuen et al. 2011;Guyer and Boback 2011;Barbault 1984;Foden et al. 2013;Sodhi et al. 2008;LeachÃ© et al. 2006	Anura	NCBITAXON	NCBITaxon:8342	Literature search	Anf0254	Leptopelis viridis
peer-reviewed scientific publications	Poynton 1963;Guyer and Boback 2011;Foden et al. 2013;Sodhi et al. 2008	Anura	NCBITAXON	NCBITaxon:8342	Literature search	Anf0255	Leptopelis xenodactylus
peer-reviewed scientific publications	Guyer and Boback 2011;Foden et al. 2013;Sodhi et al. 2008	Anura	NCBITAXON	NCBITaxon:8342	Literature search	Anf0256	Leptopelis yaldeni
peer-reviewed scientific publications	Foden et al. 2013;Sodhi et al. 2008	Anura	NCBITAXON	NCBITaxon:8342	Literature search	Anf0257	Leptopelis zebra
peer-reviewed scientific publications	Taylor and Noble 1924;Foden et al. 2013;Han and Fu 2013;Sodhi et al. 2008	Anura	NCBITAXON	NCBITaxon:8342	Literature search	Anf0258	Barbourula busuangensis
peer-reviewed scientific publications	Iskandar 1978;Foden et al. 2013;Sodhi et al. 2008	Anura	NCBITAXON	NCBITaxon:8342	Literature search	Anf0259	Barbourula kalimantanensis
peer-reviewed scientific publications	AmphibiaWeb 2015;Wells 2007;Guyer and Boback 2011;Zhang and Lu 2012;Tacutu et al. 2012;Foden et al. 2013;Han and Fu 2013;Sodhi et al. 2008;Trochet et al. 2014	Anura	NCBITAXON	NCBITaxon:8342	Literature search	Anf0260	Bombina bombina
peer-reviewed scientific publications	Foden et al. 2013;Han and Fu 2013;Sodhi et al. 2008;Wells 2007	Anura	NCBITAXON	NCBITaxon:8342	Literature search	Anf0261	Bombina lichuanensis
peer-reviewed scientific publications	AmphibiaWeb 2015;Foden et al. 2013;Han and Fu 2013;Sodhi et al. 2008;Wells 2007	Anura	NCBITAXON	NCBITaxon:8342	Literature search	Anf0262	Bombina maxima
peer-reviewed scientific publications	AmphibiaWeb 2015;Guyer and Boback 2011;Kaplan and King 1997;Foden et al. 2013;Han and Fu 2013;Sodhi et al. 2008;Wells 2007	Anura	NCBITAXON	NCBITaxon:8342	Literature search	Anf0263	Bombina orientalis
peer-reviewed scientific publications	AmphibiaWeb 2015;Foden et al. 2013;Sodhi et al. 2008;Trochet et al. 2014;Wells 2007	Anura	NCBITAXON	NCBITaxon:8342	Literature search	Anf0264	Bombina pachypus
peer-reviewed scientific publications	AmphibiaWeb 2015;Wells 2007;Guyer and Boback 2011;Tacutu et al. 2012;Foden et al. 2013;Sodhi et al. 2008;Trochet et al. 2014;Wells 2007	Anura	NCBITAXON	NCBITaxon:8342	Literature search	Anf0265	Bombina variegata
peer-reviewed scientific publications	Foden et al. 2013	Anura	NCBITAXON	NCBITaxon:8342	Literature search	Anf0266	Brachycephalus alipioi
peer-reviewed scientific publications	Wells 2007	Anura	NCBITAXON	NCBITaxon:8342	Literature search	Anf0267	Brachycephalus atelopoide
peer-reviewed scientific publications	Wells 2007;AmphibiaWeb 2015;Foden et al. 2013	Anura	NCBITAXON	NCBITaxon:8342	Literature search	Anf0268	Brachycephalus brunneus
peer-reviewed scientific publications	Wells 2007	Anura	NCBITAXON	NCBITaxon:8342	Literature search	Anf0269	Brachycephalus bufonoides
peer-reviewed scientific publications	Wells 2007;Almeida-Santos et al. 2011;Foden et al. 2013;Sodhi et al. 2008	Anura	NCBITAXON	NCBITaxon:8342	Literature search	Anf0270	Brachycephalus didactylus
peer-reviewed scientific publications	Wells 2007;Clemente-Carvalho et al. 2011;Pombal et al. 1994;Pombal et al. 2003;Foden et al. 2013;Sodhi et al. 2008;Pombal-Jr. 1992	Anura	NCBITAXON	NCBITaxon:8342	Literature search	Anf0271	Brachycephalus ephippium
peer-reviewed scientific publications	Foden et al. 2013	Anura	NCBITAXON	NCBITaxon:8342	Literature search	Anf0272	Brachycephalus ferruginus
peer-reviewed scientific publications	Wells 2007;Dorigo et al. 2012	Anura	NCBITAXON	NCBITaxon:8342	Literature search	Anf0273	Brachycephalus garbeanus
peer-reviewed scientific publications	Wells 2007;Foden et al. 2013;Sodhi et al. 2008	Anura	NCBITAXON	NCBITaxon:8342	Literature search	Anf0274	Brachycephalus hermogenesi
peer-reviewed scientific publications	Wells 2007;Foden et al. 2013	Anura	NCBITAXON	NCBITaxon:8342	Literature search	Anf0275	Brachycephalus Izecksohni
peer-reviewed scientific publications	Foden et al. 2013	Anura	NCBITAXON	NCBITaxon:8342	Literature search	Anf0276	Brachycephalus nodoterga
peer-reviewed scientific publications	Foden et al. 2013	Anura	NCBITAXON	NCBITaxon:8342	Literature search	Anf0277	Brachycephalus pernix
peer-reviewed scientific publications	Wells 2007;Alves et al. 2009	Anura	NCBITAXON	NCBITaxon:8342	Literature search	Anf0278	Brachycephalus pitanga
peer-reviewed scientific publications	Foden et al. 2013	Anura	NCBITAXON	NCBITaxon:8342	Literature search	Anf0279	Brachycephalus pombali
peer-reviewed scientific publications	Wells 2007;Napoli et al. 2011	Anura	NCBITAXON	NCBITaxon:8342	Literature search	Anf0280	Brachycephalus pulex
peer-reviewed scientific publications	Wells 2007;Haddad et al. 2010	Anura	NCBITAXON	NCBITaxon:8342	Literature search	Anf0281	Brachycephalus toby
peer-reviewed scientific publications	Foden et al. 2013	Anura	NCBITAXON	NCBITaxon:8342	Literature search	Anf0282	Brachycephalus vertebralis
peer-reviewed scientific publications	Foden et al. 2013	Anura	NCBITAXON	NCBITaxon:8342	Literature search	Anf0283	Ischnocnema bilineata
peer-reviewed scientific publications	Hartmann et al. 2010;Cochran 1955;Foden et al. 2013	Anura	NCBITAXON	NCBITaxon:8342	Literature search	Anf0284	Ischnocnema bolbodactyla
peer-reviewed scientific publications	Targino et al. 2009	Anura	NCBITAXON	NCBITaxon:8342	Literature search	Anf0285	Ischnocnema concolor
peer-reviewed scientific publications	Foden et al. 2013	Anura	NCBITAXON	NCBITaxon:8342	Literature search	Anf0286	Ischnocnema epipeda
peer-reviewed scientific publications	Foden et al. 2013	Anura	NCBITAXON	NCBITaxon:8342	Literature search	Anf0287	Ischnocnema erythromera
peer-reviewed scientific publications	Foden et al. 2013	Anura	NCBITAXON	NCBITaxon:8342	Literature search	Anf0288	Ischnocnema gehrti
peer-reviewed scientific publications	Foden et al. 2013	Anura	NCBITAXON	NCBITaxon:8342	Literature search	Anf0289	Ischnocnema gualteri
peer-reviewed scientific publications	Hedges et al 2008;AmphibiaWeb 2015;Rocha et al. 2011;Giaretta and Facure 2008;Foden et al. 2013	Anura	NCBITAXON	NCBITaxon:8342	Literature search	Anf0290	Ischnocnema guentheri
peer-reviewed scientific publications	Foden et al. 2013	Anura	NCBITAXON	NCBITaxon:8342	Literature search	Anf0291	Ischnocnema henselii
peer-reviewed scientific publications	Heyer et al. 1990;Foden et al. 2013	Anura	NCBITAXON	NCBITaxon:8342	Literature search	Anf0292	Ischnocnema hoehnei
peer-reviewed scientific publications	Foden et al. 2013	Anura	NCBITAXON	NCBITaxon:8342	Literature search	Anf0293	Ischnocnema holti
peer-reviewed scientific publications	Foden et al. 2013	Anura	NCBITAXON	NCBITaxon:8342	Literature search	Anf0294	Ischnocnema Izecksohni
peer-reviewed scientific publications	Giaretta and Facure 2008;Giaretta et al. 2007;Foden et al. 2013;Giaretta 1994;Lima et al. 2006	Anura	NCBITAXON	NCBITaxon:8342	Literature search	Anf0295	Ischnocnema juipoca
peer-reviewed scientific publications	Martins and Haddad 2010;Foden et al. 2013	Anura	NCBITAXON	NCBITaxon:8342	Literature search	Anf0296	Ischnocnema lactea
peer-reviewed scientific publications	Martins and Haddad 2010;Foden et al. 2013	Anura	NCBITAXON	NCBITaxon:8342	Literature search	Anf0297	Ischnocnema manezinho
peer-reviewed scientific publications	Targino et al. 2009	Anura	NCBITAXON	NCBITaxon:8342	Literature search	Anf0298	Ischnocnema melanopygia
peer-reviewed scientific publications	Cochran 1955;Foden et al. 2013	Anura	NCBITAXON	NCBITaxon:8342	Literature search	Anf0299	Ischnocnema nasuta
peer-reviewed scientific publications	Heyer et al. 1990;Foden et al. 2013	Anura	NCBITAXON	NCBITaxon:8342	Literature search	Anf0300	Ischnocnema nigriventris
peer-reviewed scientific publications	Rocha et al. 2011;Foden et al. 2013	Anura	NCBITAXON	NCBITaxon:8342	Literature search	Anf0301	Ischnocnema octavioi
peer-reviewed scientific publications	Almeida-Gomes et al. 2010;Foden et al. 2013	Anura	NCBITAXON	NCBITaxon:8342	Literature search	Anf0302	Ischnocnema oea
peer-reviewed scientific publications	Foden et al. 2013	Anura	NCBITAXON	NCBITaxon:8342	Literature search	Anf0303	Ischnocnema paranaensis
peer-reviewed scientific publications	Hedges et al 2008;Hartmann et al. 2010;Martins et al. 2010;Giaretta and Facure 2008;Foden et al. 2013	Anura	NCBITAXON	NCBITaxon:8342	Literature search	Anf0304	Ischnocnema parva
peer-reviewed scientific publications	Foden et al. 2013	Anura	NCBITAXON	NCBITaxon:8342	Literature search	Anf0305	Ischnocnema paulodutrai
peer-reviewed scientific publications	Giaretta et al. 2007	Anura	NCBITAXON	NCBITaxon:8342	Literature search	Anf0306	Ischnocnema penaxavantinho
peer-reviewed scientific publications	Foden et al. 2013	Anura	NCBITAXON	NCBITaxon:8342	Literature search	Anf0307	Ischnocnema pusilla
peer-reviewed scientific publications	Hedges et al 2008;Freitas and Silva 2007;Foden et al. 2013	Anura	NCBITAXON	NCBITaxon:8342	Literature search	Anf0308	Ischnocnema ramagii
peer-reviewed scientific publications	Heyer et al. 1990;Foden et al. 2013	Anura	NCBITAXON	NCBITaxon:8342	Literature search	Anf0309	Ischnocnema randorum
peer-reviewed scientific publications	Martins and Haddad 2010;Foden et al. 2013	Anura	NCBITAXON	NCBITaxon:8342	Literature search	Anf0310	Ischnocnema sambaqui
peer-reviewed scientific publications	Foden et al. 2013	Anura	NCBITAXON	NCBITaxon:8342	Literature search	Anf0311	Ischnocnema spanios
peer-reviewed scientific publications	NA	Anura	NCBITAXON	NCBITaxon:8342	Literature search	Anf0312	Ischnocnema surda
peer-reviewed scientific publications	Foden et al. 2013	Anura	NCBITAXON	NCBITaxon:8342	Literature search	Anf0313	Ischnocnema venancioi
peer-reviewed scientific publications	Foden et al. 2013	Anura	NCBITAXON	NCBITaxon:8342	Literature search	Anf0314	Ischnocnema verrucosa
peer-reviewed scientific publications	Foden et al. 2013	Anura	NCBITAXON	NCBITaxon:8342	Literature search	Anf0315	Ischnocnema vinhai
peer-reviewed scientific publications	Martins and Haddad 2010	Anura	NCBITAXON	NCBITaxon:8342	Literature search	Anf0316	Ischnocnema vizottoi
peer-reviewed scientific publications	Largen and Drewes 1989;Foden et al. 2013;Sodhi et al. 2008	Anura	NCBITAXON	NCBITaxon:8342	Literature search	Anf0317	Balebreviceps hillmani
peer-reviewed scientific publications	Wells 2007;Guyer and Boback 2011;Foden et al. 2013;Sodhi et al. 2008	Anura	NCBITAXON	NCBITaxon:8342	Literature search	Anf0318	Breviceps acutirostris
peer-reviewed scientific publications	Loveridge 1936;Wells 2007;Guyer and Boback 2011;Minter 1995;Minter 1998;MÃŒller et al. 2007;Foden et al. 2013;Sodhi et al. 2008	Anura	NCBITAXON	NCBITaxon:8342	Literature search	Anf0319	Breviceps adspersus
peer-reviewed scientific publications	Foden et al. 2013	Anura	NCBITAXON	NCBITaxon:8342	Literature search	Anf0320	Breviceps bagginsi
peer-reviewed scientific publications	Harper et al. 2010;Wells 2007;Channing and Minter 2004;Foden et al. 2013	Anura	NCBITAXON	NCBITaxon:8342	Literature search	Anf0321	Breviceps fichus
peer-reviewed scientific publications	Wells 2007;Guyer and Boback 2011;MÃŒller et al. 2007;Foden et al. 2013;Sodhi et al. 2008;AmphibiaWeb 2011	Anura	NCBITAXON	NCBITaxon:8342	Literature search	Anf0322	Breviceps fuscus
peer-reviewed scientific publications	Wells 2007;Guyer and Boback 2011;De Villiers 1988;MÃŒller et al. 2007;Foden et al. 2013;Sodhi et al. 2008	Anura	NCBITAXON	NCBITaxon:8342	Literature search	Anf0323	Breviceps gibbosus
peer-reviewed scientific publications	Wells 2007;Guyer and Boback 2011;Channing and Wahlberg 2011;Foden et al. 2013;Sodhi et al. 2008;Slavenko and Meiri 2015	Anura	NCBITAXON	NCBITaxon:8342	Literature search	Anf0324	Breviceps macrops
peer-reviewed scientific publications	Wells 2007;Guyer and Boback 2011;Foden et al. 2013;Sodhi et al. 2008;Slavenko and Meiri 2015	Anura	NCBITAXON	NCBITaxon:8342	Literature search	Anf0325	Breviceps montanus
peer-reviewed scientific publications	Barbour and Loveridge 1928;Harper et al. 2010;Mercurio et al. 2009;Wells 2007;MÃŒller et al. 2007;Foden et al. 2013;Han and Fu 2013;Sodhi et al. 2008;Slavenko and Meiri 2015	Anura	NCBITAXON	NCBITaxon:8342	Literature search	Anf0326	Breviceps mossambicus
peer-reviewed scientific publications	Wells 2007;Guyer and Boback 2011;Foden et al. 2013;Sodhi et al. 2008;Slavenko and Meiri 2015	Anura	NCBITAXON	NCBITaxon:8342	Literature search	Anf0327	Breviceps namaquensis
peer-reviewed scientific publications	Wells 2007;Guyer and Boback 2011;Foden et al. 2013;Sodhi et al. 2008	Anura	NCBITAXON	NCBITaxon:8342	Literature search	Anf0328	Breviceps poweri
peer-reviewed scientific publications	Wells 2007;Guyer and Boback 2011;Foden et al. 2013;Sodhi et al. 2008;Slavenko and Meiri 2015	Anura	NCBITAXON	NCBITaxon:8342	Literature search	Anf0329	Breviceps rosei
peer-reviewed scientific publications	Foden et al. 2013;Slavenko and Meiri 2015	Anura	NCBITAXON	NCBITaxon:8342	Literature search	Anf0330	Breviceps sopranus
peer-reviewed scientific publications	Wells 2007;Guyer and Boback 2011;Foden et al. 2013;Sodhi et al. 2008;Slavenko and Meiri 2015	Anura	NCBITAXON	NCBITaxon:8342	Literature search	Anf0331	Breviceps sylvestris
peer-reviewed scientific publications	Barbour and Loveridge 1928;Wells 2007;Guyer and Boback 2011;Foden et al. 2013;Sodhi et al. 2008;Slavenko and Meiri 2015	Anura	NCBITAXON	NCBITaxon:8342	Literature search	Anf0332	Breviceps verrucosus
peer-reviewed scientific publications	Harper et al. 2010;Measey et al. 2009	Anura	NCBITAXON	NCBITaxon:8342	Literature search	Anf0333	Callulina dawida
peer-reviewed scientific publications	Slavenko and Meiri 2015	Anura	NCBITAXON	NCBITaxon:8342	Literature search	Anf0334	Callulina hanseni
peer-reviewed scientific publications	Slavenko and Meiri 2015	Anura	NCBITAXON	NCBITaxon:8342	Literature search	Anf0335	Callulina kanga
peer-reviewed scientific publications	Harper et al. 2010;de S et al. 2004;Foden et al. 2013;Slavenko and Meiri 2015	Anura	NCBITAXON	NCBITaxon:8342	Literature search	Anf0336	Callulina kisiwamsitu
peer-reviewed scientific publications	Barbour and Loveridge 1928;Foden et al. 2013;Sodhi et al. 2008;Slavenko and Meiri 2015	Anura	NCBITAXON	NCBITaxon:8342	Literature search	Anf0337	Callulina kreffti
peer-reviewed scientific publications	Loader et al. 2010;Slavenko and Meiri 2015	Anura	NCBITAXON	NCBITaxon:8342	Literature search	Anf0338	Callulina laphami
peer-reviewed scientific publications	Loader et al. 2010	Anura	NCBITAXON	NCBITaxon:8342	Literature search	Anf0339	Callulina shengena
peer-reviewed scientific publications	Loader et al. 2010	Anura	NCBITAXON	NCBITaxon:8342	Literature search	Anf0340	Callulina stanleyi
peer-reviewed scientific publications	Harper et al. 2010;Foden et al. 2013;Slavenko and Meiri 2015	Anura	NCBITAXON	NCBITaxon:8342	Literature search	Anf0341	Probreviceps durirostris
peer-reviewed scientific publications	Harper et al. 2010;MÃŒller et al. 2007;Foden et al. 2013;Slavenko and Meiri 2015	Anura	NCBITAXON	NCBITaxon:8342	Literature search	Anf0342	Probreviceps loveridgei
peer-reviewed scientific publications	Barbour and Loveridge 1928;Harper et al. 2010;MÃŒller et al. 2007;Foden et al. 2013;Sodhi et al. 2008;Slavenko and Meiri 2015	Anura	NCBITAXON	NCBITaxon:8342	Literature search	Anf0343	Probreviceps macrodactylus
peer-reviewed scientific publications	Guyer and Boback 2011;MÃŒller et al. 2007;Foden et al. 2013;Sodhi et al. 2008;Slavenko and Meiri 2015	Anura	NCBITAXON	NCBITaxon:8342	Literature search	Anf0344	Probreviceps rhodesianus
peer-reviewed scientific publications	Harper et al. 2010;Foden et al. 2013;Sodhi et al. 2008;Slavenko and Meiri 2015	Anura	NCBITAXON	NCBITaxon:8342	Literature search	Anf0345	Probreviceps rungwensis
peer-reviewed scientific publications	Barbour and Loveridge 1928;Foden et al. 2013;Sodhi et al. 2008;Slavenko and Meiri 2015	Anura	NCBITAXON	NCBITaxon:8342	Literature search	Anf0346	Probreviceps uluguruensis
peer-reviewed scientific publications	Barbour and Loveridge 1928;Foden et al. 2013;Sodhi et al. 2008;Slavenko and Meiri 2015	Anura	NCBITAXON	NCBITaxon:8342	Literature search	Anf0347	Spelaeophryne methneri
peer-reviewed scientific publications	Guyer and Boback 2011;Zhang and Lu 2012;Salvador 1996;R del 2000;Foden et al. 2013;Sodhi et al. 2008;Slavenko and Meiri 2015	Anura	NCBITAXON	NCBITaxon:8342	Literature search	Anf0348	Bufo pentoni
peer-reviewed scientific publications	Foden et al. 2013;Sodhi et al. 2008	Anura	NCBITAXON	NCBITaxon:8342	Literature search	Anf0349	Bufo tihamicus
peer-reviewed scientific publications	Karunarathna et al. 2012;Foden et al. 2013;Sodhi et al. 2008	Anura	NCBITAXON	NCBITaxon:8342	Literature search	Anf0350	Adenomus dasi
peer-reviewed scientific publications	Wickramasinghe et al. 2012;Foden et al. 2013	Anura	NCBITAXON	NCBITaxon:8342	Literature search	Anf0351	Adenomus kandianus
peer-reviewed scientific publications	AmphibiaWeb 2015;Foden et al. 2013	Anura	NCBITAXON	NCBITaxon:8342	Literature search	Anf0352	Adenomus kelaartii
peer-reviewed scientific publications	Wake 1980;Grandison 1978;Foden et al. 2013	Anura	NCBITAXON	NCBITaxon:8342	Literature search	Anf0353	Altiphrynoides malcolmi
peer-reviewed scientific publications	Wake 1980;Largen 2001;Foden et al. 2013;Slavenko and Meiri 2015	Anura	NCBITAXON	NCBITaxon:8342	Literature search	Anf0354	Altiphrynoides osgoodi
peer-reviewed scientific publications	Foden et al. 2013;Slavenko and Meiri 2015	Anura	NCBITAXON	NCBITaxon:8342	Literature search	Anf0355	Amietophrynus asmarae
peer-reviewed scientific publications	Loveridge 1936;Foden et al. 2013;Slavenko and Meiri 2015	Anura	NCBITAXON	NCBITaxon:8342	Literature search	Anf0356	Amietophrynus blanfordii
peer-reviewed scientific publications	Barbour and Loveridge 1928;Foden et al. 2013;Slavenko and Meiri 2015	Anura	NCBITAXON	NCBITaxon:8342	Literature search	Anf0357	Amietophrynus brauni
peer-reviewed scientific publications	Foden et al. 2013	Anura	NCBITAXON	NCBITaxon:8342	Literature search	Anf0358	Amietophrynus buchneri
peer-reviewed scientific publications	Loveridge 1936;Foden et al. 2013;Slavenko and Meiri 2015	Anura	NCBITAXON	NCBITaxon:8342	Literature search	Anf0359	Amietophrynus camerunensis
peer-reviewed scientific publications	Foden et al. 2013	Anura	NCBITAXON	NCBITaxon:8342	Literature search	Anf0360	Amietophrynus chudeaui
peer-reviewed scientific publications	Foden et al. 2013;Slavenko and Meiri 2015	Anura	NCBITAXON	NCBITaxon:8342	Literature search	Anf0361	Amietophrynus cristiglans
peer-reviewed scientific publications	Foden et al. 2013	Anura	NCBITAXON	NCBITaxon:8342	Literature search	Anf0362	Amietophrynus danielae
peer-reviewed scientific publications	Foden et al. 2013	Anura	NCBITAXON	NCBITaxon:8342	Literature search	Anf0363	Amietophrynus djohongensis
peer-reviewed scientific publications	Guyer and Boback 2011;Foden et al. 2013	Anura	NCBITAXON	NCBITaxon:8342	Literature search	Anf0364	Amietophrynus fuliginatus
peer-reviewed scientific publications	Loveridge 1936;Foden et al. 2013	Anura	NCBITAXON	NCBITaxon:8342	Literature search	Anf0365	Amietophrynus funereus
peer-reviewed scientific publications	Jennions and Passmore 1993;Prado 2003;Wells 2007;Harper et al. 2010;Mercurio et al. 2009;Guyer and Boback 2011;Foden et al. 2013;Han and Fu 2013	Anura	NCBITAXON	NCBITaxon:8342	Literature search	Anf0366	Amietophrynus garmani
peer-reviewed scientific publications	Boulenger 1900;Foden et al. 2013	Anura	NCBITAXON	NCBITaxon:8342	Literature search	Anf0367	Amietophrynus gracilipes
peer-reviewed scientific publications	Jennions and Passmore 1993;Prado 2003;Wells 2007;Harper et al. 2010;Foden et al. 2013;Han and Fu 2013	Anura	NCBITAXON	NCBITaxon:8342	Literature search	Anf0368	Amietophrynus gutturalis
peer-reviewed scientific publications	AmphibiaWeb 2015;Foden et al. 2013	Anura	NCBITAXON	NCBITaxon:8342	Literature search	Anf0369	Amietophrynus kassasii
peer-reviewed scientific publications	Foden et al. 2013	Anura	NCBITAXON	NCBITaxon:8342	Literature search	Anf0370	Amietophrynus kerinyagae
peer-reviewed scientific publications	Loveridge 1936;Guyer and Boback 2011;Foden et al. 2013	Anura	NCBITAXON	NCBITaxon:8342	Literature search	Anf0371	Amietophrynus kisoloensis
peer-reviewed scientific publications	Foden et al. 2013	Anura	NCBITAXON	NCBITaxon:8342	Literature search	Anf0372	Amietophrynus langanoensis
peer-reviewed scientific publications	Boulenger 1900;Foden et al. 2013	Anura	NCBITAXON	NCBITaxon:8342	Literature search	Anf0373	Amietophrynus latifrons
peer-reviewed scientific publications	Guyer and Boback 2011;Foden et al. 2013	Anura	NCBITAXON	NCBITaxon:8342	Literature search	Anf0374	Amietophrynus lemairii
peer-reviewed scientific publications	Jennions and Passmore 1993;Prado 2003;Harper et al. 2010;Herrmann et al. 2007;Mercurio et al. 2009;Guyer and Boback 2011;AmphibiaWeb 2015;Foden et al. 2013;Han and Fu 2013	Anura	NCBITAXON	NCBITaxon:8342	Literature search	Anf0375	Amietophrynus maculatus
peer-reviewed scientific publications	Salvador 1996;Han and Fu 2013	Anura	NCBITAXON	NCBITaxon:8342	Literature search	Anf0376	Amietophrynus mauritanicus
peer-reviewed scientific publications	Guyer and Boback 2011;Foden et al. 2013	Anura	NCBITAXON	NCBITaxon:8342	Literature search	Anf0377	Amietophrynus pantherinus
peer-reviewed scientific publications	Guyer and Boback 2011;Zhang and Lu 2012;Foden et al. 2013	Anura	NCBITAXON	NCBITaxon:8342	Literature search	Anf0378	Amietophrynus pardalis
peer-reviewed scientific publications	Foden et al. 2013	Anura	NCBITAXON	NCBITaxon:8342	Literature search	Anf0379	Amietophrynus perreti
peer-reviewed scientific publications	Guyer and Boback 2011;Foden et al. 2013	Anura	NCBITAXON	NCBITaxon:8342	Literature search	Anf0380	Amietophrynus poweri
peer-reviewed scientific publications	Guyer and Boback 2011;Foden et al. 2013	Anura	NCBITAXON	NCBITaxon:8342	Literature search	Anf0381	Amietophrynus rangeri
peer-reviewed scientific publications	Harper et al. 2010;Foden et al. 2013	Anura	NCBITAXON	NCBITaxon:8342	Literature search	Anf0382	Amietophrynus reesi
peer-reviewed scientific publications	Barbour and Loveridge 1928;Herrmann et al. 2007;Guyer and Boback 2011;Barbault 1984;AmphibiaWeb 2015;Foden et al. 2013;Han and Fu 2013	Anura	NCBITAXON	NCBITaxon:8342	Literature search	Anf0383	Amietophrynus regularis
peer-reviewed scientific publications	Foden et al. 2013	Anura	NCBITAXON	NCBITaxon:8342	Literature search	Anf0384	Amietophrynus steindachneri
peer-reviewed scientific publications	Boulenger 1900;AmphibiaWeb 2015;Foden et al. 2013	Anura	NCBITAXON	NCBITaxon:8342	Literature search	Anf0385	Amietophrynus superciliaris
peer-reviewed scientific publications	AmphibiaWeb 2015;Foden et al. 2013	Anura	NCBITAXON	NCBITaxon:8342	Literature search	Anf0386	Amietophrynus taiensis
peer-reviewed scientific publications	Foden et al. 2013	Anura	NCBITAXON	NCBITaxon:8342	Literature search	Anf0387	Amietophrynus togoensis
peer-reviewed scientific publications	Loveridge 1936;Foden et al. 2013	Anura	NCBITAXON	NCBITaxon:8342	Literature search	Anf0388	Amietophrynus tuberosus
peer-reviewed scientific publications	Foden et al. 2013	Anura	NCBITAXON	NCBITaxon:8342	Literature search	Anf0389	Amietophrynus turkanae
peer-reviewed scientific publications	Guyer and Boback 2011;Foden et al. 2013	Anura	NCBITAXON	NCBITaxon:8342	Literature search	Anf0390	Amietophrynus urunguensis
peer-reviewed scientific publications	Foden et al. 2013	Anura	NCBITAXON	NCBITaxon:8342	Literature search	Anf0391	Amietophrynus villiersi
peer-reviewed scientific publications	Foden et al. 2013	Anura	NCBITAXON	NCBITaxon:8342	Literature search	Anf0392	Amietophrynus vittatus
peer-reviewed scientific publications	AmphibiaWeb 2015;Salvador 1996;Foden et al. 2013	Anura	NCBITAXON	NCBITaxon:8342	Literature search	Anf0393	Amietophrynus xeros
peer-reviewed scientific publications	Foden et al. 2013	Anura	NCBITAXON	NCBITaxon:8342	Literature search	Anf0394	Anaxyrus americanus
peer-reviewed scientific publications	AmphibiaWeb 2015;Foden et al. 2013;Lannoo 2005	Anura	NCBITAXON	NCBITaxon:8342	Literature search	Anf0395	Anaxyrus baxteri
peer-reviewed scientific publications	Porter 1972;Stuart, et al. 2008;Wright and Wright 1949;AmphibiaWeb 2015;Guyer and Boback 2011;Tacutu et al. 2012;Foden et al. 2013;Han and Fu 2013;Dodd 2013;Carey et al. 2001	Anura	NCBITAXON	NCBITaxon:8342	Literature search	Anf0396	Anaxyrus boreas
peer-reviewed scientific publications	Stuart, et al. 2008;Wright and Wright 1949;Mitrovich et al. 2011;AmphibiaWeb 2015;Guyer and Boback 2011;Foden et al. 2013;Han and Fu 2013	Anura	NCBITAXON	NCBITaxon:8342	Literature search	Anf0397	Anaxyrus californicus
peer-reviewed scientific publications	Stuart, et al. 2008;Wright and Wright 1949;Guyer and Boback 2011;Tacutu et al. 2012;Lannoo 2005;Foden et al. 2013;Han and Fu 2013	Anura	NCBITAXON	NCBITaxon:8342	Literature search	Anf0398	Anaxyrus canorus
peer-reviewed scientific publications	Porter 1972;Stuart, et al. 2008;Wright and Wright 1949;Rogers and Harvey 1994;Leary et al. 2005;Guyer and Boback 2011;Zhang and Lu 2012;Tacutu et al. 2012;Lannoo 2005;Foden et al. 2013;Han and Fu 2013	Anura	NCBITAXON	NCBITaxon:8342	Literature search	Anf0399	Anaxyrus cognatus
peer-reviewed scientific publications	Wright and Wright 1949;Foden et al. 2013;Oliver-LÃ³pez et al. 2009	Anura	NCBITAXON	NCBITaxon:8342	Literature search	Anf0400	Anaxyrus compactilis
peer-reviewed scientific publications	Wright and Wright 1949;Guyer and Boback 2011;Tacutu et al. 2012;Foden et al. 2013;Han and Fu 2013;Oliver-LÃ³pez et al. 2009	Anura	NCBITAXON	NCBITaxon:8342	Literature search	Anf0401	Anaxyrus debilis
peer-reviewed scientific publications	Guyer and Boback 2011;Lannoo 2005;Foden et al. 2013	Anura	NCBITAXON	NCBITaxon:8342	Literature search	Anf0402	Anaxyrus exsul
peer-reviewed scientific publications	Stuart, et al. 2008;Wright and Wright 1949;Deichmann et al. 2008;Guyer and Boback 2011;Lannoo 2005;Foden et al. 2013;Green et al. 2014	Anura	NCBITAXON	NCBITaxon:8342	Literature search	Anf0403	Anaxyrus fowleri
peer-reviewed scientific publications	Stuart, et al. 2008;Wright and Wright 1949;AmphibiaWeb 2015;Guyer and Boback 2011;Tacutu et al. 2012;Lannoo 2005;Foden et al. 2013	Anura	NCBITAXON	NCBITaxon:8342	Literature search	Anf0404	Anaxyrus hemiophrys
peer-reviewed scientific publications	Stuart, et al. 2008;AmphibiaWeb 2015 2012;Jones et al. 2011;Guyer and Boback 2011;Foden et al. 2013	Anura	NCBITAXON	NCBITaxon:8342	Literature search	Anf0405	Anaxyrus houstonensis
peer-reviewed scientific publications	Hardy and Mcdiarmid 1969;Foden et al. 2013;Oliver-LÃ³pez et al. 2009	Anura	NCBITAXON	NCBITaxon:8342	Literature search	Anf0406	Anaxyrus kelloggi
peer-reviewed scientific publications	AmphibiaWeb 2015 2012;Foden et al. 2013	Anura	NCBITAXON	NCBITaxon:8342	Literature search	Anf0407	Anaxyrus mexicanus
peer-reviewed scientific publications	AmphibiaWeb 2015 2012;Guyer and Boback 2011;Foden et al. 2013;Han and Fu 2013	Anura	NCBITAXON	NCBITaxon:8342	Literature search	Anf0408	Anaxyrus microscaphus
peer-reviewed scientific publications	Foden et al. 2013	Anura	NCBITAXON	NCBITaxon:8342	Literature search	Anf0409	Anaxyrus nelsoni
peer-reviewed scientific publications	Wright and Wright 1949;AmphibiaWeb 2015;Guyer and Boback 2011;Zhang and Lu 2012;Tacutu et al. 2012;Foden et al. 2013;Han and Fu 2013;Dodd 2013	Anura	NCBITAXON	NCBITaxon:8342	Literature search	Anf0410	Anaxyrus punctatus
peer-reviewed scientific publications	Wright and Wright 1949;Guyer and Boback 2011;Lannoo 2005;Foden et al. 2013;Han and Fu 2013;Wright and Wright 1948	Anura	NCBITAXON	NCBITaxon:8342	Literature search	Anf0411	Anaxyrus quercicus
peer-reviewed scientific publications	Guyer and Boback 2011;Tacutu et al. 2012;Lannoo 2005;Foden et al. 2013;Oliver-LÃ³pez et al. 2009	Anura	NCBITAXON	NCBITaxon:8342	Literature search	Anf0412	Anaxyrus retiformis
peer-reviewed scientific publications	Guyer and Boback 2011;Lannoo 2005;Foden et al. 2013	Anura	NCBITAXON	NCBITaxon:8342	Literature search	Anf0413	Anaxyrus speciosus
peer-reviewed scientific publications	Wright and Wright 1949;Maneyro et al. 2004;Deichmann et al. 2008;Tacutu et al. 2012;Foden et al. 2013;Han and Fu 2013;Oliver-LÃ³pez et al. 2009	Anura	NCBITAXON	NCBITaxon:8342	Literature search	Anf0414	Anaxyrus terrestris
peer-reviewed scientific publications	Wright and Wright 1949;Leary et al. 2005;Guyer and Boback 2011;Zhang and Lu 2012;Foden et al. 2013;Han and Fu 2013;Oliver-LÃ³pez et al. 2009;Dodd 2013	Anura	NCBITAXON	NCBITaxon:8342	Literature search	Anf0415	Anaxyrus woodhousii
peer-reviewed scientific publications	Sodhi et al. 2008	Anura	NCBITAXON	NCBITaxon:8342	Literature search	Anf0416	Andinophryne atelopoides
peer-reviewed scientific publications	Hoogmoed 1985;Hoogmoed 1989;Foden et al. 2013;Sodhi et al. 2008	Anura	NCBITAXON	NCBITaxon:8342	Literature search	Anf0417	Andinophryne colomai
peer-reviewed scientific publications	Hoogmoed, M. 1985;Sodhi et al. 2008	Anura	NCBITAXON	NCBITaxon:8342	Literature search	Anf0418	Andinophryne olallai
peer-reviewed scientific publications	Wood et al. 2008;Foden et al. 2013;Sodhi et al. 2008	Anura	NCBITAXON	NCBITaxon:8342	Literature search	Anf0419	Ansonia albomaculata
peer-reviewed scientific publications	Inger and Stuebing 2009	Anura	NCBITAXON	NCBITaxon:8342	Literature search	Anf0420	Ansonia echinata
peer-reviewed scientific publications	Foden et al. 2013	Anura	NCBITAXON	NCBITaxon:8342	Literature search	Anf0421	Ansonia endauensis
peer-reviewed scientific publications	Grismer 2006;Foden et al. 2013;Sodhi et al. 2008	Anura	NCBITAXON	NCBITaxon:8342	Literature search	Anf0422	Ansonia fuliginea
peer-reviewed scientific publications	Foden et al. 2013	Anura	NCBITAXON	NCBITaxon:8342	Literature search	Anf0423	Ansonia glandulosa
peer-reviewed scientific publications	Grismer 2006;Foden et al. 2013;Sodhi et al. 2008	Anura	NCBITAXON	NCBITaxon:8342	Literature search	Anf0424	Ansonia guibei
peer-reviewed scientific publications	Grismer 2006;Matsui 1979;Foden et al. 2013;Sodhi et al. 2008	Anura	NCBITAXON	NCBITaxon:8342	Literature search	Anf0425	Ansonia hanitschi
peer-reviewed scientific publications	Foden et al. 2013	Anura	NCBITAXON	NCBITaxon:8342	Literature search	Anf0426	Ansonia inthanon
peer-reviewed scientific publications	Wood et al. 2008	Anura	NCBITAXON	NCBITaxon:8342	Literature search	Anf0427	Ansonia jeetsukumarani
peer-reviewed scientific publications	Foden et al. 2013	Anura	NCBITAXON	NCBITaxon:8342	Literature search	Anf0428	Ansonia kraensis
peer-reviewed scientific publications	Grismer 2006;Foden et al. 2013;Sodhi et al. 2008	Anura	NCBITAXON	NCBITaxon:8342	Literature search	Anf0429	Ansonia latidisca
peer-reviewed scientific publications	Wood et al. 2008	Anura	NCBITAXON	NCBITaxon:8342	Literature search	Anf0430	Ansonia latiffi
peer-reviewed scientific publications	Foden et al. 2013	Anura	NCBITAXON	NCBITaxon:8342	Literature search	Anf0431	Ansonia latirostra
peer-reviewed scientific publications	Grismer 2006;Foden et al. 2013;Sodhi et al. 2008	Anura	NCBITAXON	NCBITaxon:8342	Literature search	Anf0432	Ansonia leptopus
peer-reviewed scientific publications	Grismer 2006;Foden et al. 2013;Sodhi et al. 2008	Anura	NCBITAXON	NCBITaxon:8342	Literature search	Anf0433	Ansonia longidigita
peer-reviewed scientific publications	Grismer 2006;Foden et al. 2013;Sodhi et al. 2008;Duellman 1997	Anura	NCBITAXON	NCBITaxon:8342	Literature search	Anf0434	Ansonia malayana
peer-reviewed scientific publications	Grismer 2006;Foden et al. 2013;Sodhi et al. 2008	Anura	NCBITAXON	NCBITaxon:8342	Literature search	Anf0435	Ansonia mcgregori
peer-reviewed scientific publications	Grismer 2006;Foden et al. 2013;Sodhi et al. 2008	Anura	NCBITAXON	NCBITaxon:8342	Literature search	Anf0436	Ansonia minuta
peer-reviewed scientific publications	Grismer 2006;Foden et al. 2013;Sodhi et al. 2008	Anura	NCBITAXON	NCBITaxon:8342	Literature search	Anf0437	Ansonia muelleri
peer-reviewed scientific publications	Grismer 2006;Foden et al. 2013;Sodhi et al. 2008	Anura	NCBITAXON	NCBITaxon:8342	Literature search	Anf0438	Ansonia penangensis
peer-reviewed scientific publications	Grismer 2006;Foden et al. 2013;Sodhi et al. 2008	Anura	NCBITAXON	NCBITaxon:8342	Literature search	Anf0439	Ansonia platysoma
peer-reviewed scientific publications	Grismer 2006;Foden et al. 2013;Sodhi et al. 2008	Anura	NCBITAXON	NCBITaxon:8342	Literature search	Anf0440	Ansonia siamensis
peer-reviewed scientific publications	Grismer 2006;Foden et al. 2013;Sodhi et al. 2008	Anura	NCBITAXON	NCBITaxon:8342	Literature search	Anf0441	Ansonia spinulifer
peer-reviewed scientific publications	Grismer 2006;Foden et al. 2013;Sodhi et al. 2008	Anura	NCBITAXON	NCBITaxon:8342	Literature search	Anf0442	Ansonia tiomanica
peer-reviewed scientific publications	Grismer 2006;Foden et al. 2013;Sodhi et al. 2008	Anura	NCBITAXON	NCBITaxon:8342	Literature search	Anf0443	Ansonia torrentis
peer-reviewed scientific publications	Rueda Almonacid, et al. 2005;Wells 2007;Lehr et al. 2008;Foden et al. 2013	Anura	NCBITAXON	NCBITaxon:8342	Literature search	Anf0444	Atelopus andinus
peer-reviewed scientific publications	Wells 2007;Ardila-Robayo and Ruiz-Carranza 1998;Foden et al. 2013	Anura	NCBITAXON	NCBITaxon:8342	Literature search	Anf0445	Atelopus angelito
peer-reviewed scientific publications	Wells 2007	Anura	NCBITAXON	NCBITaxon:8342	Literature search	Anf0446	Atelopus ardila
peer-reviewed scientific publications	Wells 2007;Foden et al. 2013	Anura	NCBITAXON	NCBITaxon:8342	Literature search	Anf0447	Atelopus arsyecue
peer-reviewed scientific publications	Wells 2007;Foden et al. 2013	Anura	NCBITAXON	NCBITaxon:8342	Literature search	Anf0448	Atelopus arthuri
peer-reviewed scientific publications	Wells 2007;Foden et al. 2013	Anura	NCBITAXON	NCBITaxon:8342	Literature search	Anf0449	Atelopus balios
peer-reviewed scientific publications	Wells 2007	Anura	NCBITAXON	NCBITaxon:8342	Literature search	Anf0450	Atelopus barbotini
peer-reviewed scientific publications	Wells 2007;Coloma 2002;Foden et al. 2013	Anura	NCBITAXON	NCBITaxon:8342	Literature search	Anf0451	Atelopus bomolochos
peer-reviewed scientific publications	Wells 2007;Foden et al. 2013	Anura	NCBITAXON	NCBITaxon:8342	Literature search	Anf0452	Atelopus boulengeri
peer-reviewed scientific publications	Wells 2007;Foden et al. 2013	Anura	NCBITAXON	NCBITaxon:8342	Literature search	Anf0453	Atelopus carauta
peer-reviewed scientific publications	LÃ¶tters, S. 1996;Wells 2007;Coloma 2002;Foden et al. 2013	Anura	NCBITAXON	NCBITaxon:8342	Literature search	Anf0454	Atelopus carbonerensis
peer-reviewed scientific publications	Wells 2007;AmphibiaWeb 2015;Foden et al. 2013	Anura	NCBITAXON	NCBITaxon:8342	Literature search	Anf0455	Atelopus carrikeri
peer-reviewed scientific publications	Wells 2007;Foden et al. 2013	Anura	NCBITAXON	NCBITaxon:8342	Literature search	Anf0456	Atelopus certus
peer-reviewed scientific publications	Wells 2007;Lips et al. 2003;Savage 2002;Lindquist and Swihart 1997;Foden et al. 2013;Han and Fu 2013;Savage 2002	Anura	NCBITAXON	NCBITaxon:8342	Literature search	Anf0457	Atelopus chiriquiensis
peer-reviewed scientific publications	Wells 2007	Anura	NCBITAXON	NCBITaxon:8342	Literature search	Anf0458	Atelopus chirripoensis
peer-reviewed scientific publications	Wells 2007;Foden et al. 2013	Anura	NCBITAXON	NCBITaxon:8342	Literature search	Anf0459	Atelopus chocoensis
peer-reviewed scientific publications	Wells 2007;Coloma 2002;Foden et al. 2013	Anura	NCBITAXON	NCBITaxon:8342	Literature search	Anf0460	Atelopus chrysocorallus
peer-reviewed scientific publications	Wells 2007;Miyata 1980;Foden et al. 2013	Anura	NCBITAXON	NCBITaxon:8342	Literature search	Anf0461	Atelopus coynei
peer-reviewed scientific publications	Wells 2007;Rodrigues and Duellman 1994;L tters et al. 2004;Karraker et al. 2006;Foden et al. 2013	Anura	NCBITAXON	NCBITaxon:8342	Literature search	Anf0462	Atelopus cruciger
peer-reviewed scientific publications	Wells 2007;Lehr et al. 2008;Foden et al. 2013	Anura	NCBITAXON	NCBITaxon:8342	Literature search	Anf0463	Atelopus dimorphus
peer-reviewed scientific publications	Wells 2007;Foden et al. 2013	Anura	NCBITAXON	NCBITaxon:8342	Literature search	Anf0464	Atelopus ebenoides
peer-reviewed scientific publications	Foden et al. 2013	Anura	NCBITAXON	NCBITaxon:8342	Literature search	Anf0465	Atelopus elegans
peer-reviewed scientific publications	Wells 2007;Foden et al. 2013	Anura	NCBITAXON	NCBITaxon:8342	Literature search	Anf0466	Atelopus epikeisthos
peer-reviewed scientific publications	Wells 2007;Lehr et al. 2008;Foden et al. 2013	Anura	NCBITAXON	NCBITaxon:8342	Literature search	Anf0467	Atelopus erythropus
peer-reviewed scientific publications	Wells 2007;Foden et al. 2013	Anura	NCBITAXON	NCBITaxon:8342	Literature search	Anf0468	Atelopus eusebianus
peer-reviewed scientific publications	Wells 2007	Anura	NCBITAXON	NCBITaxon:8342	Literature search	Anf0469	Atelopus eusebiodiazi
peer-reviewed scientific publications	Wells 2007;Coloma et al. 2000;Foden et al. 2013	Anura	NCBITAXON	NCBITaxon:8342	Literature search	Anf0470	Atelopus exiguus
peer-reviewed scientific publications	Wells 2007;Foden et al. 2013	Anura	NCBITAXON	NCBITaxon:8342	Literature search	Anf0471	Atelopus famelicus
peer-reviewed scientific publications	Wells 2007;Foden et al. 2013	Anura	NCBITAXON	NCBITaxon:8342	Literature search	Anf0472	Atelopus farci
peer-reviewed scientific publications	Wells 2007;Karraker et al. 2006;Foden et al. 2013	Anura	NCBITAXON	NCBITaxon:8342	Literature search	Anf0473	Atelopus flavescens
peer-reviewed scientific publications	Wells 2007;Karraker et al. 2006;Foden et al. 2013	Anura	NCBITAXON	NCBITaxon:8342	Literature search	Anf0474	Atelopus franciscus
peer-reviewed scientific publications	Wells 2007;Foden et al. 2013	Anura	NCBITAXON	NCBITaxon:8342	Literature search	Anf0475	Atelopus galactogaster
peer-reviewed scientific publications	Wells 2007	Anura	NCBITAXON	NCBITaxon:8342	Literature search	Anf0476	Atelopus gigas
peer-reviewed scientific publications	Wells 2007;Savage 1972;Foden et al. 2013	Anura	NCBITAXON	NCBITaxon:8342	Literature search	Anf0477	Atelopus glyphus
peer-reviewed scientific publications	Wells 2007;Coloma 2002;Foden et al. 2013	Anura	NCBITAXON	NCBITaxon:8342	Literature search	Anf0478	Atelopus guanujo
peer-reviewed scientific publications	Wells 2007;Foden et al. 2013	Anura	NCBITAXON	NCBITaxon:8342	Literature search	Anf0479	Atelopus guitarraensis
peer-reviewed scientific publications	Wells 2007;Foden et al. 2013	Anura	NCBITAXON	NCBITaxon:8342	Literature search	Anf0480	Atelopus halihelos
peer-reviewed scientific publications	Wells 2007;Ouboter and Jairam 2012	Anura	NCBITAXON	NCBITaxon:8342	Literature search	Anf0481	Atelopus hoogmoedi
peer-reviewed scientific publications	LÃ¶tters, S. 1996;Wells 2007;Coloma 2002;Karraker et al. 2006;Foden et al. 2013	Anura	NCBITAXON	NCBITaxon:8342	Literature search	Anf0482	Atelopus ignescens
peer-reviewed scientific publications	Wells 2007;Foden et al. 2013	Anura	NCBITAXON	NCBITaxon:8342	Literature search	Anf0483	Atelopus laetissimus
peer-reviewed scientific publications	Wells 2007;Foden et al. 2013	Anura	NCBITAXON	NCBITaxon:8342	Literature search	Anf0484	Atelopus limosus
peer-reviewed scientific publications	Wells 2007;Foden et al. 2013	Anura	NCBITAXON	NCBITaxon:8342	Literature search	Anf0485	Atelopus longibrachius
peer-reviewed scientific publications	Wells 2007;Foden et al. 2013	Anura	NCBITAXON	NCBITaxon:8342	Literature search	Anf0486	Atelopus longirostris
peer-reviewed scientific publications	Wells 2007;Foden et al. 2013	Anura	NCBITAXON	NCBITaxon:8342	Literature search	Anf0487	Atelopus lozanoi
peer-reviewed scientific publications	Wells 2007;Cannatella 1981;Foden et al. 2013	Anura	NCBITAXON	NCBITaxon:8342	Literature search	Anf0488	Atelopus lynchi
peer-reviewed scientific publications	Wells 2007;Foden et al. 2013	Anura	NCBITAXON	NCBITaxon:8342	Literature search	Anf0489	Atelopus mandingues
peer-reviewed scientific publications	Wells 2007	Anura	NCBITAXON	NCBITaxon:8342	Literature search	Anf0490	Atelopus marinkellei
peer-reviewed scientific publications	Wells 2007;Foden et al. 2013	Anura	NCBITAXON	NCBITaxon:8342	Literature search	Anf0491	Atelopus mindoensis
peer-reviewed scientific publications	Wells 2007;Foden et al. 2013	Anura	NCBITAXON	NCBITaxon:8342	Literature search	Anf0492	Atelopus minutulus
peer-reviewed scientific publications	Wells 2007;AmphibiaWeb 2015;Foden et al. 2013	Anura	NCBITAXON	NCBITaxon:8342	Literature search	Anf0493	Atelopus mittermeieri
peer-reviewed scientific publications	Wells 2007;Foden et al. 2013	Anura	NCBITAXON	NCBITaxon:8342	Literature search	Anf0494	Atelopus monohernandezii
peer-reviewed scientific publications	Wells 2007;Foden et al. 2013	Anura	NCBITAXON	NCBITaxon:8342	Literature search	Anf0495	Atelopus mucubajiensis
peer-reviewed scientific publications	Wells 2007;Karraker et al. 2006;Foden et al. 2013	Anura	NCBITAXON	NCBITaxon:8342	Literature search	Anf0496	Atelopus muisca
peer-reviewed scientific publications	Wells 2007;Foden et al. 2013	Anura	NCBITAXON	NCBITaxon:8342	Literature search	Anf0497	Atelopus nahumae
peer-reviewed scientific publications	Wells 2007;Coloma 2002;Foden et al. 2013	Anura	NCBITAXON	NCBITaxon:8342	Literature search	Anf0498	Atelopus nanay
peer-reviewed scientific publications	Wells 2007;Foden et al. 2013	Anura	NCBITAXON	NCBITaxon:8342	Literature search	Anf0499	Atelopus nepiozomus
peer-reviewed scientific publications	Wells 2007;Foden et al. 2013	Anura	NCBITAXON	NCBITaxon:8342	Literature search	Anf0500	Atelopus nicefori
peer-reviewed scientific publications	Wells 2007;AmphibiaWeb 2015;Foden et al. 2013	Anura	NCBITAXON	NCBITaxon:8342	Literature search	Anf0501	Atelopus onorei
peer-reviewed scientific publications	Wells 2007	Anura	NCBITAXON	NCBITaxon:8342	Literature search	Anf0502	Atelopus orcesi
peer-reviewed scientific publications	Wells 2007;Lehr et al. 2008	Anura	NCBITAXON	NCBITaxon:8342	Literature search	Anf0503	Atelopus oxapampae
peer-reviewed scientific publications	Wells 2007;Rodrigues and Duellman 1994;Foden et al. 2013	Anura	NCBITAXON	NCBITaxon:8342	Literature search	Anf0504	Atelopus oxyrhynchus
peer-reviewed scientific publications	Wells 2007;Foden et al. 2013	Anura	NCBITAXON	NCBITaxon:8342	Literature search	Anf0505	Atelopus pachydermus
peer-reviewed scientific publications	Wells 2007;Foden et al. 2013	Anura	NCBITAXON	NCBITaxon:8342	Literature search	Anf0506	Atelopus palmatus
peer-reviewed scientific publications	Wells 2007	Anura	NCBITAXON	NCBITaxon:8342	Literature search	Anf0507	Atelopus pastuso
peer-reviewed scientific publications	Wells 2007;Venegas et al. 2008	Anura	NCBITAXON	NCBITaxon:8342	Literature search	Anf0508	Atelopus patazensis
peer-reviewed scientific publications	Wells 2007;Foden et al. 2013	Anura	NCBITAXON	NCBITaxon:8342	Literature search	Anf0509	Atelopus pedimarmoratus
peer-reviewed scientific publications	Wells 2007;Lehr et al. 2008;Foden et al. 2013	Anura	NCBITAXON	NCBITaxon:8342	Literature search	Anf0510	Atelopus peruensis
peer-reviewed scientific publications	Wells 2007;Foden et al. 2013	Anura	NCBITAXON	NCBITaxon:8342	Literature search	Anf0511	Atelopus petersi
peer-reviewed scientific publications	Wells 2007;Foden et al. 2013	Anura	NCBITAXON	NCBITaxon:8342	Literature search	Anf0512	Atelopus petriruizi
peer-reviewed scientific publications	Wells 2007;Foden et al. 2013	Anura	NCBITAXON	NCBITaxon:8342	Literature search	Anf0513	Atelopus pictiventris
peer-reviewed scientific publications	Wells 2007;Foden et al. 2013	Anura	NCBITAXON	NCBITaxon:8342	Literature search	Anf0514	Atelopus pinangoi
peer-reviewed scientific publications	Wells 2007;Foden et al. 2013	Anura	NCBITAXON	NCBITaxon:8342	Literature search	Anf0515	Atelopus planispina
peer-reviewed scientific publications	Wells 2007	Anura	NCBITAXON	NCBITaxon:8342	Literature search	Anf0516	Atelopus podocarpus
peer-reviewed scientific publications	Wells 2007;Lehr et al. 2008;Foden et al. 2013	Anura	NCBITAXON	NCBITaxon:8342	Literature search	Anf0517	Atelopus pulcher
peer-reviewed scientific publications	Wells 2007;Foden et al. 2013	Anura	NCBITAXON	NCBITaxon:8342	Literature search	Anf0518	Atelopus pyrodactylus
peer-reviewed scientific publications	Wells 2007;Foden et al. 2013	Anura	NCBITAXON	NCBITaxon:8342	Literature search	Anf0519	Atelopus quimbaya
peer-reviewed scientific publications	Wells 2007;Lehr et al. 2008;Foden et al. 2013	Anura	NCBITAXON	NCBITaxon:8342	Literature search	Anf0520	Atelopus reticulatus
peer-reviewed scientific publications	Wells 2007;Foden et al. 2013	Anura	NCBITAXON	NCBITaxon:8342	Literature search	Anf0521	Atelopus sanjosei
peer-reviewed scientific publications	Wells 2007;Lehr et al. 2008;Foden et al. 2013	Anura	NCBITAXON	NCBITaxon:8342	Literature search	Anf0522	Atelopus seminiferus
peer-reviewed scientific publications	Wells 2007;Guyer and Boback 2011;Savage 2002;Foden et al. 2013;Slavenko and Meiri 2015	Anura	NCBITAXON	NCBITaxon:8342	Literature search	Anf0523	Atelopus senex
peer-reviewed scientific publications	LÃ¶tters, S. 1996;Wells 2007;Foden et al. 2013;Slavenko and Meiri 2015	Anura	NCBITAXON	NCBITaxon:8342	Literature search	Anf0524	Atelopus sernai
peer-reviewed scientific publications	Wells 2007;Foden et al. 2013	Anura	NCBITAXON	NCBITaxon:8342	Literature search	Anf0525	Atelopus simulatus
peer-reviewed scientific publications	Wells 2007;Lehr et al. 2008;Foden et al. 2013	Anura	NCBITAXON	NCBITaxon:8342	Literature search	Anf0526	Atelopus siranus
peer-reviewed scientific publications	Wells 2007;Foden et al. 2013	Anura	NCBITAXON	NCBITaxon:8342	Literature search	Anf0527	Atelopus sonsonensis
peer-reviewed scientific publications	Wells 2007;Coloma 2002;Foden et al. 2013	Anura	NCBITAXON	NCBITaxon:8342	Literature search	Anf0528	Atelopus sorianoi
peer-reviewed scientific publications	Wells 2007;Rodrigues and Duellman 1994;Lehr et al. 2008;Kok. 2000;Foden et al. 2013;Han and Fu 2013;Wager 1964	Anura	NCBITAXON	NCBITaxon:8342	Literature search	Anf0529	Atelopus spumarius
peer-reviewed scientific publications	Wells 2007;Foden et al. 2013	Anura	NCBITAXON	NCBITaxon:8342	Literature search	Anf0530	Atelopus spurrelli
peer-reviewed scientific publications	Wells 2007;Karraker et al. 2006;Foden et al. 2013	Anura	NCBITAXON	NCBITaxon:8342	Literature search	Anf0531	Atelopus subornatus
peer-reviewed scientific publications	Wells 2007	Anura	NCBITAXON	NCBITaxon:8342	Literature search	Anf0532	Atelopus tamaense
peer-reviewed scientific publications	Wells 2007;Lehr et al. 2008;Foden et al. 2013	Anura	NCBITAXON	NCBITaxon:8342	Literature search	Anf0533	Atelopus tricolor
peer-reviewed scientific publications	LÃ¶tters, S. 1996;Wells 2007;Lips et al. 2003;Tacutu et al. 2012;McDiarmid 1971;AmphibiaWeb 2015;Karraker et al. 2006;Foden et al. 2013;Han and Fu 2013;Savage 2002	Anura	NCBITAXON	NCBITaxon:8342	Literature search	Anf0534	Atelopus varius
peer-reviewed scientific publications	Wells 2007;L tters et al. 2004;Foden et al. 2013	Anura	NCBITAXON	NCBITaxon:8342	Literature search	Anf0535	Atelopus vogli
peer-reviewed scientific publications	Wells 2007;Foden et al. 2013	Anura	NCBITAXON	NCBITaxon:8342	Literature search	Anf0536	Atelopus walkeri
peer-reviewed scientific publications	Wells 2007;Karraker et al. 2006;Foden et al. 2013	Anura	NCBITAXON	NCBITaxon:8342	Literature search	Anf0537	Atelopus zeteki
peer-reviewed scientific publications	Foden et al. 2013	Anura	NCBITAXON	NCBITaxon:8342	Literature search	Anf0538	Bufo ailaoanus
peer-reviewed scientific publications	Foden et al. 2013	Anura	NCBITAXON	NCBITaxon:8342	Literature search	Anf0539	Bufo aspinius
peer-reviewed scientific publications	Fei 1999;Foden et al. 2013;Han and Fu 2013;Sodhi et al. 2008	Anura	NCBITAXON	NCBITaxon:8342	Literature search	Anf0540	Bufo bankorensis
peer-reviewed scientific publications	Wells 2007;Cherry and Francillon-Vieillot 1992;Cvetkovi? et al. 2009;Guyer and Boback 2011;Zhang and Lu 2012;Tacutu et al. 2012;AmphibiaWeb 2015;Foden et al. 2013;Han and Fu 2013;Sodhi et al. 2008;Trochet et al. 2014;Slavenko and Meiri 2015	Anura	NCBITAXON	NCBITaxon:8342	Literature search	Anf0541	Bufo bufo
peer-reviewed scientific publications	Foden et al. 2013;Sodhi et al. 2008	Anura	NCBITAXON	NCBITaxon:8342	Literature search	Anf0542	Bufo cryptotympanicus
peer-reviewed scientific publications	NA	Anura	NCBITAXON	NCBITaxon:8342	Literature search	Anf0543	Bufo eichwaldi
peer-reviewed scientific publications	Wu et al. 2005;Liao and Lu 2012;Yu and Lu 2012;Zhang and Lu 2012;AmphibiaWeb 2015;Foden et al. 2013;Han and Fu 2013;Sodhi et al. 2008;Yu et al. 2009	Anura	NCBITAXON	NCBITaxon:8342	Literature search	Anf0544	Bufo gargarizans
peer-reviewed scientific publications	Hirai and Matsui 2002;Kusano et al 1991;Prado 2003;Kusano et al. 2010;Zhang and Lu 2012;AmphibiaWeb 2015;Foden et al. 2013	Anura	NCBITAXON	NCBITaxon:8342	Literature search	Anf0545	Bufo japonicus
peer-reviewed scientific publications	NA	Anura	NCBITAXON	NCBITaxon:8342	Literature search	Anf0546	Bufo luchunnicus
peer-reviewed scientific publications	NA	Anura	NCBITAXON	NCBITaxon:8342	Literature search	Anf0547	Bufo menglianus
peer-reviewed scientific publications	Foden et al. 2013;Sodhi et al. 2008	Anura	NCBITAXON	NCBITaxon:8342	Literature search	Anf0548	Bufo pageoti
peer-reviewed scientific publications	Lee and Park 2009;Zhang and Lu 2012;Foden et al. 2013;Han and Fu 2013;Sodhi et al. 2008	Anura	NCBITAXON	NCBITaxon:8342	Literature search	Anf0549	Bufo stejnegeri
peer-reviewed scientific publications	Foden et al. 2013;Han and Fu 2013;Sodhi et al. 2008	Anura	NCBITAXON	NCBITaxon:8342	Literature search	Anf0550	Bufo tibetanus
peer-reviewed scientific publications	AmphibiaWeb 2015;Foden et al. 2013;Sodhi et al. 2008	Anura	NCBITAXON	NCBITaxon:8342	Literature search	Anf0551	Bufo torrenticola
peer-reviewed scientific publications	Zarevskij 1926;Foden et al. 2013;Sodhi et al. 2008	Anura	NCBITAXON	NCBITaxon:8342	Literature search	Anf0552	Bufo tuberculatus
peer-reviewed scientific publications	NA	Anura	NCBITAXON	NCBITaxon:8342	Literature search	Anf0553	Bufo tuberospinius
peer-reviewed scientific publications	AmphibiaWeb 2015;Foden et al. 2013;Han and Fu 2013;Sodhi et al. 2008;Kuzmin 1999;Tarkhnishvili 1993	Anura	NCBITAXON	NCBITaxon:8342	Literature search	Anf0554	Bufo verrucosissimus
peer-reviewed scientific publications	Foden et al. 2013	Anura	NCBITAXON	NCBITaxon:8342	Literature search	Anf0555	Bufoides meghalayanus
peer-reviewed scientific publications	Guyer and Boback 2011;Grandison 1980;Foden et al. 2013;Han and Fu 2013;Sodhi et al. 2008;Channing 2001	Anura	NCBITAXON	NCBITaxon:8342	Literature search	Anf0556	Capensibufo rosei
peer-reviewed scientific publications	Guyer and Boback 2011;Grandison 1980;Foden et al. 2013;Han and Fu 2013;Sodhi et al. 2008	Anura	NCBITAXON	NCBITaxon:8342	Literature search	Anf0557	Capensibufo tradouwi
peer-reviewed scientific publications	Harper et al. 2010;Foden et al. 2013	Anura	NCBITAXON	NCBITaxon:8342	Literature search	Anf0558	Churamiti maridadi
peer-reviewed scientific publications	Vaughan and Mendelson 2007;Foden et al. 2013	Anura	NCBITAXON	NCBITaxon:8342	Literature search	Anf0559	Crepidophryne chompipe
peer-reviewed scientific publications	Guyer and Boback 2011;Foden et al. 2013;Sodhi et al. 2008	Anura	NCBITAXON	NCBITaxon:8342	Literature search	Anf0560	Crepidophryne epiotica
peer-reviewed scientific publications	Vaughan and Mendelson 2007;Foden et al. 2013	Anura	NCBITAXON	NCBITaxon:8342	Literature search	Anf0561	Crepidophryne guanacaste
peer-reviewed scientific publications	Izecksohn 1993;Foden et al. 2013;Sodhi et al. 2008	Anura	NCBITAXON	NCBITaxon:8342	Literature search	Anf0562	Dendrophryniscus berthalutzae
peer-reviewed scientific publications	Foden et al. 2013;Sodhi et al. 2008	Anura	NCBITAXON	NCBITaxon:8342	Literature search	Anf0563	Dendrophryniscus bokermanni
peer-reviewed scientific publications	Hartmann et al. 2010;McDiarmid 1971;Foden et al. 2013;Sodhi et al. 2008	Anura	NCBITAXON	NCBITaxon:8342	Literature search	Anf0564	Dendrophryniscus brevipollicatus
peer-reviewed scientific publications	Izecksohn 1993;Foden et al. 2013;Sodhi et al. 2008	Anura	NCBITAXON	NCBITaxon:8342	Literature search	Anf0565	Dendrophryniscus carvalhoi
peer-reviewed scientific publications	NA	Anura	NCBITAXON	NCBITaxon:8342	Literature search	Anf0566	Dendrophryniscus krausae
peer-reviewed scientific publications	Foden et al. 2013;Sodhi et al. 2008	Anura	NCBITAXON	NCBITaxon:8342	Literature search	Anf0567	Dendrophryniscus leucomystax
peer-reviewed scientific publications	Ouboter and Jairam 2012;Duellman 1978;HÃ¶dl 1990;McDiarmid 1971;Izecksohn 1993;Foden et al. 2013;Sodhi et al. 2008;Rodriguez and Duellman 1994	Anura	NCBITAXON	NCBITaxon:8342	Literature search	Anf0568	Dendrophryniscus minutus
peer-reviewed scientific publications	Recoder et al. 2010	Anura	NCBITAXON	NCBITaxon:8342	Literature search	Anf0569	Dendrophryniscus oreites
peer-reviewed scientific publications	NA	Anura	NCBITAXON	NCBITaxon:8342	Literature search	Anf0570	Dendrophryniscus organensis
peer-reviewed scientific publications	Foden et al. 2013	Anura	NCBITAXON	NCBITaxon:8342	Literature search	Anf0571	Dendrophryniscus stawiarskyi
peer-reviewed scientific publications	Boulenger 1906;Foden et al. 2013;Sodhi et al. 2008	Anura	NCBITAXON	NCBITaxon:8342	Literature search	Anf0572	Didynamipus sjostedti
peer-reviewed scientific publications	NA	Anura	NCBITAXON	NCBITaxon:8342	Literature search	Anf0573	Duttaphrynus arabicus
peer-reviewed scientific publications	NA	Anura	NCBITAXON	NCBITaxon:8342	Literature search	Anf0574	Duttaphrynus atukoralei
peer-reviewed scientific publications	NA	Anura	NCBITAXON	NCBITaxon:8342	Literature search	Anf0575	Duttaphrynus beddomii
peer-reviewed scientific publications	NA	Anura	NCBITAXON	NCBITaxon:8342	Literature search	Anf0576	Duttaphrynus brevirostris
peer-reviewed scientific publications	Foden et al. 2013	Anura	NCBITAXON	NCBITaxon:8342	Literature search	Anf0577	Duttaphrynus crocus
peer-reviewed scientific publications	Das et al. 2013	Anura	NCBITAXON	NCBITaxon:8342	Literature search	Anf0578	Duttaphrynus cyphosus
peer-reviewed scientific publications	NA	Anura	NCBITAXON	NCBITaxon:8342	Literature search	Anf0579	Duttaphrynus dhufarensis
peer-reviewed scientific publications	Baha el Din 2006;Balleto et al. 1978	Anura	NCBITAXON	NCBITaxon:8342	Literature search	Anf0580	Duttaphrynus dodsoni
peer-reviewed scientific publications	AmphibiaWeb 2015;Foden et al. 2013;Han and Fu 2013	Anura	NCBITAXON	NCBITaxon:8342	Literature search	Anf0581	Duttaphrynus himalayanus
peer-reviewed scientific publications	NA	Anura	NCBITAXON	NCBITaxon:8342	Literature search	Anf0582	Duttaphrynus hololius
peer-reviewed scientific publications	Das et al. 2013	Anura	NCBITAXON	NCBITaxon:8342	Literature search	Anf0583	Duttaphrynus kiphirensis
peer-reviewed scientific publications	NA	Anura	NCBITAXON	NCBITaxon:8342	Literature search	Anf0584	Duttaphrynus kotagamai
peer-reviewed scientific publications	Das et al. 2013	Anura	NCBITAXON	NCBITaxon:8342	Literature search	Anf0585	Duttaphrynus mamitensis
peer-reviewed scientific publications	Das et al. 2013	Anura	NCBITAXON	NCBITaxon:8342	Literature search	Anf0586	Duttaphrynus manipurensis
peer-reviewed scientific publications	Dixit et al. 2010;Zhang and Lu 2012;Sawarkar and Kasambe 2009;Ohler et al. 2000;Foden et al. 2013;Han and Fu 2013	Anura	NCBITAXON	NCBITaxon:8342	Literature search	Anf0587	Duttaphrynus melanostictus
peer-reviewed scientific publications	Foden et al. 2013	Anura	NCBITAXON	NCBITaxon:8342	Literature search	Anf0588	Duttaphrynus microtympanum
peer-reviewed scientific publications	Das et al. 2013	Anura	NCBITAXON	NCBITaxon:8342	Literature search	Anf0589	Duttaphrynus mizoramensis
peer-reviewed scientific publications	Das et al. 2013	Anura	NCBITAXON	NCBITaxon:8342	Literature search	Anf0590	Duttaphrynus nagalandensis
peer-reviewed scientific publications	Foden et al. 2013	Anura	NCBITAXON	NCBITaxon:8342	Literature search	Anf0591	Duttaphrynus noellerti
peer-reviewed scientific publications	NA	Anura	NCBITAXON	NCBITaxon:8342	Literature search	Anf0592	Duttaphrynus olivaceus
peer-reviewed scientific publications	Hedge 2012	Anura	NCBITAXON	NCBITaxon:8342	Literature search	Anf0593	Duttaphrynus pariet alis
peer-reviewed scientific publications	Das et al. 2013	Anura	NCBITAXON	NCBITaxon:8342	Literature search	Anf0594	Duttaphrynus scaber
peer-reviewed scientific publications	NA	Anura	NCBITAXON	NCBITaxon:8342	Literature search	Anf0595	Duttaphrynus scorteccii
peer-reviewed scientific publications	NA	Anura	NCBITAXON	NCBITaxon:8342	Literature search	Anf0596	Duttaphrynus silentvalleyensis
peer-reviewed scientific publications	Sawarkar and Kasambe 2009;Das et al. 2013	Anura	NCBITAXON	NCBITaxon:8342	Literature search	Anf0597	Duttaphrynus stomaticus
peer-reviewed scientific publications	Das et al. 2013	Anura	NCBITAXON	NCBITaxon:8342	Literature search	Anf0598	Duttaphrynus stuarti
peer-reviewed scientific publications	NA	Anura	NCBITAXON	NCBITaxon:8342	Literature search	Anf0599	Duttaphrynus sumatranus
peer-reviewed scientific publications	NA	Anura	NCBITAXON	NCBITaxon:8342	Literature search	Anf0600	Duttaphrynus totol
peer-reviewed scientific publications	NA	Anura	NCBITAXON	NCBITaxon:8342	Literature search	Anf0601	Duttaphrynus valhallae
peer-reviewed scientific publications	Das et al. 2013	Anura	NCBITAXON	NCBITaxon:8342	Literature search	Anf0602	Duttaphrynus wokhaensis
peer-reviewed scientific publications	Foden et al. 2013	Anura	NCBITAXON	NCBITaxon:8342	Literature search	Anf0603	Epidalea calamita
peer-reviewed scientific publications	Pimenta and Caramaschi 2007	Anura	NCBITAXON	NCBITaxon:8342	Literature search	Anf0604	Frostius erythrophthalmus
peer-reviewed scientific publications	Foden et al. 2013	Anura	NCBITAXON	NCBITaxon:8342	Literature search	Anf0605	Frostius pernambucensis
peer-reviewed scientific publications	Grismer 2006	Anura	NCBITAXON	NCBITaxon:8342	Literature search	Anf0606	Ghatophryne ornata
peer-reviewed scientific publications	Grismer 2006	Anura	NCBITAXON	NCBITaxon:8342	Literature search	Anf0607	Ghatophryne rubigina
peer-reviewed scientific publications	Wright and Wright 1949;Monnet and Cherry 2002;Zhang and Lu 2012;Tacutu et al. 2012;Lannoo 2005;Foden et al. 2013;Han and Fu 2013	Anura	NCBITAXON	NCBITaxon:8342	Literature search	Anf0608	Incilius alvarius
peer-reviewed scientific publications	O'Neill and Mendelson 2004;Foden et al. 2013	Anura	NCBITAXON	NCBITaxon:8342	Literature search	Anf0609	Incilius aucoinae
peer-reviewed scientific publications	Foden et al. 2013	Anura	NCBITAXON	NCBITaxon:8342	Literature search	Anf0610	Incilius bocourti
peer-reviewed scientific publications	Guyer and Boback 2011;Foden et al. 2013;Lee 1996	Anura	NCBITAXON	NCBITaxon:8342	Literature search	Anf0611	Incilius campbelli
peer-reviewed scientific publications	Foden et al. 2013	Anura	NCBITAXON	NCBITaxon:8342	Literature search	Anf0612	Incilius canaliferus
peer-reviewed scientific publications	Foden et al. 2013	Anura	NCBITAXON	NCBITaxon:8342	Literature search	Anf0613	Incilius cavifrons
peer-reviewed scientific publications	Lips et al. 2003;Guyer and Boback 2011;Foden et al. 2013;Han and Fu 2013;Leenders 2001;Firneno and Thomas 2016	Anura	NCBITAXON	NCBITaxon:8342	Literature search	Anf0614	Incilius coccifer
peer-reviewed scientific publications	Lips et al. 2003;Savage 2002;Foden et al. 2013;Han and Fu 2013	Anura	NCBITAXON	NCBITaxon:8342	Literature search	Anf0615	Incilius coniferus
peer-reviewed scientific publications	Foden et al. 2013	Anura	NCBITAXON	NCBITaxon:8342	Literature search	Anf0616	Incilius cristatus
peer-reviewed scientific publications	AmphibiaWeb 2015;Foden et al. 2013	Anura	NCBITAXON	NCBITaxon:8342	Literature search	Anf0617	Incilius cycladen
peer-reviewed scientific publications	Lips et al. 2003;Lips and Krempels 1995;Foden et al. 2013;Han and Fu 2013	Anura	NCBITAXON	NCBITaxon:8342	Literature search	Anf0618	Incilius fastidiosus
peer-reviewed scientific publications	Foden et al. 2013	Anura	NCBITAXON	NCBITaxon:8342	Literature search	Anf0619	Incilius gemmifer
peer-reviewed scientific publications	Wells 2007;Savage 2002;Foden et al. 2013	Anura	NCBITAXON	NCBITaxon:8342	Literature search	Anf0620	Incilius holdridgei
peer-reviewed scientific publications	AmphibiaWeb 2015;Foden et al. 2013;Huang et al. 1990, Pope 1930	Anura	NCBITAXON	NCBITaxon:8342	Literature search	Anf0621	Incilius ibarrai
peer-reviewed scientific publications	NA	Anura	NCBITAXON	NCBITaxon:8342	Literature search	Anf0622	Incilius intermedius
peer-reviewed scientific publications	NA	Anura	NCBITAXON	NCBITaxon:8342	Literature search	Anf0623	Incilius karenlipsae
peer-reviewed scientific publications	Guyer and Boback 2011;Foden et al. 2013	Anura	NCBITAXON	NCBITaxon:8342	Literature search	Anf0624	Incilius leucomyos
peer-reviewed scientific publications	Guyer and Boback 2011;Haas and KÃ¶hler 1997;Savage 2002;Foden et al. 2013;Han and Fu 2013	Anura	NCBITAXON	NCBITaxon:8342	Literature search	Anf0625	Incilius luetkenii
peer-reviewed scientific publications	Foden et al. 2013	Anura	NCBITAXON	NCBITaxon:8342	Literature search	Anf0626	Incilius macrocristatus
peer-reviewed scientific publications	Foden et al. 2013	Anura	NCBITAXON	NCBITaxon:8342	Literature search	Anf0627	Incilius marmoreus
peer-reviewed scientific publications	Hardy and Mcdiarmid 1969;Foden et al. 2013;Garcia and Cerballos 1994;Smith et al. 2011	Anura	NCBITAXON	NCBITaxon:8342	Literature search	Anf0628	Incilius mazatlanensis
peer-reviewed scientific publications	Lips et al. 2003;Guyer and Boback 2011;Guyer and Donnelly 2005;Foden et al. 2013	Anura	NCBITAXON	NCBITaxon:8342	Literature search	Anf0629	Incilius melanochlorus
peer-reviewed scientific publications	Foden et al. 2013;AmphibiaWeb 2015;Dodd 2013	Anura	NCBITAXON	NCBITaxon:8342	Literature search	Anf0630	Incilius nebulifer
peer-reviewed scientific publications	Hardy and Mcdiarmid 1969;Foden et al. 2013;Santos-Barrera 2014	Anura	NCBITAXON	NCBITaxon:8342	Literature search	Anf0631	Incilius occidentalis
peer-reviewed scientific publications	Lips et al. 2003;Wells 2007;Guyer and Boback 2011;AmphibiaWeb 2015;Foden et al. 2013	Anura	NCBITAXON	NCBITaxon:8342	Literature search	Anf0632	Incilius periglenes
peer-reviewed scientific publications	Foden et al. 2013	Anura	NCBITAXON	NCBITaxon:8342	Literature search	Anf0633	Incilius peripatetes
peer-reviewed scientific publications	Foden et al. 2013;Canseco-MÃ¡rquez and GuitiÃ©rrez-MayÃ©n 2010	Anura	NCBITAXON	NCBITaxon:8342	Literature search	Anf0634	Incilius perplexus
peer-reviewed scientific publications	Mendelson et al. 2005;Foden et al. 2013	Anura	NCBITAXON	NCBITaxon:8342	Literature search	Anf0635	Incilius pisinnus
peer-reviewed scientific publications	Mendelson et al. 2005;Foden et al. 2013	Anura	NCBITAXON	NCBITaxon:8342	Literature search	Anf0636	Incilius porteri
peer-reviewed scientific publications	Mendelson et al. 2005;Foden et al. 2013	Anura	NCBITAXON	NCBITaxon:8342	Literature search	Anf0637	Incilius signifer
peer-reviewed scientific publications	Foden et al. 2013	Anura	NCBITAXON	NCBITaxon:8342	Literature search	Anf0638	Incilius spiculatus
peer-reviewed scientific publications	Foden et al. 2013	Anura	NCBITAXON	NCBITaxon:8342	Literature search	Anf0639	Incilius tacanensis
peer-reviewed scientific publications	Foden et al. 2013	Anura	NCBITAXON	NCBITaxon:8342	Literature search	Anf0640	Incilius tutelarius
peer-reviewed scientific publications	Duellman 1959;Duellman 1965;Wright and Wright 1949;Foden et al. 2013;Han and Fu 2013;Canseco-MÃ¡rquez and GuitiÃ©rrez-MayÃ©n 2010;Dodd 2013;Blair 1953	Anura	NCBITAXON	NCBITaxon:8342	Literature search	Anf0641	Incilius valliceps
peer-reviewed scientific publications	AmphibiaWeb 2015;Foden et al. 2013	Anura	NCBITAXON	NCBITaxon:8342	Literature search	Anf0642	Ingerophrynus biporcatus
peer-reviewed scientific publications	Foden et al. 2013	Anura	NCBITAXON	NCBITaxon:8342	Literature search	Anf0643	Ingerophrynus celebensis
peer-reviewed scientific publications	Foden et al. 2013	Anura	NCBITAXON	NCBITaxon:8342	Literature search	Anf0644	Ingerophrynus claviger
peer-reviewed scientific publications	Inger and Stuebing 1997;Inger 1966;Malkmus et al. 2002;Foden et al. 2013	Anura	NCBITAXON	NCBITaxon:8342	Literature search	Anf0645	Ingerophrynus divergens
peer-reviewed scientific publications	Foden et al. 2013	Anura	NCBITAXON	NCBITaxon:8342	Literature search	Anf0646	Ingerophrynus galeatus
peer-reviewed scientific publications	Foden et al. 2013	Anura	NCBITAXON	NCBITaxon:8342	Literature search	Anf0647	Ingerophrynus gollum
peer-reviewed scientific publications	Foden et al. 2013	Anura	NCBITAXON	NCBITaxon:8342	Literature search	Anf0648	Ingerophrynus kumquat
peer-reviewed scientific publications	NA	Anura	NCBITAXON	NCBITaxon:8342	Literature search	Anf0649	Ingerophrynus ledongensis
peer-reviewed scientific publications	Foden et al. 2013	Anura	NCBITAXON	NCBITaxon:8342	Literature search	Anf0650	Ingerophrynus macrotis
peer-reviewed scientific publications	AmphibiaWeb 2015;Foden et al. 2013	Anura	NCBITAXON	NCBITaxon:8342	Literature search	Anf0651	Ingerophrynus parvus
peer-reviewed scientific publications	Boulenger 1887;Foden et al. 2013	Anura	NCBITAXON	NCBITaxon:8342	Literature search	Anf0652	Ingerophrynus philippinicus
peer-reviewed scientific publications	Foden et al. 2013	Anura	NCBITAXON	NCBITaxon:8342	Literature search	Anf0653	Ingerophrynus quadriporcatus
peer-reviewed scientific publications	Sodhi et al. 2008	Anura	NCBITAXON	NCBITaxon:8342	Literature search	Anf0654	Laurentophryne parkeri
peer-reviewed scientific publications	Iskandar 1998;Inger and Stuebing 2005;Foden et al. 2013;Sodhi et al. 2008	Anura	NCBITAXON	NCBITaxon:8342	Literature search	Anf0655	Leptophryne borbonica
peer-reviewed scientific publications	Inger and Stuebing 1997;Foden et al. 2013;Sodhi et al. 2008	Anura	NCBITAXON	NCBITaxon:8342	Literature search	Anf0656	Leptophryne cruentata
peer-reviewed scientific publications	DiBernardo, Maneyro and Grillo 2006;Foden et al. 2013	Anura	NCBITAXON	NCBITaxon:8342	Literature search	Anf0657	Melanophryniscus admirabilis
peer-reviewed scientific publications	Langone et al. 2008	Anura	NCBITAXON	NCBITaxon:8342	Literature search	Anf0658	Melanophryniscus alipioi
peer-reviewed scientific publications	Bidau et al. 2011;AmphibiaWeb 2015;Maneyro and Kwet 2008;Foden et al. 2013;Sodhi et al. 2008	Anura	NCBITAXON	NCBITaxon:8342	Literature search	Anf0659	Melanophryniscus atroluteus
peer-reviewed scientific publications	Foden et al. 2013	Anura	NCBITAXON	NCBITaxon:8342	Literature search	Anf0660	Melanophryniscus cambaraensis
peer-reviewed scientific publications	CÃ©spedez and Alvarez 1999;Foden et al. 2013;Sodhi et al. 2008	Anura	NCBITAXON	NCBITaxon:8342	Literature search	Anf0661	Melanophryniscus cupreuscapularis
peer-reviewed scientific publications	Foden et al. 2013;Sodhi et al. 2008	Anura	NCBITAXON	NCBITaxon:8342	Literature search	Anf0662	Melanophryniscus devincenzii
peer-reviewed scientific publications	Kwet et al. 2005;Foden et al. 2013;Sodhi et al. 2008	Anura	NCBITAXON	NCBITaxon:8342	Literature search	Anf0663	Melanophryniscus dorsalis
peer-reviewed scientific publications	NA	Anura	NCBITAXON	NCBITaxon:8342	Literature search	Anf0664	Melanophryniscus estebani
peer-reviewed scientific publications	Cruz and Caramaschi 2003;Foden et al. 2013;Sodhi et al. 2008	Anura	NCBITAXON	NCBITaxon:8342	Literature search	Anf0665	Melanophryniscus fulvoguttatus
peer-reviewed scientific publications	Prigione and Langone 2000;Foden et al. 2013;Sodhi et al. 2008	Anura	NCBITAXON	NCBITaxon:8342	Literature search	Anf0666	Melanophryniscus klappenbachi
peer-reviewed scientific publications	Foden et al. 2013	Anura	NCBITAXON	NCBITaxon:8342	Literature search	Anf0667	Melanophryniscus krauczuki
peer-reviewed scientific publications	Bidau et al. 2011	Anura	NCBITAXON	NCBITaxon:8342	Literature search	Anf0668	Melanophryniscus langonei
peer-reviewed scientific publications	Foden et al. 2013;Sodhi et al. 2008	Anura	NCBITAXON	NCBITaxon:8342	Literature search	Anf0669	Melanophryniscus macrogranulosus
peer-reviewed scientific publications	Kwet et al. 2005;AmphibiaWeb 2015;Langone 1994;Foden et al. 2013;Sodhi et al. 2008	Anura	NCBITAXON	NCBITaxon:8342	Literature search	Anf0670	Melanophryniscus montevidensis
peer-reviewed scientific publications	Bokerman 1967;McDiarmid 1971;Foden et al. 2013;Sodhi et al. 2008	Anura	NCBITAXON	NCBITaxon:8342	Literature search	Anf0671	Melanophryniscus moreirae
peer-reviewed scientific publications	AmphibiaWeb 2015;Foden et al. 2013;Sodhi et al. 2008	Anura	NCBITAXON	NCBITaxon:8342	Literature search	Anf0672	Melanophryniscus orejasmirandai
peer-reviewed scientific publications	Foden et al. 2013	Anura	NCBITAXON	NCBITaxon:8342	Literature search	Anf0673	Melanophryniscus pachyrhynus
peer-reviewed scientific publications	NA	Anura	NCBITAXON	NCBITaxon:8342	Literature search	Anf0674	Melanophryniscus paraguayensis
peer-reviewed scientific publications	Bonansea and Vaira 2007;Cei 1980;Foden et al. 2013;Sodhi et al. 2008	Anura	NCBITAXON	NCBITaxon:8342	Literature search	Anf0675	Melanophryniscus rubriventris
peer-reviewed scientific publications	Maneyro and Kwet 2008;AmphibiaWeb 2015;Foden et al. 2013;Sodhi et al. 2008	Anura	NCBITAXON	NCBITaxon:8342	Literature search	Anf0676	Melanophryniscus sanmartini
peer-reviewed scientific publications	Foden et al. 2013	Anura	NCBITAXON	NCBITaxon:8342	Literature search	Anf0677	Melanophryniscus simplex
peer-reviewed scientific publications	Foden et al. 2013;Sodhi et al. 2008	Anura	NCBITAXON	NCBITaxon:8342	Literature search	Anf0678	Melanophryniscus spectabilis
peer-reviewed scientific publications	Filipello and Crespo 1994;McDiarmid 1971;Cei 1980;Foden et al. 2013;Sodhi et al. 2008	Anura	NCBITAXON	NCBITaxon:8342	Literature search	Anf0679	Melanophryniscus stelzneri
peer-reviewed scientific publications	Foden et al. 2013;Sodhi et al. 2008	Anura	NCBITAXON	NCBITaxon:8342	Literature search	Anf0680	Melanophryniscus tumifrons
peer-reviewed scientific publications	NA	Anura	NCBITAXON	NCBITaxon:8342	Literature search	Anf0681	Melanophryniscus vilavelhensis
peer-reviewed scientific publications	Guyer and Boback 2011;Foden et al. 2013	Anura	NCBITAXON	NCBITaxon:8342	Literature search	Anf0682	Mertensophryne anotis
peer-reviewed scientific publications	Foden et al. 2013	Anura	NCBITAXON	NCBITaxon:8342	Literature search	Anf0683	Mertensophryne howelli
peer-reviewed scientific publications	Harper et al. 2010;Foden et al. 2013	Anura	NCBITAXON	NCBITaxon:8342	Literature search	Anf0684	Mertensophryne lindneri
peer-reviewed scientific publications	Foden et al. 2013	Anura	NCBITAXON	NCBITaxon:8342	Literature search	Anf0685	Mertensophryne lonnbergi
peer-reviewed scientific publications	Harper et al. 2010;Foden et al. 2013	Anura	NCBITAXON	NCBITaxon:8342	Literature search	Anf0686	Mertensophryne loveridgei
peer-reviewed scientific publications	Guyer and Boback 2011;Foden et al. 2013	Anura	NCBITAXON	NCBITaxon:8342	Literature search	Anf0687	Mertensophryne melanopleura
peer-reviewed scientific publications	Harper et al. 2010;Grandison 1980;Foden et al. 2013;Sodhi et al. 2008	Anura	NCBITAXON	NCBITaxon:8342	Literature search	Anf0688	Mertensophryne micranotis
peer-reviewed scientific publications	Foden et al. 2013	Anura	NCBITAXON	NCBITaxon:8342	Literature search	Anf0689	Mertensophryne mocquardi
peer-reviewed scientific publications	Foden et al. 2013	Anura	NCBITAXON	NCBITaxon:8342	Literature search	Anf0690	Mertensophryne nairobiensis
peer-reviewed scientific publications	Mercurio et al. 2009;Guyer and Boback 2011;Foden et al. 2013	Anura	NCBITAXON	NCBITaxon:8342	Literature search	Anf0691	Mertensophryne nyikae
peer-reviewed scientific publications	Foden et al. 2013	Anura	NCBITAXON	NCBITaxon:8342	Literature search	Anf0692	Mertensophryne schmidti
peer-reviewed scientific publications	Harper et al. 2010;Malonza et al. 2010;Foden et al. 2013;Han and Fu 2013;Duellman and Dennis 2001, Savage 2001	Anura	NCBITAXON	NCBITaxon:8342	Literature search	Anf0693	Mertensophryne taitana
peer-reviewed scientific publications	Harper et al. 2010;Foden et al. 2013;Slavenko and Meiri 2015	Anura	NCBITAXON	NCBITaxon:8342	Literature search	Anf0694	Mertensophryne usambarae
peer-reviewed scientific publications	Harper et al. 2010;Foden et al. 2013;Slavenko and Meiri 2015	Anura	NCBITAXON	NCBITaxon:8342	Literature search	Anf0695	Mertensophryne uzunguensis
peer-reviewed scientific publications	Foden et al. 2013;Slavenko and Meiri 2015	Anura	NCBITAXON	NCBITaxon:8342	Literature search	Anf0696	Metaphryniscus sosai
peer-reviewed scientific publications	Foden et al. 2013;Slavenko and Meiri 2015	Anura	NCBITAXON	NCBITaxon:8342	Literature search	Anf0697	Nannophryne apolobambica
peer-reviewed scientific publications	Foden et al. 2013;Slavenko and Meiri 2015	Anura	NCBITAXON	NCBITaxon:8342	Literature search	Anf0698	Nannophryne cophotis
peer-reviewed scientific publications	Foden et al. 2013;Slavenko and Meiri 2015	Anura	NCBITAXON	NCBITaxon:8342	Literature search	Anf0699	Nannophryne corynetes
peer-reviewed scientific publications	Cei, J. M. 1980;Foden et al. 2013;Han and Fu 2013;Slavenko and Meiri 2015	Anura	NCBITAXON	NCBITaxon:8342	Literature search	Anf0700	Nannophryne variegata
peer-reviewed scientific publications	Boulenger 1900;Foden et al. 2013;Slavenko and Meiri 2015	Anura	NCBITAXON	NCBITaxon:8342	Literature search	Anf0701	Nectophryne afra
peer-reviewed scientific publications	Foden et al. 2013;Slavenko and Meiri 2015	Anura	NCBITAXON	NCBITaxon:8342	Literature search	Anf0702	Nectophryne batesii
peer-reviewed scientific publications	Harper et al. 2010;Tacutu et al. 2012;Lee et al. 2006;Foden et al. 2013;Sodhi et al. 2008;Slavenko and Meiri 2015	Anura	NCBITAXON	NCBITaxon:8342	Literature search	Anf0703	Nectophrynoides asperginis
peer-reviewed scientific publications	Harper et al. 2010;Foden et al. 2013;Sodhi et al. 2008;Slavenko and Meiri 2015	Anura	NCBITAXON	NCBITaxon:8342	Literature search	Anf0704	Nectophrynoides cryptus
peer-reviewed scientific publications	Foden et al. 2013	Anura	NCBITAXON	NCBITaxon:8342	Literature search	Anf0705	Nectophrynoides frontierei
peer-reviewed scientific publications	Foden et al. 2013;Slavenko and Meiri 2015	Anura	NCBITAXON	NCBITaxon:8342	Literature search	Anf0706	Nectophrynoides laevis
peer-reviewed scientific publications	Harper et al. 2010;Channing et al. 2005;Foden et al. 2013;Slavenko and Meiri 2015	Anura	NCBITAXON	NCBITaxon:8342	Literature search	Anf0707	Nectophrynoides laticeps
peer-reviewed scientific publications	Harper et al. 2010;Foden et al. 2013;Sodhi et al. 2008;Slavenko and Meiri 2015	Anura	NCBITAXON	NCBITaxon:8342	Literature search	Anf0708	Nectophrynoides minutus
peer-reviewed scientific publications	Harper et al. 2010;Foden et al. 2013;Slavenko and Meiri 2015	Anura	NCBITAXON	NCBITaxon:8342	Literature search	Anf0709	Nectophrynoides paulae
peer-reviewed scientific publications	Harper et al. 2010;Foden et al. 2013;Slavenko and Meiri 2015	Anura	NCBITAXON	NCBITaxon:8342	Literature search	Anf0710	Nectophrynoides poyntoni
peer-reviewed scientific publications	Harper et al. 2010;Foden et al. 2013;Sodhi et al. 2008;Slavenko and Meiri 2015	Anura	NCBITAXON	NCBITaxon:8342	Literature search	Anf0711	Nectophrynoides pseudotornieri
peer-reviewed scientific publications	Barbour and Loveridge 1928;Harper et al. 2010;Wake 1980;Channing and Howell 2006;Foden et al. 2013;Sodhi et al. 2008;Slavenko and Meiri 2015	Anura	NCBITAXON	NCBITaxon:8342	Literature search	Anf0712	Nectophrynoides tornieri
peer-reviewed scientific publications	Harper et al. 2010;Foden et al. 2013;Sodhi et al. 2008	Anura	NCBITAXON	NCBITaxon:8342	Literature search	Anf0713	Nectophrynoides vestergaardi
peer-reviewed scientific publications	Barbour and Loveridge 1928;Wake 1980;Foden et al. 2013;Sodhi et al. 2008	Anura	NCBITAXON	NCBITaxon:8342	Literature search	Anf0714	Nectophrynoides viviparus
peer-reviewed scientific publications	Harper et al. 2010;Foden et al. 2013;Sodhi et al. 2008	Anura	NCBITAXON	NCBITaxon:8342	Literature search	Anf0715	Nectophrynoides wendyae
peer-reviewed scientific publications	Wells 2007;Wake 1980;Sandberger et al. 2010;Foden et al. 2013;Sodhi et al. 2008	Anura	NCBITAXON	NCBITaxon:8342	Literature search	Anf0716	Nimbaphrynoides occidentalis
peer-reviewed scientific publications	Myers and Donnelly 2008;Foden et al. 2013;Sodhi et al. 2008	Anura	NCBITAXON	NCBITaxon:8342	Literature search	Anf0717	Oreophrynella cryptica
peer-reviewed scientific publications	Lathrop and Macculloch 2007	Anura	NCBITAXON	NCBITaxon:8342	Literature search	Anf0718	Oreophrynella dendronastes
peer-reviewed scientific publications	Foden et al. 2013;Sodhi et al. 2008	Anura	NCBITAXON	NCBITaxon:8342	Literature search	Anf0719	Oreophrynella huberi
peer-reviewed scientific publications	Kok 2009;Foden et al. 2013;Sodhi et al. 2008	Anura	NCBITAXON	NCBITaxon:8342	Literature search	Anf0720	Oreophrynella macconnelli
peer-reviewed scientific publications	Foden et al. 2013;Sodhi et al. 2008	Anura	NCBITAXON	NCBITaxon:8342	Literature search	Anf0721	Oreophrynella nigra
peer-reviewed scientific publications	Foden et al. 2013	Anura	NCBITAXON	NCBITaxon:8342	Literature search	Anf0722	Oreophrynella quelchii
peer-reviewed scientific publications	Kok 2009	Anura	NCBITAXON	NCBITaxon:8342	Literature search	Anf0723	Oreophrynella seegobini
peer-reviewed scientific publications	Foden et al. 2013;Sodhi et al. 2008	Anura	NCBITAXON	NCBITaxon:8342	Literature search	Anf0724	Oreophrynella vasquezi
peer-reviewed scientific publications	Foden et al. 2013	Anura	NCBITAXON	NCBITaxon:8342	Literature search	Anf0725	Oreophrynella weiassipuensis
peer-reviewed scientific publications	Gluesenkamp 1995;Foden et al. 2013;Sodhi et al. 2008	Anura	NCBITAXON	NCBITaxon:8342	Literature search	Anf0726	Osornophryne antisana
peer-reviewed scientific publications	Gluesenkamp 1995;Foden et al. 2013;Sodhi et al. 2008	Anura	NCBITAXON	NCBITaxon:8342	Literature search	Anf0727	Osornophryne bufoniformis
peer-reviewed scientific publications	Gluesenkamp 1995;Foden et al. 2013;Sodhi et al. 2008	Anura	NCBITAXON	NCBITaxon:8342	Literature search	Anf0728	Osornophryne guacamayo
peer-reviewed scientific publications	Gluesenkamp 1995;Foden et al. 2013;Sodhi et al. 2008	Anura	NCBITAXON	NCBITaxon:8342	Literature search	Anf0729	Osornophryne percrassa
peer-reviewed scientific publications	NA	Anura	NCBITAXON	NCBITaxon:8342	Literature search	Anf0730	Osornophryne puruanta
peer-reviewed scientific publications	Gluesenkamp 1995;Foden et al. 2013;Sodhi et al. 2008	Anura	NCBITAXON	NCBITaxon:8342	Literature search	Anf0731	Osornophryne sumacoensis
peer-reviewed scientific publications	Cannatella 1986;Foden et al. 2013;Sodhi et al. 2008	Anura	NCBITAXON	NCBITaxon:8342	Literature search	Anf0732	Osornophryne talipes
peer-reviewed scientific publications	Foden et al. 2013	Anura	NCBITAXON	NCBITaxon:8342	Literature search	Anf0733	Parapelophryne scalpta
peer-reviewed scientific publications	Foden et al. 2013	Anura	NCBITAXON	NCBITaxon:8342	Literature search	Anf0734	Pedostibes everetti
peer-reviewed scientific publications	Roux 1906;Schmidt 1994;Foden et al. 2013;Sodhi et al. 2008	Anura	NCBITAXON	NCBITaxon:8342	Literature search	Anf0735	Pedostibes hosii
peer-reviewed scientific publications	Foden et al. 2013	Anura	NCBITAXON	NCBITaxon:8342	Literature search	Anf0736	Pedostibes kempi
peer-reviewed scientific publications	Foden et al. 2013;Sodhi et al. 2008	Anura	NCBITAXON	NCBITaxon:8342	Literature search	Anf0737	Pedostibes rugosus
peer-reviewed scientific publications	Gururaja and Ramachandra 2006;Foden et al. 2013	Anura	NCBITAXON	NCBITaxon:8342	Literature search	Anf0738	Pedostibes tuberculosus
peer-reviewed scientific publications	Foden et al. 2013	Anura	NCBITAXON	NCBITaxon:8342	Literature search	Anf0739	Pelophryne albotaeniata
peer-reviewed scientific publications	Foden et al. 2013	Anura	NCBITAXON	NCBITaxon:8342	Literature search	Anf0740	Pelophryne api
peer-reviewed scientific publications	Foden et al. 2013;Sodhi et al. 2008	Anura	NCBITAXON	NCBITaxon:8342	Literature search	Anf0741	Pelophryne brevipes
peer-reviewed scientific publications	Foden et al. 2013	Anura	NCBITAXON	NCBITaxon:8342	Literature search	Anf0742	Pelophryne guentheri
peer-reviewed scientific publications	Foden et al. 2013;Sodhi et al. 2008	Anura	NCBITAXON	NCBITaxon:8342	Literature search	Anf0743	Pelophryne lighti
peer-reviewed scientific publications	Das 2008;Das and Angulo 2009	Anura	NCBITAXON	NCBITaxon:8342	Literature search	Anf0744	Pelophryne linanitensis
peer-reviewed scientific publications	Malkmus et al. 2002;Foden et al. 2013;Sodhi et al. 2008	Anura	NCBITAXON	NCBITaxon:8342	Literature search	Anf0745	Pelophryne misera
peer-reviewed scientific publications	Das 2008	Anura	NCBITAXON	NCBITaxon:8342	Literature search	Anf0746	Pelophryne murudensis
peer-reviewed scientific publications	Foden et al. 2013	Anura	NCBITAXON	NCBITaxon:8342	Literature search	Anf0747	Pelophryne rhopophilia
peer-reviewed scientific publications	Inger and Stuebing 2009	Anura	NCBITAXON	NCBITaxon:8342	Literature search	Anf0748	Pelophryne saravacensis
peer-reviewed scientific publications	Foden et al. 2013	Anura	NCBITAXON	NCBITaxon:8342	Literature search	Anf0749	Pelophryne signata
peer-reviewed scientific publications	Foden et al. 2013	Anura	NCBITAXON	NCBITaxon:8342	Literature search	Anf0750	Peltophryne cataulaciceps
peer-reviewed scientific publications	Guyer and Boback 2011;Foden et al. 2013	Anura	NCBITAXON	NCBITaxon:8342	Literature search	Anf0751	Peltophryne empusa
peer-reviewed scientific publications	Foden et al. 2013	Anura	NCBITAXON	NCBITaxon:8342	Literature search	Anf0752	Peltophryne florentinoi
peer-reviewed scientific publications	Foden et al. 2013	Anura	NCBITAXON	NCBITaxon:8342	Literature search	Anf0753	Peltophryne fluviatica
peer-reviewed scientific publications	Foden et al. 2013	Anura	NCBITAXON	NCBITaxon:8342	Literature search	Anf0754	Peltophryne fracta
peer-reviewed scientific publications	AmphibiaWeb 2015;Foden et al. 2013;Han and Fu 2013	Anura	NCBITAXON	NCBITaxon:8342	Literature search	Anf0755	Peltophryne fustiger
peer-reviewed scientific publications	Guyer and Boback 2011;Foden et al. 2013	Anura	NCBITAXON	NCBITaxon:8342	Literature search	Anf0756	Peltophryne guentheri
peer-reviewed scientific publications	Foden et al. 2013	Anura	NCBITAXON	NCBITaxon:8342	Literature search	Anf0757	Peltophryne gundlachi
peer-reviewed scientific publications	Guyer and Boback 2011;Tacutu et al. 2012;Foden et al. 2013	Anura	NCBITAXON	NCBITaxon:8342	Literature search	Anf0758	Peltophryne lemur
peer-reviewed scientific publications	AmphibiaWeb 2015;Foden et al. 2013	Anura	NCBITAXON	NCBITaxon:8342	Literature search	Anf0759	Peltophryne longinasus
peer-reviewed scientific publications	Guyer and Boback 2011;Tacutu et al. 2012;Foden et al. 2013	Anura	NCBITAXON	NCBITaxon:8342	Literature search	Anf0760	Peltophryne peltocephala
peer-reviewed scientific publications	AmphibiaWeb 2015;Foden et al. 2013	Anura	NCBITAXON	NCBITaxon:8342	Literature search	Anf0761	Peltophryne taladai
peer-reviewed scientific publications	Inger and Stuebing 1997;Foden et al. 2013;Han and Fu 2013;Yap and Jaafar 2011	Anura	NCBITAXON	NCBITaxon:8342	Literature search	Anf0762	Phrynoidis aspera
peer-reviewed scientific publications	Foden et al. 2013;Konopik et al. 2014	Anura	NCBITAXON	NCBITaxon:8342	Literature search	Anf0763	Phrynoidis juxtaspera
peer-reviewed scientific publications	Guyer and Boback 2011;Tandy et al. 2004;Foden et al. 2013	Anura	NCBITAXON	NCBITaxon:8342	Literature search	Anf0764	Poyntonophrynus beiranus
peer-reviewed scientific publications	Foden et al. 2013	Anura	NCBITAXON	NCBITaxon:8342	Literature search	Anf0765	Poyntonophrynus damaranus
peer-reviewed scientific publications	Guyer and Boback 2011;Foden et al. 2013	Anura	NCBITAXON	NCBITaxon:8342	Literature search	Anf0766	Poyntonophrynus dombensis
peer-reviewed scientific publications	Guyer and Boback 2011;Foden et al. 2013	Anura	NCBITAXON	NCBITaxon:8342	Literature search	Anf0767	Poyntonophrynus fenoulheti
peer-reviewed scientific publications	Guyer and Boback 2011;Foden et al. 2013	Anura	NCBITAXON	NCBITaxon:8342	Literature search	Anf0768	Poyntonophrynus grandisonae
peer-reviewed scientific publications	Guyer and Boback 2011;Foden et al. 2013	Anura	NCBITAXON	NCBITaxon:8342	Literature search	Anf0769	Poyntonophrynus hoeschi
peer-reviewed scientific publications	Guyer and Boback 2011;Foden et al. 2013	Anura	NCBITAXON	NCBITaxon:8342	Literature search	Anf0770	Poyntonophrynus kavangensis
peer-reviewed scientific publications	Foden et al. 2013	Anura	NCBITAXON	NCBITaxon:8342	Literature search	Anf0771	Poyntonophrynus lughensis
peer-reviewed scientific publications	Foden et al. 2013	Anura	NCBITAXON	NCBITaxon:8342	Literature search	Anf0772	Poyntonophrynus parkeri
peer-reviewed scientific publications	Guyer and Boback 2011;Foden et al. 2013	Anura	NCBITAXON	NCBITaxon:8342	Literature search	Anf0773	Poyntonophrynus vertebralis
peer-reviewed scientific publications	NA	Anura	NCBITAXON	NCBITaxon:8342	Literature search	Anf0774	Pseudepidalea balearica
peer-reviewed scientific publications	NA	Anura	NCBITAXON	NCBITaxon:8342	Literature search	Anf0775	Pseudepidalea boulengeri
peer-reviewed scientific publications	Salvador 1996;Foden et al. 2013	Anura	NCBITAXON	NCBITaxon:8342	Literature search	Anf0776	Pseudepidalea brongersmai
peer-reviewed scientific publications	AmphibiaWeb 2015;Foden et al. 2013	Anura	NCBITAXON	NCBITaxon:8342	Literature search	Anf0777	Pseudepidalea latastii
peer-reviewed scientific publications	Foden et al. 2013	Anura	NCBITAXON	NCBITaxon:8342	Literature search	Anf0778	Pseudepidalea luristanica
peer-reviewed scientific publications	Foden et al. 2013	Anura	NCBITAXON	NCBITaxon:8342	Literature search	Anf0779	Pseudepidalea oblonga
peer-reviewed scientific publications	Foden et al. 2013;Han and Fu 2013	Anura	NCBITAXON	NCBITaxon:8342	Literature search	Anf0780	Pseudepidalea pewzowi
peer-reviewed scientific publications	Foden et al. 2013	Anura	NCBITAXON	NCBITaxon:8342	Literature search	Anf0781	Pseudepidalea pseudoraddei
peer-reviewed scientific publications	AmphibiaWeb 2015;Foden et al. 2013	Anura	NCBITAXON	NCBITaxon:8342	Literature search	Anf0782	Pseudepidalea raddei
peer-reviewed scientific publications	StÃ¶ck et al. 2008	Anura	NCBITAXON	NCBITaxon:8342	Literature search	Anf0783	Pseudepidalea sicula
peer-reviewed scientific publications	AmphibiaWeb 2015;Foden et al. 2013	Anura	NCBITAXON	NCBITaxon:8342	Literature search	Anf0784	Pseudepidalea surda
peer-reviewed scientific publications	NA	Anura	NCBITAXON	NCBITaxon:8342	Literature search	Anf0785	Pseudepidalea turanensis
peer-reviewed scientific publications	NA	Anura	NCBITAXON	NCBITaxon:8342	Literature search	Anf0786	Pseudepidalea variabilis
peer-reviewed scientific publications	AmphibiaWeb 2015;Sinsch et al. 2007;Zhang and Lu 2012;Salvador 1996;Ba?kale et al. 2011;Foden et al. 2013;Han and Fu 2013;Trochet et al. 2014;Castellano et al. 2004	Anura	NCBITAXON	NCBITaxon:8342	Literature search	Anf0787	Pseudepidalea viridis
peer-reviewed scientific publications	Foden et al. 2013	Anura	NCBITAXON	NCBITaxon:8342	Literature search	Anf0788	Pseudepidalea zamdaensis
peer-reviewed scientific publications	NA	Anura	NCBITAXON	NCBITaxon:8342	Literature search	Anf0789	Pseudepidalea zugmayeri
peer-reviewed scientific publications	Foden et al. 2013;Sodhi et al. 2008	Anura	NCBITAXON	NCBITaxon:8342	Literature search	Anf0790	Pseudobufo subasper
peer-reviewed scientific publications	NA	Anura	NCBITAXON	NCBITaxon:8342	Literature search	Anf0791	Rhaebo andinophrynoides
peer-reviewed scientific publications	Wells 2007;Tacutu et al. 2012;Foden et al. 2013	Anura	NCBITAXON	NCBITaxon:8342	Literature search	Anf0792	Rhaebo blombergi
peer-reviewed scientific publications	Hoogmoed 1989;Foden et al. 2013	Anura	NCBITAXON	NCBITaxon:8342	Literature search	Anf0793	Rhaebo caeruleostictus
peer-reviewed scientific publications	Rodrigues and Duellman 1994;Duellman 1978;HÃ¶dl 1990;Foden et al. 2013;Blommers-Schlosser 1979	Anura	NCBITAXON	NCBITaxon:8342	Literature search	Anf0794	Rhaebo glaberrimus
peer-reviewed scientific publications	Duellman 1997;Kok 2000;Foden et al. 2013	Anura	NCBITAXON	NCBITaxon:8342	Literature search	Anf0795	Rhaebo guttatus
peer-reviewed scientific publications	Lips et al. 2003;Guyer and Boback 2011;Mueses-Cisneros 2009;Savage 2002;Foden et al. 2013;Blommers-Schlosser 1979	Anura	NCBITAXON	NCBITaxon:8342	Literature search	Anf0796	Rhaebo haematiticus
peer-reviewed scientific publications	Foden et al. 2013	Anura	NCBITAXON	NCBITaxon:8342	Literature search	Anf0797	Rhaebo hypomelas
peer-reviewed scientific publications	NA	Anura	NCBITAXON	NCBITaxon:8342	Literature search	Anf0798	Rhaebo lynchi
peer-reviewed scientific publications	Foden et al. 2013	Anura	NCBITAXON	NCBITaxon:8342	Literature search	Anf0799	Rhaebo nasicus
peer-reviewed scientific publications	Baldissera Jr. et al. 2004;Foden et al. 2013	Anura	NCBITAXON	NCBITaxon:8342	Literature search	Anf0800	Rhinella abei
peer-reviewed scientific publications	Cei, J. M. 1980;Monnet and Cherry 2002;Zhang and Lu 2012;Foden et al. 2013	Anura	NCBITAXON	NCBITaxon:8342	Literature search	Anf0801	Rhinella achalensis
peer-reviewed scientific publications	Maneyro and Kwet 2008;Foden et al. 2013	Anura	NCBITAXON	NCBITaxon:8342	Literature search	Anf0802	Rhinella achavali
peer-reviewed scientific publications	Foden et al. 2013	Anura	NCBITAXON	NCBITaxon:8342	Literature search	Anf0803	Rhinella acrolopha
peer-reviewed scientific publications	Foden et al. 2013	Anura	NCBITAXON	NCBITaxon:8342	Literature search	Anf0804	Rhinella acutirostris
peer-reviewed scientific publications	Rivero 1961	Anura	NCBITAXON	NCBITaxon:8342	Literature search	Anf0805	Rhinella alata
peer-reviewed scientific publications	Pramuk and Kadivar 2003;Foden et al. 2013	Anura	NCBITAXON	NCBITaxon:8342	Literature search	Anf0806	Rhinella amabilis
peer-reviewed scientific publications	Foden et al. 2013	Anura	NCBITAXON	NCBITaxon:8342	Literature search	Anf0807	Rhinella amboroensis
peer-reviewed scientific publications	Foden et al. 2013	Anura	NCBITAXON	NCBITaxon:8342	Literature search	Anf0808	Rhinella arborescandens
peer-reviewed scientific publications	Cei, J. M. 1980;Maneyro et al. 2004;Acosta et al. 2009;Bionda et al. 2011;Foden et al. 2013;Han and Fu 2013	Anura	NCBITAXON	NCBITaxon:8342	Literature search	Anf0809	Rhinella arenarum
peer-reviewed scientific publications	NA	Anura	NCBITAXON	NCBITaxon:8342	Literature search	Anf0810	Rhinella arequipensis
peer-reviewed scientific publications	Foden et al. 2013	Anura	NCBITAXON	NCBITaxon:8342	Literature search	Anf0811	Rhinella arunco
peer-reviewed scientific publications	Foden et al. 2013	Anura	NCBITAXON	NCBITaxon:8342	Literature search	Anf0812	Rhinella atacamensis
peer-reviewed scientific publications	NA	Anura	NCBITAXON	NCBITaxon:8342	Literature search	Anf0813	Rhinella azarai
peer-reviewed scientific publications	Foden et al. 2013	Anura	NCBITAXON	NCBITaxon:8342	Literature search	Anf0814	Rhinella bergi
peer-reviewed scientific publications	NA	Anura	NCBITAXON	NCBITaxon:8342	Literature search	Anf0815	Rhinella bernardoi
peer-reviewed scientific publications	Foden et al. 2013	Anura	NCBITAXON	NCBITaxon:8342	Literature search	Anf0816	Rhinella boulengeri
peer-reviewed scientific publications	Foden et al. 2013;Han and Fu 2013;Caramaschi and Niemeyer 2003	Anura	NCBITAXON	NCBITaxon:8342	Literature search	Anf0817	Rhinella castaneotica
peer-reviewed scientific publications	NA	Anura	NCBITAXON	NCBITaxon:8342	Literature search	Anf0818	Rhinella centralis
peer-reviewed scientific publications	Rodrigues and Duellman 1994;Foden et al. 2013	Anura	NCBITAXON	NCBITaxon:8342	Literature search	Anf0819	Rhinella ceratophrys
peer-reviewed scientific publications	Foden et al. 2013	Anura	NCBITAXON	NCBITaxon:8342	Literature search	Anf0820	Rhinella cerradensis
peer-reviewed scientific publications	Lehr et al. 2001;Foden et al. 2013;Han and Fu 2013	Anura	NCBITAXON	NCBITaxon:8342	Literature search	Anf0821	Rhinella chavin
peer-reviewed scientific publications	Chaparro et al. 2007;Guyer and Boback 2011;Foden et al. 2013	Anura	NCBITAXON	NCBITaxon:8342	Literature search	Anf0822	Rhinella chrysophora
peer-reviewed scientific publications	Foden et al. 2013	Anura	NCBITAXON	NCBITaxon:8342	Literature search	Anf0823	Rhinella cristinae
peer-reviewed scientific publications	Almeida-Gomes et al. 2010;Foden et al. 2013;Huang et al. 1989	Anura	NCBITAXON	NCBITaxon:8342	Literature search	Anf0824	Rhinella crucifer
peer-reviewed scientific publications	Rodrigues and Duellman 1994;Foden et al. 2013;Rodriguez and Duellman 1994	Anura	NCBITAXON	NCBITaxon:8342	Literature search	Anf0825	Rhinella dapsilis
peer-reviewed scientific publications	Foden et al. 2013	Anura	NCBITAXON	NCBITaxon:8342	Literature search	Anf0826	Rhinella diptycha
peer-reviewed scientific publications	Maneyro and Kwet 2008;Foden et al. 2013	Anura	NCBITAXON	NCBITaxon:8342	Literature search	Anf0827	Rhinella dorbignyi
peer-reviewed scientific publications	Cei, J. M. 1980;Maneyro and Kwet 2008;Foden et al. 2013;Martori et al. 2005;Narvaes and Rodrigues 2009	Anura	NCBITAXON	NCBITaxon:8342	Literature search	Anf0828	Rhinella fernandezae
peer-reviewed scientific publications	Foden et al. 2013	Anura	NCBITAXON	NCBITaxon:8342	Literature search	Anf0829	Rhinella festae
peer-reviewed scientific publications	KÃ¶hler 2000;Foden et al. 2013	Anura	NCBITAXON	NCBITaxon:8342	Literature search	Anf0830	Rhinella fissipes
peer-reviewed scientific publications	Foden et al. 2013	Anura	NCBITAXON	NCBITaxon:8342	Literature search	Anf0831	Rhinella gallardoi
peer-reviewed scientific publications	Foden et al. 2013	Anura	NCBITAXON	NCBITaxon:8342	Literature search	Anf0832	Rhinella gnustae
peer-reviewed scientific publications	Duellman 1997;Ouboter and Jairam 2012;HÃ¶dl 1990;Lima et al. 2005;Foden et al. 2013	Anura	NCBITAXON	NCBITaxon:8342	Literature search	Anf0833	Rhinella granulosa
peer-reviewed scientific publications	Baldissera Jr. et al. 2004;Foden et al. 2013	Anura	NCBITAXON	NCBITaxon:8342	Literature search	Anf0834	Rhinella henseli
peer-reviewed scientific publications	Rocha et al. 2011;Freitas and Silva 2007;Foden et al. 2013	Anura	NCBITAXON	NCBITaxon:8342	Literature search	Anf0835	Rhinella hoogmoedi
peer-reviewed scientific publications	NA	Anura	NCBITAXON	NCBITaxon:8342	Literature search	Anf0836	Rhinella humboldti
peer-reviewed scientific publications	Cei, J. M. 1980;Hartmann et al. 2010;Maneyro and Kwet 2008;AmphiaWeb 2015;Foden et al. 2013;Haddad 1991	Anura	NCBITAXON	NCBITaxon:8342	Literature search	Anf0837	Rhinella icterica
peer-reviewed scientific publications	Foden et al. 2013	Anura	NCBITAXON	NCBITaxon:8342	Literature search	Anf0838	Rhinella inca
peer-reviewed scientific publications	Foden et al. 2013	Anura	NCBITAXON	NCBITaxon:8342	Literature search	Anf0839	Rhinella iserni
peer-reviewed scientific publications	Foden et al. 2013	Anura	NCBITAXON	NCBITaxon:8342	Literature search	Anf0840	Rhinella jimi
peer-reviewed scientific publications	Harvey and Smith 1994;Foden et al. 2013	Anura	NCBITAXON	NCBITaxon:8342	Literature search	Anf0841	Rhinella justinianoi
peer-reviewed scientific publications	Padial et al. 2009	Anura	NCBITAXON	NCBITaxon:8342	Literature search	Anf0842	Rhinella leptoscelis
peer-reviewed scientific publications	Ouboter and Jairam 2012;Foden et al. 2013	Anura	NCBITAXON	NCBITaxon:8342	Literature search	Anf0843	Rhinella lescurei
peer-reviewed scientific publications	Foden et al. 2013	Anura	NCBITAXON	NCBITaxon:8342	Literature search	Anf0844	Rhinella limensis
peer-reviewed scientific publications	Foden et al. 2013	Anura	NCBITAXON	NCBITaxon:8342	Literature search	Anf0845	Rhinella lindae
peer-reviewed scientific publications	Foden et al. 2013	Anura	NCBITAXON	NCBITaxon:8342	Literature search	Anf0846	Rhinella macrorhina
peer-reviewed scientific publications	Lima et al. 2007;Foden et al. 2013	Anura	NCBITAXON	NCBITaxon:8342	Literature search	Anf0847	Rhinella magnussoni
peer-reviewed scientific publications	NA	Anura	NCBITAXON	NCBITaxon:8342	Literature search	Anf0848	Rhinella major
peer-reviewed scientific publications	Chaparro et al. 2007;Foden et al. 2013	Anura	NCBITAXON	NCBITaxon:8342	Literature search	Anf0849	Rhinella manu
peer-reviewed scientific publications	Rodrigues and Duellman 1994;Deichmann et al. 2008;Ouboter and Jairam 2012;Barrio-AmorÃ³s and Brewer-Carias 2008;Foden et al. 2013;Han and Fu 2013;Crump 1974	Anura	NCBITAXON	NCBITaxon:8342	Literature search	Anf0850	Rhinella margaritifera
peer-reviewed scientific publications	Wells 2007;Hardy and Mcdiarmid 1969;Bartlett and Bartlett 1998;Wright and Wright 1949;Easteal 1982;Tyler 1975;Rabor 1952;Krakauer 1968;Oliver 1949;Guyer and Boback 2011;Duellman 1978;HÃ¶dl 1990;Tacutu et al. 2012;Foden et al. 2013;Han and Fu 2013;Coloma 1995	Anura	NCBITAXON	NCBITaxon:8342	Literature search	Anf0851	Rhinella marina
peer-reviewed scientific publications	Ouboter and Jairam 2012;Foden et al. 2013	Anura	NCBITAXON	NCBITaxon:8342	Literature search	Anf0852	Rhinella martyi
peer-reviewed scientific publications	NA	Anura	NCBITAXON	NCBITaxon:8342	Literature search	Anf0853	Rhinella merianae
peer-reviewed scientific publications	NA	Anura	NCBITAXON	NCBITaxon:8342	Literature search	Anf0854	Rhinella mirandaribeiroi
peer-reviewed scientific publications	Foden et al. 2013	Anura	NCBITAXON	NCBITaxon:8342	Literature search	Anf0855	Rhinella multiverrucosa
peer-reviewed scientific publications	NA	Anura	NCBITAXON	NCBITaxon:8342	Literature search	Anf0856	Rhinella nattereri
peer-reviewed scientific publications	Duellman and Toft 1979;Foden et al. 2013	Anura	NCBITAXON	NCBITaxon:8342	Literature search	Anf0857	Rhinella nesiotes
peer-reviewed scientific publications	Foden et al. 2013	Anura	NCBITAXON	NCBITaxon:8342	Literature search	Anf0858	Rhinella nicefori
peer-reviewed scientific publications	Caldwell and Shepard 2007;Foden et al. 2013	Anura	NCBITAXON	NCBITaxon:8342	Literature search	Anf0859	Rhinella ocellata
peer-reviewed scientific publications	Hartmann et al. 2010;Rocha et al. 2011;Foden et al. 2013;Giasson 2008	Anura	NCBITAXON	NCBITaxon:8342	Literature search	Anf0860	Rhinella ornata
peer-reviewed scientific publications	NA	Anura	NCBITAXON	NCBITaxon:8342	Literature search	Anf0861	Rhinella paraguayensis
peer-reviewed scientific publications	Foden et al. 2013	Anura	NCBITAXON	NCBITaxon:8342	Literature search	Anf0862	Rhinella poeppigii
peer-reviewed scientific publications	Baldissera Jr. et al. 2004;Sacramento 2004;Foden et al. 2013	Anura	NCBITAXON	NCBITaxon:8342	Literature search	Anf0863	Rhinella pombali
peer-reviewed scientific publications	Lima et al. 2005;Foden et al. 2013	Anura	NCBITAXON	NCBITaxon:8342	Literature search	Anf0864	Rhinella proboscidea
peer-reviewed scientific publications	Foden et al. 2013	Anura	NCBITAXON	NCBITaxon:8342	Literature search	Anf0865	Rhinella pygmaea
peer-reviewed scientific publications	Gallardo 1961;Foden et al. 2013	Anura	NCBITAXON	NCBITaxon:8342	Literature search	Anf0866	Rhinella quechua
peer-reviewed scientific publications	Foden et al. 2013	Anura	NCBITAXON	NCBITaxon:8342	Literature search	Anf0867	Rhinella roqueana
peer-reviewed scientific publications	Foden et al. 2013	Anura	NCBITAXON	NCBITaxon:8342	Literature search	Anf0868	Rhinella rostrata
peer-reviewed scientific publications	Lutz 1934;Foden et al. 2013	Anura	NCBITAXON	NCBITaxon:8342	Literature search	Anf0869	Rhinella rubescens
peer-reviewed scientific publications	Foden et al. 2013	Anura	NCBITAXON	NCBITaxon:8342	Literature search	Anf0870	Rhinella rubropunctata
peer-reviewed scientific publications	Foden et al. 2013	Anura	NCBITAXON	NCBITaxon:8342	Literature search	Anf0871	Rhinella ruizi
peer-reviewed scientific publications	Foden et al. 2013	Anura	NCBITAXON	NCBITaxon:8342	Literature search	Anf0872	Rhinella rumbolli
peer-reviewed scientific publications	Cei, J. M. 1980;Prado 2003;Tacutu et al. 2012;Norman 1994;Foden et al. 2013;Han and Fu 2013;Prado 2004	Anura	NCBITAXON	NCBITaxon:8342	Literature search	Anf0873	Rhinella schneideri
peer-reviewed scientific publications	Foden et al. 2013	Anura	NCBITAXON	NCBITaxon:8342	Literature search	Anf0874	Rhinella scitula
peer-reviewed scientific publications	Foden et al. 2013	Anura	NCBITAXON	NCBITaxon:8342	Literature search	Anf0875	Rhinella sclerocephala
peer-reviewed scientific publications	Foden et al. 2013	Anura	NCBITAXON	NCBITaxon:8342	Literature search	Anf0876	Rhinella spinulosa
peer-reviewed scientific publications	Foden et al. 2013	Anura	NCBITAXON	NCBITaxon:8342	Literature search	Anf0877	Rhinella stanlaii
peer-reviewed scientific publications	Rivero 1961;Foden et al. 2013	Anura	NCBITAXON	NCBITaxon:8342	Literature search	Anf0878	Rhinella sternosignata
peer-reviewed scientific publications	Padial et al. 2006	Anura	NCBITAXON	NCBITaxon:8342	Literature search	Anf0879	Rhinella tacana
peer-reviewed scientific publications	Foden et al. 2013	Anura	NCBITAXON	NCBITaxon:8342	Literature search	Anf0880	Rhinella tenrec
peer-reviewed scientific publications	Foden et al. 2013	Anura	NCBITAXON	NCBITaxon:8342	Literature search	Anf0881	Rhinella Truebae
peer-reviewed scientific publications	Foden et al. 2013	Anura	NCBITAXON	NCBITaxon:8342	Literature search	Anf0882	Rhinella vellardi
peer-reviewed scientific publications	Foden et al. 2013	Anura	NCBITAXON	NCBITaxon:8342	Literature search	Anf0883	Rhinella veraguensis
peer-reviewed scientific publications	Brand o et al. 2007;Foden et al. 2013	Anura	NCBITAXON	NCBITaxon:8342	Literature search	Anf0884	Rhinella veredas
peer-reviewed scientific publications	Chaparro et al. 2007;Foden et al. 2013	Anura	NCBITAXON	NCBITaxon:8342	Literature search	Anf0885	Rhinella yanachaga
peer-reviewed scientific publications	Foden et al. 2013	Anura	NCBITAXON	NCBITaxon:8342	Literature search	Anf0886	Sabahphrynus maculatus
peer-reviewed scientific publications	Harper and Vonesh 2003;AmphiaWeb 2015;Foden et al. 2013;Han and Fu 2013;Sodhi et al. 2008;Channing 2001	Anura	NCBITAXON	NCBITaxon:8342	Literature search	Anf0887	Schismaderma carens
peer-reviewed scientific publications	Graybeal and Cannatella 1995;Sodhi et al. 2008;Slavenko and Meiri 2015	Anura	NCBITAXON	NCBITaxon:8342	Literature search	Anf0888	Truebella skoptes
peer-reviewed scientific publications	Graybeal and Cannatella 1995;Sodhi et al. 2008	Anura	NCBITAXON	NCBITaxon:8342	Literature search	Anf0889	Truebella tothastes
peer-reviewed scientific publications	Guyer and Boback 2011;Channing 2001;Foden et al. 2013	Anura	NCBITAXON	NCBITaxon:8342	Literature search	Anf0890	Vandijkophrynus amatolicus
peer-reviewed scientific publications	Channing 2001;Foden et al. 2013	Anura	NCBITAXON	NCBITaxon:8342	Literature search	Anf0891	Vandijkophrynus angusticeps
peer-reviewed scientific publications	Loveridge 1936;Guyer and Boback 2011;Foden et al. 2013;Slavenko and Meiri 2015	Anura	NCBITAXON	NCBITaxon:8342	Literature search	Anf0892	Vandijkophrynus gariepensis
peer-reviewed scientific publications	Guyer and Boback 2011;Foden et al. 2013;Slavenko and Meiri 2015	Anura	NCBITAXON	NCBITaxon:8342	Literature search	Anf0893	Vandijkophrynus inyangae
peer-reviewed scientific publications	Guyer and Boback 2011;Foden et al. 2013	Anura	NCBITAXON	NCBITaxon:8342	Literature search	Anf0894	Vandijkophrynus robinsoni
peer-reviewed scientific publications	R del et al. 2004;Foden et al. 2013;Sodhi et al. 2008	Anura	NCBITAXON	NCBITaxon:8342	Literature search	Anf0895	Werneria bambutensis
peer-reviewed scientific publications	R del et al. 2004;Foden et al. 2013	Anura	NCBITAXON	NCBITaxon:8342	Literature search	Anf0896	Werneria iboundji
peer-reviewed scientific publications	R del et al. 2004;Foden et al. 2013;Sodhi et al. 2008	Anura	NCBITAXON	NCBITaxon:8342	Literature search	Anf0897	Werneria mertensiana
peer-reviewed scientific publications	Werner 1898;R del et al. 2004;Foden et al. 2013;Sodhi et al. 2008	Anura	NCBITAXON	NCBITaxon:8342	Literature search	Anf0898	Werneria preussi
peer-reviewed scientific publications	R del et al. 2004;Foden et al. 2013	Anura	NCBITAXON	NCBITaxon:8342	Literature search	Anf0899	Werneria submontana
peer-reviewed scientific publications	R del et al. 2004;Foden et al. 2013;Sodhi et al. 2008	Anura	NCBITAXON	NCBITaxon:8342	Literature search	Anf0900	Werneria tandyi
peer-reviewed scientific publications	Foden et al. 2013;Sodhi et al. 2008	Anura	NCBITAXON	NCBITaxon:8342	Literature search	Anf0901	Wolterstorffina chirioi
peer-reviewed scientific publications	Foden et al. 2013;Sodhi et al. 2008	Anura	NCBITAXON	NCBITaxon:8342	Literature search	Anf0902	Wolterstorffina mirei
peer-reviewed scientific publications	Werner 1898;Foden et al. 2013;Sodhi et al. 2008	Anura	NCBITAXON	NCBITaxon:8342	Literature search	Anf0903	Wolterstorffina parvipalmata
peer-reviewed scientific publications	Biju et al. 2009	Anura	NCBITAXON	NCBITaxon:8342	Literature search	Anf0904	Xanthophryne koynayensis
peer-reviewed scientific publications	Biju et al. 2009	Anura	NCBITAXON	NCBITaxon:8342	Literature search	Anf0905	Xanthophryne tigerina
peer-reviewed scientific publications	Foden et al. 2013	Anura	NCBITAXON	NCBITaxon:8342	Literature search	Anf0906	Calyptocephalella gayi
peer-reviewed scientific publications	Formas and Pugin 1979;AmphibiaWeb 2015;Foden et al. 2013;Sodhi et al. 2008	Anura	NCBITAXON	NCBITaxon:8342	Literature search	Anf0907	Telmatobufo australis
peer-reviewed scientific publications	Formas 2001;Foden et al. 2013;Sodhi et al. 2008	Anura	NCBITAXON	NCBITaxon:8342	Literature search	Anf0908	Telmatobufo bullocki
peer-reviewed scientific publications	Formas 2001;Foden et al. 2013;Sodhi et al. 2008	Anura	NCBITAXON	NCBITaxon:8342	Literature search	Anf0909	Telmatobufo venustus
peer-reviewed scientific publications	AmphibiaWeb 2015	Anura	NCBITAXON	NCBITaxon:8342	Literature search	Anf0910	Ikakogi tayrona
peer-reviewed scientific publications	Foden et al. 2013	Anura	NCBITAXON	NCBITaxon:8342	Literature search	Anf0911	Centrolene acanthidiocephalum
peer-reviewed scientific publications	Foden et al. 2013	Anura	NCBITAXON	NCBITaxon:8342	Literature search	Anf0912	Centrolene altitudinale
peer-reviewed scientific publications	Rivera-Correa 2010;Foden et al. 2013	Anura	NCBITAXON	NCBITaxon:8342	Literature search	Anf0913	Centrolene antioquiense
peer-reviewed scientific publications	AmphibiaWeb 2015;Foden et al. 2013	Anura	NCBITAXON	NCBITaxon:8342	Literature search	Anf0914	Centrolene audax
peer-reviewed scientific publications	AmphibiaWeb 2015;Foden et al. 2013	Anura	NCBITAXON	NCBITaxon:8342	Literature search	Anf0915	Centrolene azulae
peer-reviewed scientific publications	Foden et al. 2013	Anura	NCBITAXON	NCBITaxon:8342	Literature search	Anf0916	Centrolene bacatum
peer-reviewed scientific publications	Foden et al. 2013	Anura	NCBITAXON	NCBITaxon:8342	Literature search	Anf0917	Centrolene ballux
peer-reviewed scientific publications	Rodrigues and Duellman 1994;Guayasamin 2010;Foden et al. 2013	Anura	NCBITAXON	NCBITaxon:8342	Literature search	Anf0918	Centrolene buckleyi
peer-reviewed scientific publications	Cisneros-Heredia and ngulo 2009	Anura	NCBITAXON	NCBITaxon:8342	Literature search	Anf0919	Centrolene condor
peer-reviewed scientific publications	AmphibiaWeb 2015;Guayasamin and Bonaccorso 2004;Guayasamin 2007	Anura	NCBITAXON	NCBITaxon:8342	Literature search	Anf0920	Centrolene daidaleum
peer-reviewed scientific publications	Cisneros-Heredia 2007;Foden et al. 2013	Anura	NCBITAXON	NCBITaxon:8342	Literature search	Anf0921	Centrolene durrellorum
peer-reviewed scientific publications	Foden et al. 2013	Anura	NCBITAXON	NCBITaxon:8342	Literature search	Anf0922	Centrolene fernandoi
peer-reviewed scientific publications	Foden et al. 2013;Han and Fu 2013	Anura	NCBITAXON	NCBITaxon:8342	Literature search	Anf0923	Centrolene geckoideum
peer-reviewed scientific publications	Foden et al. 2013	Anura	NCBITAXON	NCBITaxon:8342	Literature search	Anf0924	Centrolene gemmatum
peer-reviewed scientific publications	Foden et al. 2013	Anura	NCBITAXON	NCBITaxon:8342	Literature search	Anf0925	Centrolene guanacarum
peer-reviewed scientific publications	Foden et al. 2013	Anura	NCBITAXON	NCBITaxon:8342	Literature search	Anf0926	Centrolene heloderma
peer-reviewed scientific publications	AmphibiaWeb 2015;Foden et al. 2013	Anura	NCBITAXON	NCBITaxon:8342	Literature search	Anf0927	Centrolene hesperium
peer-reviewed scientific publications	Foden et al. 2013	Anura	NCBITAXON	NCBITaxon:8342	Literature search	Anf0928	Centrolene huilense
peer-reviewed scientific publications	Ruiz-Carranza and Lynch 1991;Foden et al. 2013	Anura	NCBITAXON	NCBITaxon:8342	Literature search	Anf0929	Centrolene hybrida
peer-reviewed scientific publications	Foden et al. 2013	Anura	NCBITAXON	NCBITaxon:8342	Literature search	Anf0930	Centrolene lemniscatum
peer-reviewed scientific publications	Foden et al. 2013	Anura	NCBITAXON	NCBITaxon:8342	Literature search	Anf0931	Centrolene litorale
peer-reviewed scientific publications	AmphibiaWeb 2015;Dautel et al. 2011;Foden et al. 2013	Anura	NCBITAXON	NCBITaxon:8342	Literature search	Anf0932	Centrolene lynchi
peer-reviewed scientific publications	Foden et al. 2013	Anura	NCBITAXON	NCBITaxon:8342	Literature search	Anf0933	Centrolene medemi
peer-reviewed scientific publications	Foden et al. 2013	Anura	NCBITAXON	NCBITaxon:8342	Literature search	Anf0934	Centrolene muelleri
peer-reviewed scientific publications	AmphibiaWeb 2015;Foden et al. 2013	Anura	NCBITAXON	NCBITaxon:8342	Literature search	Anf0935	Centrolene notostictum
peer-reviewed scientific publications	Foden et al. 2013	Anura	NCBITAXON	NCBITaxon:8342	Literature search	Anf0936	Centrolene paezorum
peer-reviewed scientific publications	Foden et al. 2013	Anura	NCBITAXON	NCBITaxon:8342	Literature search	Anf0937	Centrolene peristictum
peer-reviewed scientific publications	AmphibiaWeb 2015;Foden et al. 2013	Anura	NCBITAXON	NCBITaxon:8342	Literature search	Anf0938	Centrolene petrophilum
peer-reviewed scientific publications	Lynch and Duellman 1973;Foden et al. 2013	Anura	NCBITAXON	NCBITaxon:8342	Literature search	Anf0939	Centrolene pipilatum
peer-reviewed scientific publications	Ruiz-Carranza and Lynch 1995;Foden et al. 2013	Anura	NCBITAXON	NCBITaxon:8342	Literature search	Anf0940	Centrolene quindianum
peer-reviewed scientific publications	Ruiz-Carranza and Lynch 1995;Foden et al. 2013	Anura	NCBITAXON	NCBITaxon:8342	Literature search	Anf0941	Centrolene robledoi
peer-reviewed scientific publications	Foden et al. 2013	Anura	NCBITAXON	NCBITaxon:8342	Literature search	Anf0942	Centrolene sanchezi
peer-reviewed scientific publications	Vargas-Salinas et al. 2007	Anura	NCBITAXON	NCBITaxon:8342	Literature search	Anf0943	Centrolene savagei
peer-reviewed scientific publications	Foden et al. 2013	Anura	NCBITAXON	NCBITaxon:8342	Literature search	Anf0944	Centrolene scirtetes
peer-reviewed scientific publications	Ruiz-Carranza and Lynch 1991	Anura	NCBITAXON	NCBITaxon:8342	Literature search	Anf0945	Centrolene solitaria
peer-reviewed scientific publications	Rojas-Runjaic et al. 2012;Foden et al. 2013	Anura	NCBITAXON	NCBITaxon:8342	Literature search	Anf0946	Centrolene venezuelense
peer-reviewed scientific publications	Cisneros-Heredia and Mcdiarmid 2006	Anura	NCBITAXON	NCBITaxon:8342	Literature search	Anf0947	Chimerella mariaelenae
peer-reviewed scientific publications	Foden et al. 2013	Anura	NCBITAXON	NCBITaxon:8342	Literature search	Anf0948	Cochranella adenocheira
peer-reviewed scientific publications	Duellman 1981;Sodhi et al. 2008	Anura	NCBITAXON	NCBITaxon:8342	Literature search	Anf0949	Cochranella balionota
peer-reviewed scientific publications	Foden et al. 2013	Anura	NCBITAXON	NCBITaxon:8342	Literature search	Anf0950	Cochranella croceopodes
peer-reviewed scientific publications	Foden et al. 2013	Anura	NCBITAXON	NCBITaxon:8342	Literature search	Anf0951	Cochranella duidaeana
peer-reviewed scientific publications	Foden et al. 2013	Anura	NCBITAXON	NCBITaxon:8342	Literature search	Anf0952	Cochranella euhystrix
peer-reviewed scientific publications	Lips et al 2003;Guyer and Boback 2011;Foden et al. 2013;Han and Fu 2013	Anura	NCBITAXON	NCBITaxon:8342	Literature search	Anf0953	Cochranella euknemos
peer-reviewed scientific publications	Foden et al. 2013	Anura	NCBITAXON	NCBITaxon:8342	Literature search	Anf0954	Cochranella geijskesi
peer-reviewed scientific publications	Lips et al 2003;Sevage 2002;Foden et al. 2013;Han and Fu 2013;Savage 2002	Anura	NCBITAXON	NCBITaxon:8342	Literature search	Anf0955	Cochranella granulosa
peer-reviewed scientific publications	AmphiaWeb;Foden et al. 2013	Anura	NCBITAXON	NCBITaxon:8342	Literature search	Anf0956	Cochranella mache
peer-reviewed scientific publications	NA	Anura	NCBITAXON	NCBITaxon:8342	Literature search	Anf0957	Cochranella megista
peer-reviewed scientific publications	Harvey 1996;Foden et al. 2013	Anura	NCBITAXON	NCBITaxon:8342	Literature search	Anf0958	Cochranella nola
peer-reviewed scientific publications	Foden et al. 2013	Anura	NCBITAXON	NCBITaxon:8342	Literature search	Anf0959	Cochranella orejuela
peer-reviewed scientific publications	AmphibiaWeb 2015	Anura	NCBITAXON	NCBITaxon:8342	Literature search	Anf0960	Cochranella phryxa
peer-reviewed scientific publications	Foden et al. 2013	Anura	NCBITAXON	NCBITaxon:8342	Literature search	Anf0961	Cochranella ramirezi
peer-reviewed scientific publications	Guyer and Boback 2011;Duellman 1978;Foden et al. 2013	Anura	NCBITAXON	NCBITaxon:8342	Literature search	Anf0962	Cochranella resplendens
peer-reviewed scientific publications	Foden et al. 2013	Anura	NCBITAXON	NCBITaxon:8342	Literature search	Anf0963	Cochranella ritae
peer-reviewed scientific publications	Foden et al. 2013;Sodhi et al. 2008	Anura	NCBITAXON	NCBITaxon:8342	Literature search	Anf0964	Cochranella riveroi
peer-reviewed scientific publications	Ruiz-Carranza and Lynch 1995;Foden et al. 2013	Anura	NCBITAXON	NCBITaxon:8342	Literature search	Anf0965	Cochranella xanthocheridia
peer-reviewed scientific publications	AmphibiaWeb 2015	Anura	NCBITAXON	NCBITaxon:8342	Literature search	Anf0966	Espadarana andina
peer-reviewed scientific publications	Guayasamin and Trueb 2007	Anura	NCBITAXON	NCBITaxon:8342	Literature search	Anf0967	Espadarana callistomma
peer-reviewed scientific publications	Lips et al 2003;Starrett 1960;Han and Fu 2013;Lynch and Duellman 1973;McArdle 2014	Anura	NCBITAXON	NCBITaxon:8342	Literature search	Anf0968	Espadarana prosoblepon
peer-reviewed scientific publications	Lynch and Duellman 1973 ;Foden et al. 2013	Anura	NCBITAXON	NCBITaxon:8342	Literature search	Anf0969	Nymphargus anomalus
peer-reviewed scientific publications	Lynch and Ruiz-Carranza 1996;Foden et al. 2013	Anura	NCBITAXON	NCBITaxon:8342	Literature search	Anf0970	Nymphargus armatus
peer-reviewed scientific publications	Reynolds and Foster 1992;Foden et al. 2013	Anura	NCBITAXON	NCBITaxon:8342	Literature search	Anf0971	Nymphargus bejaranoi
peer-reviewed scientific publications	Foden et al. 2013	Anura	NCBITAXON	NCBITaxon:8342	Literature search	Anf0972	Nymphargus buenaventura
peer-reviewed scientific publications	Guayasamin et al. 2006;Foden et al. 2013	Anura	NCBITAXON	NCBITaxon:8342	Literature search	Anf0973	Nymphargus cariticommatus
peer-reviewed scientific publications	Foden et al. 2013	Anura	NCBITAXON	NCBITaxon:8342	Literature search	Anf0974	Nymphargus chami
peer-reviewed scientific publications	Guayasamin et al. 2006;Foden et al. 2013	Anura	NCBITAXON	NCBITaxon:8342	Literature search	Anf0975	Nymphargus chancas
peer-reviewed scientific publications	Guayasamin et al. 2006;Foden et al. 2013	Anura	NCBITAXON	NCBITaxon:8342	Literature search	Anf0976	Nymphargus cochranae
peer-reviewed scientific publications	Foden et al. 2013	Anura	NCBITAXON	NCBITaxon:8342	Literature search	Anf0977	Nymphargus cristinae
peer-reviewed scientific publications	Raiz-Carranza and Lynch 1995a;Foden et al. 2013	Anura	NCBITAXON	NCBITaxon:8342	Literature search	Anf0978	Nymphargus garciae
peer-reviewed scientific publications	Rojas-Morales et al. 2011	Anura	NCBITAXON	NCBITaxon:8342	Literature search	Anf0979	Nymphargus grandisonae
peer-reviewed scientific publications	Guayasamin et al. 2006;Cadavid et al. 2005;Foden et al. 2013;Crump 1973	Anura	NCBITAXON	NCBITaxon:8342	Literature search	Anf0980	Nymphargus griffithsi
peer-reviewed scientific publications	Lynch 1990;Foden et al. 2013	Anura	NCBITAXON	NCBITaxon:8342	Literature search	Anf0981	Nymphargus ignotus
peer-reviewed scientific publications	Cisneros-Heredia and Mcdiarmid 2007;Foden et al. 2013	Anura	NCBITAXON	NCBITaxon:8342	Literature search	Anf0982	Nymphargus laurae
peer-reviewed scientific publications	AmphibiaWeb 2015;Foden et al. 2013	Anura	NCBITAXON	NCBITaxon:8342	Literature search	Anf0983	Nymphargus luminosus
peer-reviewed scientific publications	Foden et al. 2013	Anura	NCBITAXON	NCBITaxon:8342	Literature search	Anf0984	Nymphargus luteopunctatus
peer-reviewed scientific publications	NA	Anura	NCBITAXON	NCBITaxon:8342	Literature search	Anf0985	Nymphargus mariae
peer-reviewed scientific publications	Lynch and Duellman 1973;Foden et al. 2013	Anura	NCBITAXON	NCBITaxon:8342	Literature search	Anf0986	Nymphargus megacheirus
peer-reviewed scientific publications	AmphibiaWeb 2015;Foden et al. 2013	Anura	NCBITAXON	NCBITaxon:8342	Literature search	Anf0987	Nymphargus mixomaculatus
peer-reviewed scientific publications	Foden et al. 2013	Anura	NCBITAXON	NCBITaxon:8342	Literature search	Anf0988	Nymphargus nephelophila
peer-reviewed scientific publications	NA	Anura	NCBITAXON	NCBITaxon:8342	Literature search	Anf0989	Nymphargus ocellatus
peer-reviewed scientific publications	AmphibiaWeb 2015;Foden et al. 2013	Anura	NCBITAXON	NCBITaxon:8342	Literature search	Anf0990	Nymphargus oreonympha
peer-reviewed scientific publications	Guayasamin et al. 2006;Foden et al. 2013	Anura	NCBITAXON	NCBITaxon:8342	Literature search	Anf0991	Nymphargus phenax
peer-reviewed scientific publications	Foden et al. 2013	Anura	NCBITAXON	NCBITaxon:8342	Literature search	Anf0992	Nymphargus pluvialis
peer-reviewed scientific publications	Guayasamin, et al. 2006;Foden et al. 2013	Anura	NCBITAXON	NCBITaxon:8342	Literature search	Anf0993	Nymphargus posadae
peer-reviewed scientific publications	Guayasamin et al. 2006;Foden et al. 2013	Anura	NCBITAXON	NCBITaxon:8342	Literature search	Anf0994	Nymphargus prasinus
peer-reviewed scientific publications	AmphibiaWeb 2015	Anura	NCBITAXON	NCBITaxon:8342	Literature search	Anf0995	Nymphargus puyoensis
peer-reviewed scientific publications	Ruiz-Carranza and Lynch 1997;Foden et al. 2013	Anura	NCBITAXON	NCBITaxon:8342	Literature search	Anf0996	Nymphargus rosada
peer-reviewed scientific publications	Lynch 1993;Foden et al. 2013	Anura	NCBITAXON	NCBITaxon:8342	Literature search	Anf0997	Nymphargus ruizi
peer-reviewed scientific publications	Guayasamin et al. 2006;Foden et al. 2013	Anura	NCBITAXON	NCBITaxon:8342	Literature search	Anf0998	Nymphargus siren
peer-reviewed scientific publications	Foden et al. 2013	Anura	NCBITAXON	NCBITaxon:8342	Literature search	Anf0999	Nymphargus spilotus
peer-reviewed scientific publications	Foden et al. 2013	Anura	NCBITAXON	NCBITaxon:8342	Literature search	Anf1000	Nymphargus Truebae
peer-reviewed scientific publications	Foden et al. 2013;VelÃ¡squez-Ãlvarez et al. 2014	Anura	NCBITAXON	NCBITaxon:8342	Literature search	Anf1001	Nymphargus vicenteruedai
peer-reviewed scientific publications	Guayasamin, et al. 2006;Foden et al. 2013	Anura	NCBITAXON	NCBITaxon:8342	Literature search	Anf1002	Nymphargus wileyi
peer-reviewed scientific publications	AmphibiaWeb 2015	Anura	NCBITAXON	NCBITaxon:8342	Literature search	Anf1003	Rulyrana adiazeta
peer-reviewed scientific publications	Torres-Gastello et al. 2007	Anura	NCBITAXON	NCBITaxon:8342	Literature search	Anf1004	Rulyrana erminea
peer-reviewed scientific publications	NA	Anura	NCBITAXON	NCBITaxon:8342	Literature search	Anf1005	Rulyrana flavopunctata
peer-reviewed scientific publications	CisnerosHeredia et al. 2008	Anura	NCBITAXON	NCBITaxon:8342	Literature search	Anf1006	Rulyrana mcdiarmidi
peer-reviewed scientific publications	NA	Anura	NCBITAXON	NCBITaxon:8342	Literature search	Anf1007	Rulyrana saxiscandens
peer-reviewed scientific publications	AmphibiaWeb 2015	Anura	NCBITAXON	NCBITaxon:8342	Literature search	Anf1008	Rulyrana spiculata
peer-reviewed scientific publications	AmphibiaWeb 2015	Anura	NCBITAXON	NCBITaxon:8342	Literature search	Anf1009	Rulyrana susatamai
peer-reviewed scientific publications	AmphibiaWeb 2015	Anura	NCBITAXON	NCBITaxon:8342	Literature search	Anf1010	Rulyrana tangarana
peer-reviewed scientific publications	Lips et al 2003;Sevage 2002;Guyer and Donnelly 2005;Duellman 1997	Anura	NCBITAXON	NCBITaxon:8342	Literature search	Anf1011	Sachatamia albomaculata
peer-reviewed scientific publications	Lips et al 2003;Guyer and Donnelly 2005;Han and Fu 2013;Kubicki 2007	Anura	NCBITAXON	NCBITaxon:8342	Literature search	Anf1012	Sachatamia ilex
peer-reviewed scientific publications	AmphibiaWeb 2015	Anura	NCBITAXON	NCBITaxon:8342	Literature search	Anf1013	Sachatamia punctulata
peer-reviewed scientific publications	Cisneros-Heredia and Meza-Ramos 2007	Anura	NCBITAXON	NCBITaxon:8342	Literature search	Anf1014	Teratohyla amelie
peer-reviewed scientific publications	Guyer and Boback 2011;Duellman 1978;HÃ¶dl 1990;Han and Fu 2013;Lynch and Duellman 1973	Anura	NCBITAXON	NCBITaxon:8342	Literature search	Anf1015	Teratohyla midas
peer-reviewed scientific publications	Lips et al 2003;AmphibiaWeb 2015;Guyer and Boback 2011;Han and Fu 2013	Anura	NCBITAXON	NCBITaxon:8342	Literature search	Anf1016	Teratohyla pulverata
peer-reviewed scientific publications	Lips et al 2003;Savage 2002;Han and Fu 2013	Anura	NCBITAXON	NCBITaxon:8342	Literature search	Anf1017	Teratohyla spinosa
peer-reviewed scientific publications	NA	Anura	NCBITAXON	NCBITaxon:8342	Literature search	Anf1018	Vitreorana antisthenesi
peer-reviewed scientific publications	Guayasamin and Bonaccorso 2004	Anura	NCBITAXON	NCBITaxon:8342	Literature search	Anf1019	Vitreorana castroviejoi
peer-reviewed scientific publications	AmphibiaWeb 2015	Anura	NCBITAXON	NCBITaxon:8342	Literature search	Anf1020	Vitreorana eurygnatha
peer-reviewed scientific publications	Castroviejo-Fisher et al. 2009	Anura	NCBITAXON	NCBITaxon:8342	Literature search	Anf1021	Vitreorana gorzulae
peer-reviewed scientific publications	NA	Anura	NCBITAXON	NCBITaxon:8342	Literature search	Anf1022	Vitreorana helenae
peer-reviewed scientific publications	AmphibiaWeb 2015	Anura	NCBITAXON	NCBITaxon:8342	Literature search	Anf1023	Vitreorana oyampiensis
peer-reviewed scientific publications	AmphibiaWeb 2015	Anura	NCBITAXON	NCBITaxon:8342	Literature search	Anf1024	Vitreorana parvula
peer-reviewed scientific publications	AmphibiaWeb 2015;Hartmann et al. 2010;Heyer et al. 1990	Anura	NCBITAXON	NCBITaxon:8342	Literature search	Anf1025	Vitreorana uranoscopa
peer-reviewed scientific publications	NA	Anura	NCBITAXON	NCBITaxon:8342	Literature search	Anf1026	Celsiella revocata
peer-reviewed scientific publications	AyarzagÃŒena and Se aris 1997;Guayasamin et al. 2006	Anura	NCBITAXON	NCBITaxon:8342	Literature search	Anf1027	Celsiella vozmedianoi
peer-reviewed scientific publications	Foden et al. 2013	Anura	NCBITAXON	NCBITaxon:8342	Literature search	Anf1028	Hyalinobatrachium aureoguttatum
peer-reviewed scientific publications	Castroviejo-Fisher et al. 2009;Foden et al. 2013	Anura	NCBITAXON	NCBITaxon:8342	Literature search	Anf1029	Hyalinobatrachium bergeri
peer-reviewed scientific publications	Castroviejo-Fisher et al. 2009;Slavenko and Meiri 2015	Anura	NCBITAXON	NCBITaxon:8342	Literature search	Anf1030	Hyalinobatrachium carlesvilai
peer-reviewed scientific publications	Savage 2002;Foden et al. 2013;Han and Fu 2013	Anura	NCBITAXON	NCBITaxon:8342	Literature search	Anf1031	Hyalinobatrachium chirripoi
peer-reviewed scientific publications	Lips et al 2003;Savage 2002;Foden et al. 2013;Han and Fu 2013;Pope 1931	Anura	NCBITAXON	NCBITaxon:8342	Literature search	Anf1032	Hyalinobatrachium colymbiphyllum
peer-reviewed scientific publications	Myers and Donnelly 1997;Foden et al. 2013;Sodhi et al. 2008	Anura	NCBITAXON	NCBITaxon:8342	Literature search	Anf1033	Hyalinobatrachium crurifasciatum
peer-reviewed scientific publications	Foden et al. 2013	Anura	NCBITAXON	NCBITaxon:8342	Literature search	Anf1034	Hyalinobatrachium duranti
peer-reviewed scientific publications	Foden et al. 2013	Anura	NCBITAXON	NCBITaxon:8342	Literature search	Anf1035	Hyalinobatrachium eccentricum
peer-reviewed scientific publications	Castroviejo-Fisher et al. 2009;Foden et al. 2013	Anura	NCBITAXON	NCBITaxon:8342	Literature search	Anf1036	Hyalinobatrachium esmeralda
peer-reviewed scientific publications	Lips et al 2003;Savage 2002;Foden et al. 2013;Han and Fu 2013;Savage 2002	Anura	NCBITAXON	NCBITaxon:8342	Literature search	Anf1037	Hyalinobatrachium fleischmanni
peer-reviewed scientific publications	Foden et al. 2013	Anura	NCBITAXON	NCBITaxon:8342	Literature search	Anf1038	Hyalinobatrachium fragile
peer-reviewed scientific publications	Foden et al. 2013	Anura	NCBITAXON	NCBITaxon:8342	Literature search	Anf1039	Hyalinobatrachium guairarepanense
peer-reviewed scientific publications	Foden et al. 2013	Anura	NCBITAXON	NCBITaxon:8342	Literature search	Anf1040	Hyalinobatrachium iaspidiense
peer-reviewed scientific publications	Foden et al. 2013	Anura	NCBITAXON	NCBITaxon:8342	Literature search	Anf1041	Hyalinobatrachium ibama
peer-reviewed scientific publications	Foden et al. 2013	Anura	NCBITAXON	NCBITaxon:8342	Literature search	Anf1042	Hyalinobatrachium ignioculus
peer-reviewed scientific publications	NA	Anura	NCBITAXON	NCBITaxon:8342	Literature search	Anf1043	Hyalinobatrachium mesai
peer-reviewed scientific publications	Foden et al. 2013	Anura	NCBITAXON	NCBITaxon:8342	Literature search	Anf1044	Hyalinobatrachium mondolfii
peer-reviewed scientific publications	Castroviejo-Fisher et al. 2009;Foden et al. 2013	Anura	NCBITAXON	NCBITaxon:8342	Literature search	Anf1045	Hyalinobatrachium munozorum
peer-reviewed scientific publications	Duellman 1997;Foden et al. 2013	Anura	NCBITAXON	NCBITaxon:8342	Literature search	Anf1046	Hyalinobatrachium orientale
peer-reviewed scientific publications	Castroviejo-Fisher et al. 2008	Anura	NCBITAXON	NCBITaxon:8342	Literature search	Anf1047	Hyalinobatrachium orocostale
peer-reviewed scientific publications	Rojas-Runjaic et al. 2012;Foden et al. 2013	Anura	NCBITAXON	NCBITaxon:8342	Literature search	Anf1048	Hyalinobatrachium pallidum
peer-reviewed scientific publications	AmphibiaWeb 2015;Foden et al. 2013	Anura	NCBITAXON	NCBITaxon:8342	Literature search	Anf1049	Hyalinobatrachium pellucidum
peer-reviewed scientific publications	Castroviejo-Fisher et al. 2009;Foden et al. 2013	Anura	NCBITAXON	NCBITaxon:8342	Literature search	Anf1050	Hyalinobatrachium ruedai
peer-reviewed scientific publications	Kubicki 2006;Foden et al. 2013;Han and Fu 2013	Anura	NCBITAXON	NCBITaxon:8342	Literature search	Anf1051	Hyalinobatrachium talamancae
peer-reviewed scientific publications	Rojas-Runjaic et al. 2012;Foden et al. 2013	Anura	NCBITAXON	NCBITaxon:8342	Literature search	Anf1052	Hyalinobatrachium tatayoi
peer-reviewed scientific publications	Kok 2000;AmphibiaWeb 2015;Foden et al. 2013;Sodhi et al. 2008	Anura	NCBITAXON	NCBITaxon:8342	Literature search	Anf1053	Hyalinobatrachium taylori
peer-reviewed scientific publications	Lips et al 2003;Vockenhuber et al. 2009;Savage 2002;Foden et al. 2013;Han and Fu 2013;Kubicki 2007	Anura	NCBITAXON	NCBITaxon:8342	Literature search	Anf1054	Hyalinobatrachium valerioi
peer-reviewed scientific publications	Foden et al. 2013	Anura	NCBITAXON	NCBITaxon:8342	Literature search	Anf1055	Hyalinobatrachium vireovittatum
peer-reviewed scientific publications	Norris 2002;Foden et al. 2013;Han and Fu 2013;Sodhi et al. 2008	Anura	NCBITAXON	NCBITaxon:8342	Literature search	Anf1056	Ingerana baluensis
peer-reviewed scientific publications	Brown and Parker 1970;Foden et al. 2013;Sodhi et al. 2008	Anura	NCBITAXON	NCBITaxon:8342	Literature search	Anf1057	Batrachylodes elegans
peer-reviewed scientific publications	Foden et al. 2013	Anura	NCBITAXON	NCBITaxon:8342	Literature search	Anf1058	Batrachylodes gigas
peer-reviewed scientific publications	Brown and Parker 1970;Foden et al. 2013;Sodhi et al. 2008	Anura	NCBITAXON	NCBITaxon:8342	Literature search	Anf1059	Batrachylodes mediodiscus
peer-reviewed scientific publications	Brown and Parker 1970;Foden et al. 2013;Sodhi et al. 2008	Anura	NCBITAXON	NCBITaxon:8342	Literature search	Anf1060	Batrachylodes minutus
peer-reviewed scientific publications	Brown and Parker 1970;Foden et al. 2013;Sodhi et al. 2008	Anura	NCBITAXON	NCBITaxon:8342	Literature search	Anf1061	Batrachylodes montanus
peer-reviewed scientific publications	Brown and Parker 1970;Foden et al. 2013;Sodhi et al. 2008	Anura	NCBITAXON	NCBITaxon:8342	Literature search	Anf1062	Batrachylodes trossulus
peer-reviewed scientific publications	Brown and Parker 1970;Foden et al. 2013;Sodhi et al. 2008	Anura	NCBITAXON	NCBITaxon:8342	Literature search	Anf1063	Batrachylodes vertebralis
peer-reviewed scientific publications	Brown and Parker 1970;Foden et al. 2013;Sodhi et al. 2008	Anura	NCBITAXON	NCBITaxon:8342	Literature search	Anf1064	Batrachylodes wolfi
peer-reviewed scientific publications	Boulenger 1884;Foden et al. 2013;Sodhi et al. 2008	Anura	NCBITAXON	NCBITaxon:8342	Literature search	Anf1065	Ceratobatrachus guentheri
peer-reviewed scientific publications	Norris 2002;Foden et al. 2013;Sodhi et al. 2008	Anura	NCBITAXON	NCBITaxon:8342	Literature search	Anf1066	Discodeles bufoniformis
peer-reviewed scientific publications	Norris 2002;Foden et al. 2013;Sodhi et al. 2008	Anura	NCBITAXON	NCBITaxon:8342	Literature search	Anf1067	Discodeles guppyi
peer-reviewed scientific publications	Foden et al. 2013	Anura	NCBITAXON	NCBITaxon:8342	Literature search	Anf1068	Discodeles malukuna
peer-reviewed scientific publications	Foden et al. 2013	Anura	NCBITAXON	NCBITaxon:8342	Literature search	Anf1069	Discodeles opisthodon
peer-reviewed scientific publications	Foden et al. 2013;Sodhi et al. 2008	Anura	NCBITAXON	NCBITaxon:8342	Literature search	Anf1070	Discodeles vogti
peer-reviewed scientific publications	Norris 2002;Foden et al. 2013;Sodhi et al. 2008	Anura	NCBITAXON	NCBITaxon:8342	Literature search	Anf1071	Palmatorappia solomonis
peer-reviewed scientific publications	Foden et al. 2013	Anura	NCBITAXON	NCBITaxon:8342	Literature search	Anf1072	Platymantis acrochordus
peer-reviewed scientific publications	Norris 2002;Foden et al. 2013	Anura	NCBITAXON	NCBITaxon:8342	Literature search	Anf1073	Platymantis aculeodactylus
peer-reviewed scientific publications	Foden et al. 2013	Anura	NCBITAXON	NCBITaxon:8342	Literature search	Anf1074	Platymantis adiastolus
peer-reviewed scientific publications	Richards et al. 2007;Foden et al. 2013	Anura	NCBITAXON	NCBITaxon:8342	Literature search	Anf1075	Platymantis admiraltiensis
peer-reviewed scientific publications	Kraus and Allison 2007;Foufopoulos and Richards 2007;Foden et al. 2013	Anura	NCBITAXON	NCBITaxon:8342	Literature search	Anf1076	Platymantis akarithymus
peer-reviewed scientific publications	Brown and Gonzalez 2007;Foden et al. 2013;Sodhi et al. 2008	Anura	NCBITAXON	NCBITaxon:8342	Literature search	Anf1077	Platymantis banahao
peer-reviewed scientific publications	Foden et al. 2013	Anura	NCBITAXON	NCBITaxon:8342	Literature search	Anf1078	Platymantis batantae
peer-reviewed scientific publications	NA	Anura	NCBITAXON	NCBITaxon:8342	Literature search	Anf1079	Platymantis bayani
peer-reviewed scientific publications	NA	Anura	NCBITAXON	NCBITaxon:8342	Literature search	Anf1080	Platymantis biak
peer-reviewed scientific publications	Foden et al. 2013	Anura	NCBITAXON	NCBITaxon:8342	Literature search	Anf1081	Platymantis bimaculatus
peer-reviewed scientific publications	Kraus 2008;Foden et al. 2013;Sodhi et al. 2008	Anura	NCBITAXON	NCBITaxon:8342	Literature search	Anf1082	Platymantis boulengeri
peer-reviewed scientific publications	Allison and Kraus 2001;Foufopoulos and Richards 2007;Foden et al. 2013;Sodhi et al. 2008	Anura	NCBITAXON	NCBITaxon:8342	Literature search	Anf1083	Platymantis browni
peer-reviewed scientific publications	Foden et al. 2013	Anura	NCBITAXON	NCBITaxon:8342	Literature search	Anf1084	Platymantis bufonulus
peer-reviewed scientific publications	NA	Anura	NCBITAXON	NCBITaxon:8342	Literature search	Anf1085	Platymantis caesiops
peer-reviewed scientific publications	Siler et al. 2007;Foden et al. 2013;Sodhi et al. 2008	Anura	NCBITAXON	NCBITaxon:8342	Literature search	Anf1086	Platymantis cagayanensis
peer-reviewed scientific publications	Foden et al. 2013	Anura	NCBITAXON	NCBITaxon:8342	Literature search	Anf1087	Platymantis cheesmanae
peer-reviewed scientific publications	AmphibiaWeb 2015;Foden et al. 2013	Anura	NCBITAXON	NCBITaxon:8342	Literature search	Anf1088	Platymantis cornutus
peer-reviewed scientific publications	Siler et al. 2007;Foden et al. 2013	Anura	NCBITAXON	NCBITaxon:8342	Literature search	Anf1089	Platymantis corrugatus
peer-reviewed scientific publications	Foden et al. 2013;Sodhi et al. 2008	Anura	NCBITAXON	NCBITaxon:8342	Literature search	Anf1090	Platymantis cryptotis
peer-reviewed scientific publications	Brown and Richards 2008	Anura	NCBITAXON	NCBITaxon:8342	Literature search	Anf1091	Platymantis desticans
peer-reviewed scientific publications	Foden et al. 2013	Anura	NCBITAXON	NCBITaxon:8342	Literature search	Anf1092	Platymantis diesmosi
peer-reviewed scientific publications	Siler et al. 2007;Foden et al. 2013;Sodhi et al. 2008	Anura	NCBITAXON	NCBITaxon:8342	Literature search	Anf1093	Platymantis dorsalis
peer-reviewed scientific publications	Foden et al. 2013	Anura	NCBITAXON	NCBITaxon:8342	Literature search	Anf1094	Platymantis gilliardi
peer-reviewed scientific publications	Brown and Alcala 1963;Foden et al. 2013	Anura	NCBITAXON	NCBITaxon:8342	Literature search	Anf1095	Platymantis guentheri
peer-reviewed scientific publications	Norris 2002;Foden et al. 2013;Sodhi et al. 2008	Anura	NCBITAXON	NCBITaxon:8342	Literature search	Anf1096	Platymantis guppyi
peer-reviewed scientific publications	Norris 2002;Foden et al. 2013;Sodhi et al. 2008	Anura	NCBITAXON	NCBITaxon:8342	Literature search	Anf1097	Platymantis hazelae
peer-reviewed scientific publications	Siler et al. 2007;Foden et al. 2013;Sodhi et al. 2008	Anura	NCBITAXON	NCBITaxon:8342	Literature search	Anf1098	Platymantis indeprensus
peer-reviewed scientific publications	AmphibiaWeb 2015;Foden et al. 2013	Anura	NCBITAXON	NCBITaxon:8342	Literature search	Anf1099	Platymantis insulatus
peer-reviewed scientific publications	Foden et al. 2013;Sodhi et al. 2008	Anura	NCBITAXON	NCBITaxon:8342	Literature search	Anf1100	Platymantis isarog
peer-reviewed scientific publications	Richards et al. 2007;Foden et al. 2013	Anura	NCBITAXON	NCBITaxon:8342	Literature search	Anf1101	Platymantis latro
peer-reviewed scientific publications	Foden et al. 2013;Sodhi et al. 2008	Anura	NCBITAXON	NCBITaxon:8342	Literature search	Anf1102	Platymantis lawtoni
peer-reviewed scientific publications	Siler et al. 2007;Foden et al. 2013	Anura	NCBITAXON	NCBITaxon:8342	Literature search	Anf1103	Platymantis levigatus
peer-reviewed scientific publications	Brown and Gonzalez 2007;Foden et al. 2013;Sodhi et al. 2008	Anura	NCBITAXON	NCBITaxon:8342	Literature search	Anf1104	Platymantis luzonensis
peer-reviewed scientific publications	Foden et al. 2013	Anura	NCBITAXON	NCBITaxon:8342	Literature search	Anf1105	Platymantis macrops
peer-reviewed scientific publications	AmphibiaWeb 2015;Foden et al. 2013	Anura	NCBITAXON	NCBITaxon:8342	Literature search	Anf1106	Platymantis macrosceles
peer-reviewed scientific publications	AmphibiaWeb 2015;Foden et al. 2013	Anura	NCBITAXON	NCBITaxon:8342	Literature search	Anf1107	Platymantis magnus
peer-reviewed scientific publications	Foden et al. 2013	Anura	NCBITAXON	NCBITaxon:8342	Literature search	Anf1108	Platymantis mamusiorum
peer-reviewed scientific publications	NA	Anura	NCBITAXON	NCBITaxon:8342	Literature search	Anf1109	Platymantis manus
peer-reviewed scientific publications	AmphibiaWeb 2015;Foden et al. 2013	Anura	NCBITAXON	NCBITaxon:8342	Literature search	Anf1110	Platymantis mimicus
peer-reviewed scientific publications	Brown et al. 1997;Foden et al. 2013	Anura	NCBITAXON	NCBITaxon:8342	Literature search	Anf1111	Platymantis mimulus
peer-reviewed scientific publications	AmphibiaWeb 2015;Foden et al. 2013	Anura	NCBITAXON	NCBITaxon:8342	Literature search	Anf1112	Platymantis montanus
peer-reviewed scientific publications	Foden et al. 2013	Anura	NCBITAXON	NCBITaxon:8342	Literature search	Anf1113	Platymantis myersi
peer-reviewed scientific publications	Foden et al. 2013	Anura	NCBITAXON	NCBITaxon:8342	Literature search	Anf1114	Platymantis nakanaiorum
peer-reviewed scientific publications	Alcala et al. 1998;AmphibiaWeb 2015;Foden et al. 2013	Anura	NCBITAXON	NCBITaxon:8342	Literature search	Anf1115	Platymantis naomii
peer-reviewed scientific publications	Brown and Richards 2008;Foden et al. 2013;Sodhi et al. 2008	Anura	NCBITAXON	NCBITaxon:8342	Literature search	Anf1116	Platymantis neckeri
peer-reviewed scientific publications	AmphibiaWeb 2015;Foden et al. 2013;Sodhi et al. 2008	Anura	NCBITAXON	NCBITaxon:8342	Literature search	Anf1117	Platymantis negrosensis
peer-reviewed scientific publications	Foden et al. 2013	Anura	NCBITAXON	NCBITaxon:8342	Literature search	Anf1118	Platymantis nexipus
peer-reviewed scientific publications	Siler et al. 2007;Foden et al. 2013	Anura	NCBITAXON	NCBITaxon:8342	Literature search	Anf1119	Platymantis paengi
peer-reviewed scientific publications	Foden et al. 2013;Sodhi et al. 2008	Anura	NCBITAXON	NCBITaxon:8342	Literature search	Anf1120	Platymantis panayensis
peer-reviewed scientific publications	Menzies 1975;Foden et al. 2013;Sodhi et al. 2008	Anura	NCBITAXON	NCBITaxon:8342	Literature search	Anf1121	Platymantis papuensis
peer-reviewed scientific publications	Brown and Richards 2008	Anura	NCBITAXON	NCBITaxon:8342	Literature search	Anf1122	Platymantis parilis
peer-reviewed scientific publications	Norris 2002;Foden et al. 2013;Sodhi et al. 2008	Anura	NCBITAXON	NCBITaxon:8342	Literature search	Anf1123	Platymantis parkeri
peer-reviewed scientific publications	Crombie and Pregill 1999;AmphibiaWeb 2015;Foden et al. 2013;Sodhi et al. 2008	Anura	NCBITAXON	NCBITaxon:8342	Literature search	Anf1124	Platymantis pelewensis
peer-reviewed scientific publications	Norris 2002;Foden et al. 2013;Sodhi et al. 2008;Slavenko and Meiri 2015	Anura	NCBITAXON	NCBITaxon:8342	Literature search	Anf1125	Platymantis polillensis
peer-reviewed scientific publications	Siler et al. 2007;Foden et al. 2013;Sodhi et al. 2008;Slavenko and Meiri 2015	Anura	NCBITAXON	NCBITaxon:8342	Literature search	Anf1126	Platymantis pseudodorsalis
peer-reviewed scientific publications	Norris 2002;Foden et al. 2013	Anura	NCBITAXON	NCBITaxon:8342	Literature search	Anf1127	Platymantis punctatus
peer-reviewed scientific publications	Alcala et al. 1998;Foden et al. 2013	Anura	NCBITAXON	NCBITaxon:8342	Literature search	Anf1128	Platymantis pygmaeus
peer-reviewed scientific publications	Brown and Gonzalez 2007;Foden et al. 2013;Sodhi et al. 2008	Anura	NCBITAXON	NCBITaxon:8342	Literature search	Anf1129	Platymantis rabori
peer-reviewed scientific publications	Norris 2002;Foden et al. 2013;Sodhi et al. 2008	Anura	NCBITAXON	NCBITaxon:8342	Literature search	Anf1130	Platymantis schmidti
peer-reviewed scientific publications	Foden et al. 2013;Sodhi et al. 2008	Anura	NCBITAXON	NCBITaxon:8342	Literature search	Anf1131	Platymantis sierramadrensis
peer-reviewed scientific publications	Schmidt 1932;Foden et al. 2013;Sodhi et al. 2008	Anura	NCBITAXON	NCBITaxon:8342	Literature search	Anf1132	Platymantis solomonis
peer-reviewed scientific publications	Brown and Alcala 1982;Alcala and Brown 1998;Foden et al. 2013	Anura	NCBITAXON	NCBITaxon:8342	Literature search	Anf1133	Platymantis spelaeus
peer-reviewed scientific publications	Foden et al. 2013;Sodhi et al. 2008	Anura	NCBITAXON	NCBITaxon:8342	Literature search	Anf1134	Platymantis subterrestris
peer-reviewed scientific publications	Foden et al. 2013	Anura	NCBITAXON	NCBITaxon:8342	Literature search	Anf1135	Platymantis sulcatus
peer-reviewed scientific publications	Siler et al. 2007;Foden et al. 2013;Sodhi et al. 2008	Anura	NCBITAXON	NCBITaxon:8342	Literature search	Anf1136	Platymantis taylori
peer-reviewed scientific publications	Narayan et al. 2008;Ryan 2000;Foden et al. 2013	Anura	NCBITAXON	NCBITaxon:8342	Literature search	Anf1137	Platymantis vitianus
peer-reviewed scientific publications	AmphibiaWeb 2015;Foden et al. 2013	Anura	NCBITAXON	NCBITaxon:8342	Literature search	Anf1138	Platymantis vitiensis
peer-reviewed scientific publications	Norris 2002;Foden et al. 2013;Sodhi et al. 2008	Anura	NCBITAXON	NCBITaxon:8342	Literature search	Anf1139	Platymantis weberi
peer-reviewed scientific publications	Foden et al. 2013	Anura	NCBITAXON	NCBITaxon:8342	Literature search	Anf1140	Platymantis wuenscheorum
peer-reviewed scientific publications	Foden et al. 2013	Anura	NCBITAXON	NCBITaxon:8342	Literature search	Anf1141	Atelognathus ceii
peer-reviewed scientific publications	Foden et al. 2013	Anura	NCBITAXON	NCBITaxon:8342	Literature search	Anf1142	Atelognathus grandisonae
peer-reviewed scientific publications	Meriggio et al. 2004;Foden et al. 2013	Anura	NCBITAXON	NCBITaxon:8342	Literature search	Anf1143	Atelognathus jeinimenensis
peer-reviewed scientific publications	Foden et al. 2013;Sodhi et al. 2008	Anura	NCBITAXON	NCBITaxon:8342	Literature search	Anf1144	Atelognathus nitoi
peer-reviewed scientific publications	Cei 1980;Cuello et al. 2006;Foden et al. 2013;Sodhi et al. 2008	Anura	NCBITAXON	NCBITaxon:8342	Literature search	Anf1145	Atelognathus patagonicus
peer-reviewed scientific publications	Foden et al. 2013;Sodhi et al. 2008	Anura	NCBITAXON	NCBITaxon:8342	Literature search	Anf1146	Atelognathus praebasalticus
peer-reviewed scientific publications	Foden et al. 2013;Sodhi et al. 2008	Anura	NCBITAXON	NCBITaxon:8342	Literature search	Anf1147	Atelognathus reverberii
peer-reviewed scientific publications	Cei 1984;Foden et al. 2013;Sodhi et al. 2008	Anura	NCBITAXON	NCBITaxon:8342	Literature search	Anf1148	Atelognathus salai
peer-reviewed scientific publications	Foden et al. 2013;Sodhi et al. 2008	Anura	NCBITAXON	NCBITaxon:8342	Literature search	Anf1149	Atelognathus solitarius
peer-reviewed scientific publications	Foden et al. 2013;Sodhi et al. 2008	Anura	NCBITAXON	NCBITaxon:8342	Literature search	Anf1150	Batrachyla antartandica
peer-reviewed scientific publications	Basso 1994;Foden et al. 2013;Sodhi et al. 2008	Anura	NCBITAXON	NCBITaxon:8342	Literature search	Anf1151	Batrachyla fitzroya
peer-reviewed scientific publications	Foden et al. 2013;Sodhi et al. 2008	Anura	NCBITAXON	NCBITaxon:8342	Literature search	Anf1152	Batrachyla leptopus
peer-reviewed scientific publications	Foden et al. 2013	Anura	NCBITAXON	NCBITaxon:8342	Literature search	Anf1153	Batrachyla nibaldoi
peer-reviewed scientific publications	Cei 1962;Foden et al. 2013;Sodhi et al. 2008	Anura	NCBITAXON	NCBITaxon:8342	Literature search	Anf1154	Batrachyla taeniata
peer-reviewed scientific publications	Tacutu et al. 2012;Cochran 1955;Heyer et al. 1990;Foden et al. 2013;Sodhi et al. 2008	Anura	NCBITAXON	NCBITaxon:8342	Literature search	Anf1155	Ceratophrys aurita
peer-reviewed scientific publications	Rodrigues and Duellman 1994;AmphibiaWeb 2015;Tacutu et al. 2012;Foden et al. 2013;Sodhi et al. 2008	Anura	NCBITAXON	NCBITaxon:8342	Literature search	Anf1156	Ceratophrys calcarata
peer-reviewed scientific publications	Wells 2007;Rodrigues and Duellman 1994;Duellman and Lizana 1994;HÃ¶dl 1990;Tacutu et al. 2012;Foden et al. 2013;Sodhi et al. 2008	Anura	NCBITAXON	NCBITaxon:8342	Literature search	Anf1157	Ceratophrys cornuta
peer-reviewed scientific publications	Fabrezi 2011;Foden et al. 2013;Sodhi et al. 2008;Perotti 1997	Anura	NCBITAXON	NCBITaxon:8342	Literature search	Anf1158	Ceratophrys cranwelli
peer-reviewed scientific publications	Foden et al. 2013	Anura	NCBITAXON	NCBITaxon:8342	Literature search	Anf1159	Ceratophrys joazeirensis
peer-reviewed scientific publications	Achaval and Olmos 2003;Duellman and Lizana 1194;Tacutu et al. 2012;Canziani and Cannata 1979;Foden et al. 2013;Sodhi et al. 2008	Anura	NCBITAXON	NCBITaxon:8342	Literature search	Anf1160	Ceratophrys ornata
peer-reviewed scientific publications	Foden et al. 2013;Sodhi et al. 2008	Anura	NCBITAXON	NCBITaxon:8342	Literature search	Anf1161	Ceratophrys stolzmanni
peer-reviewed scientific publications	Foden et al. 2013	Anura	NCBITAXON	NCBITaxon:8342	Literature search	Anf1162	Ceratophrys testudo
peer-reviewed scientific publications	Puenta and Perotti 2013;Foden et al. 2013;Sodhi et al. 2008	Anura	NCBITAXON	NCBITaxon:8342	Literature search	Anf1163	Chacophrys pierottii
peer-reviewed scientific publications	Foden et al. 2013;Sodhi et al. 2008	Anura	NCBITAXON	NCBITaxon:8342	Literature search	Anf1164	Lepidobatrachus asper
peer-reviewed scientific publications	Vellard 1948;Budgett 1899;AmphibiaWeb 2015;Foden et al. 2013;Perotti 1997	Anura	NCBITAXON	NCBITaxon:8342	Literature search	Anf1165	Lepidobatrachus laevis
peer-reviewed scientific publications	Fabrezi 2011;Foden et al. 2013;Perotti 1997	Anura	NCBITAXON	NCBITaxon:8342	Literature search	Anf1166	Lepidobatrachus llanensis
peer-reviewed scientific publications	Wells 2007;Foden et al. 2013;Sodhi et al. 2008	Anura	NCBITAXON	NCBITaxon:8342	Literature search	Anf1167	Telmatobius arequipensis
peer-reviewed scientific publications	Wells 2007;Fabrezi and Quinzio 2008;Foden et al. 2013;Sodhi et al. 2008	Anura	NCBITAXON	NCBITaxon:8342	Literature search	Anf1168	Telmatobius atacamensis
peer-reviewed scientific publications	Foden et al. 2013	Anura	NCBITAXON	NCBITaxon:8342	Literature search	Anf1169	Telmatobius atahualpai
peer-reviewed scientific publications	Wells 2007;De La Riva et al. 2012;De la Riva 2005;Foden et al. 2013;Sodhi et al. 2008	Anura	NCBITAXON	NCBITaxon:8342	Literature search	Anf1170	Telmatobius bolivianus
peer-reviewed scientific publications	Wells 2007	Anura	NCBITAXON	NCBITaxon:8342	Literature search	Anf1171	Telmatobius brachydactylus
peer-reviewed scientific publications	Wells 2007;Wiens 1993;Foden et al. 2013;Sodhi et al. 2008	Anura	NCBITAXON	NCBITaxon:8342	Literature search	Anf1172	Telmatobius brevipes
peer-reviewed scientific publications	Wells 2007;Foden et al. 2013;Sodhi et al. 2008	Anura	NCBITAXON	NCBITaxon:8342	Literature search	Anf1173	Telmatobius brevirostris
peer-reviewed scientific publications	Sinsch and Lehr 2010;Wells 2007;Foden et al. 2013	Anura	NCBITAXON	NCBITaxon:8342	Literature search	Anf1174	Telmatobius carrillae
peer-reviewed scientific publications	Wells 2007;Foden et al. 2013;Sodhi et al. 2008	Anura	NCBITAXON	NCBITaxon:8342	Literature search	Anf1175	Telmatobius ceiorum
peer-reviewed scientific publications	Foden et al. 2013	Anura	NCBITAXON	NCBITaxon:8342	Literature search	Anf1176	Telmatobius chusmisensis
peer-reviewed scientific publications	Wells 2007;Foden et al. 2013;Sodhi et al. 2008;Merino-Viteri et al. 2005	Anura	NCBITAXON	NCBITaxon:8342	Literature search	Anf1177	Telmatobius cirrhacelis
peer-reviewed scientific publications	Wells 2007;Wiens 1993;Foden et al. 2013;Sodhi et al. 2008	Anura	NCBITAXON	NCBITaxon:8342	Literature search	Anf1178	Telmatobius colanensis
peer-reviewed scientific publications	Foden et al. 2013	Anura	NCBITAXON	NCBITaxon:8342	Literature search	Anf1179	Telmatobius contrerasi
peer-reviewed scientific publications	Barrionuevo and Possa 2008;Wells 2007;Allen 1922;Foden et al. 2013;Sodhi et al. 2008;AmphibiaWeb 2015	Anura	NCBITAXON	NCBITaxon:8342	Literature search	Anf1180	Telmatobius culeus
peer-reviewed scientific publications	Foden et al. 2013	Anura	NCBITAXON	NCBITaxon:8342	Literature search	Anf1181	Telmatobius dankoi
peer-reviewed scientific publications	Wells 2007;Foden et al. 2013;Sodhi et al. 2008	Anura	NCBITAXON	NCBITaxon:8342	Literature search	Anf1182	Telmatobius degener
peer-reviewed scientific publications	Wells 2007;De La Riva 2005;Foden et al. 2013;Sodhi et al. 2008	Anura	NCBITAXON	NCBITaxon:8342	Literature search	Anf1183	Telmatobius edaphonastes
peer-reviewed scientific publications	Wells 2007;De La Riva 2005;Foden et al. 2013	Anura	NCBITAXON	NCBITaxon:8342	Literature search	Anf1184	Telmatobius espadai
peer-reviewed scientific publications	Foden et al. 2013	Anura	NCBITAXON	NCBITaxon:8342	Literature search	Anf1185	Telmatobius fronteriensis
peer-reviewed scientific publications	Wells 2007;De La Riva 2005;Foden et al. 2013;Sodhi et al. 2008	Anura	NCBITAXON	NCBITaxon:8342	Literature search	Anf1186	Telmatobius gigas
peer-reviewed scientific publications	Foden et al. 2013	Anura	NCBITAXON	NCBITaxon:8342	Literature search	Anf1187	Telmatobius halli
peer-reviewed scientific publications	Wells 2007;Foden et al. 2013;Sodhi et al. 2008	Anura	NCBITAXON	NCBITaxon:8342	Literature search	Anf1188	Telmatobius hauthali
peer-reviewed scientific publications	Wells 2007;De La Riva 2005;Foden et al. 2013	Anura	NCBITAXON	NCBITaxon:8342	Literature search	Anf1189	Telmatobius hintoni
peer-reviewed scientific publications	Wells 2007;Foden et al. 2013;Sodhi et al. 2008	Anura	NCBITAXON	NCBITaxon:8342	Literature search	Anf1190	Telmatobius hockingi
peer-reviewed scientific publications	Wells 2007;De La Riva 2005;Foden et al. 2013;Sodhi et al. 2008	Anura	NCBITAXON	NCBITaxon:8342	Literature search	Anf1191	Telmatobius huayra
peer-reviewed scientific publications	Wells 2007;Foden et al. 2013;Sodhi et al. 2008	Anura	NCBITAXON	NCBITaxon:8342	Literature search	Anf1192	Telmatobius hypselocephalus
peer-reviewed scientific publications	Wells 2007;Foden et al. 2013;Sodhi et al. 2008	Anura	NCBITAXON	NCBITaxon:8342	Literature search	Anf1193	Telmatobius ignavus
peer-reviewed scientific publications	Foden et al. 2013	Anura	NCBITAXON	NCBITaxon:8342	Literature search	Anf1194	Telmatobius intermedius
peer-reviewed scientific publications	Wells 2007;Foden et al. 2013;Sodhi et al. 2008	Anura	NCBITAXON	NCBITaxon:8342	Literature search	Anf1195	Telmatobius jelskii
peer-reviewed scientific publications	Barrionuevo and Possa 2008;Wells 2007;Foden et al. 2013;Sodhi et al. 2008	Anura	NCBITAXON	NCBITaxon:8342	Literature search	Anf1196	Telmatobius laticeps
peer-reviewed scientific publications	Wells 2007;Foden et al. 2013;Sodhi et al. 2008	Anura	NCBITAXON	NCBITaxon:8342	Literature search	Anf1197	Telmatobius latirostris
peer-reviewed scientific publications	Wells 2007	Anura	NCBITAXON	NCBITaxon:8342	Literature search	Anf1198	Telmatobius macrostomus
peer-reviewed scientific publications	Wells 2007;De La Riva 2005;Foden et al. 2013;Sodhi et al. 2008	Anura	NCBITAXON	NCBITaxon:8342	Literature search	Anf1199	Telmatobius marmoratus
peer-reviewed scientific publications	Wells 2007;Foden et al. 2013;Sodhi et al. 2008	Anura	NCBITAXON	NCBITaxon:8342	Literature search	Anf1200	Telmatobius mayoloi
peer-reviewed scientific publications	Wells 2007;Wiens 1993;Foden et al. 2013;Sodhi et al. 2008	Anura	NCBITAXON	NCBITaxon:8342	Literature search	Anf1201	Telmatobius necopinus
peer-reviewed scientific publications	Wells 2007;Foden et al. 2013;Sodhi et al. 2008	Anura	NCBITAXON	NCBITaxon:8342	Literature search	Anf1202	Telmatobius niger
peer-reviewed scientific publications	Wells 2007;Foden et al. 2013;Sodhi et al. 2008	Anura	NCBITAXON	NCBITaxon:8342	Literature search	Anf1203	Telmatobius oxycephalus
peer-reviewed scientific publications	Wells 2007;Foden et al. 2013;Sodhi et al. 2008	Anura	NCBITAXON	NCBITaxon:8342	Literature search	Anf1204	Telmatobius pefauri
peer-reviewed scientific publications	Wells 2007;Foden et al. 2013;Sodhi et al. 2008	Anura	NCBITAXON	NCBITaxon:8342	Literature search	Anf1205	Telmatobius peruvianus
peer-reviewed scientific publications	Foden et al. 2013	Anura	NCBITAXON	NCBITaxon:8342	Literature search	Anf1206	Telmatobius philippii
peer-reviewed scientific publications	Foden et al. 2013	Anura	NCBITAXON	NCBITaxon:8342	Literature search	Anf1207	Telmatobius pinguiculus
peer-reviewed scientific publications	Wells 2007;Foden et al. 2013;Sodhi et al. 2008	Anura	NCBITAXON	NCBITaxon:8342	Literature search	Anf1208	Telmatobius pisanoi
peer-reviewed scientific publications	Wells 2007;Foden et al. 2013;Sodhi et al. 2008	Anura	NCBITAXON	NCBITaxon:8342	Literature search	Anf1209	Telmatobius platycephalus
peer-reviewed scientific publications	Wells 2007;Foden et al. 2013	Anura	NCBITAXON	NCBITaxon:8342	Literature search	Anf1210	Telmatobius punctatus
peer-reviewed scientific publications	Wells 2007;Aguilar et al. 2007;Foden et al. 2013;Sodhi et al. 2008	Anura	NCBITAXON	NCBITaxon:8342	Literature search	Anf1211	Telmatobius rimac
peer-reviewed scientific publications	Wells 2007;Merino-Viteri et al. 2005	Anura	NCBITAXON	NCBITaxon:8342	Literature search	Anf1212	Telmatobius rubigo
peer-reviewed scientific publications	Wells 2007;De La Riva et al. 2005;Foden et al. 2013	Anura	NCBITAXON	NCBITaxon:8342	Literature search	Anf1213	Telmatobius sanborni
peer-reviewed scientific publications	Wells 2007;Foden et al. 2013;Sodhi et al. 2008	Anura	NCBITAXON	NCBITaxon:8342	Literature search	Anf1214	Telmatobius schreiteri
peer-reviewed scientific publications	Wells 2007;Foden et al. 2013;Sodhi et al. 2008	Anura	NCBITAXON	NCBITaxon:8342	Literature search	Anf1215	Telmatobius scrocchii
peer-reviewed scientific publications	Wells 2007;De La Riva 2005;Foden et al. 2013;Sodhi et al. 2008	Anura	NCBITAXON	NCBITaxon:8342	Literature search	Anf1216	Telmatobius sibiricus
peer-reviewed scientific publications	Wells 2007;De La Riva 2005;Foden et al. 2013;Sodhi et al. 2008	Anura	NCBITAXON	NCBITaxon:8342	Literature search	Anf1217	Telmatobius simonsi
peer-reviewed scientific publications	Wells 2007;Foden et al. 2013;Sodhi et al. 2008	Anura	NCBITAXON	NCBITaxon:8342	Literature search	Anf1218	Telmatobius stephani
peer-reviewed scientific publications	Wells 2007;Wiens 1993;Foden et al. 2013;Sodhi et al. 2008	Anura	NCBITAXON	NCBITaxon:8342	Literature search	Anf1219	Telmatobius thompsoni
peer-reviewed scientific publications	Foden et al. 2013	Anura	NCBITAXON	NCBITaxon:8342	Literature search	Anf1220	Telmatobius timens
peer-reviewed scientific publications	Wells 2007;AmphiaWeb 2015;Foden et al. 2013;Sodhi et al. 2008	Anura	NCBITAXON	NCBITaxon:8342	Literature search	Anf1221	Telmatobius Truebae
peer-reviewed scientific publications	Wells 2007;Foden et al. 2013;Sodhi et al. 2008;Merino-Viteri et al. 2005	Anura	NCBITAXON	NCBITaxon:8342	Literature search	Anf1222	Telmatobius vellardi
peer-reviewed scientific publications	Wells 2007;De La Riva 2005;Foden et al. 2013;Sodhi et al. 2008	Anura	NCBITAXON	NCBITaxon:8342	Literature search	Anf1223	Telmatobius verrucosus
peer-reviewed scientific publications	Foden et al. 2013	Anura	NCBITAXON	NCBITaxon:8342	Literature search	Anf1224	Telmatobius vilamensis
peer-reviewed scientific publications	Wells 2007;De La Riva et al. 2012;Foden et al. 2013;Sodhi et al. 2008	Anura	NCBITAXON	NCBITaxon:8342	Literature search	Anf1225	Telmatobius yuracare
peer-reviewed scientific publications	Wells 2007;Foden et al. 2013;Sodhi et al. 2008	Anura	NCBITAXON	NCBITaxon:8342	Literature search	Anf1226	Telmatobius zapahuirensis
peer-reviewed scientific publications	Heinicke et. al 2009;Barrio-AmorÃ³s and Molina 2006	Anura	NCBITAXON	NCBITaxon:8342	Literature search	Anf1227	Ceuthomantis aracamuni
peer-reviewed scientific publications	Heinicke et. al 2009;Myers and Donnelly 2007	Anura	NCBITAXON	NCBITaxon:8342	Literature search	Anf1228	Ceuthomantis cavernibardus
peer-reviewed scientific publications	Barrio-AmorÃ³s 2010	Anura	NCBITAXON	NCBITaxon:8342	Literature search	Anf1229	Ceuthomantis Duellmani
peer-reviewed scientific publications	Heinicke et. al 2009	Anura	NCBITAXON	NCBITaxon:8342	Literature search	Anf1230	Ceuthomantis smaragdinus
peer-reviewed scientific publications	Foden et al. 2013	Anura	NCBITAXON	NCBITaxon:8342	Literature search	Anf1231	Craugastor adamastus
peer-reviewed scientific publications	Duelman 1960;Guyer and Boback 2011;Foden et al. 2013	Anura	NCBITAXON	NCBITaxon:8342	Literature search	Anf1232	Craugastor alfredi
peer-reviewed scientific publications	Foden et al. 2013	Anura	NCBITAXON	NCBITaxon:8342	Literature search	Anf1233	Craugastor amniscola
peer-reviewed scientific publications	Guyer and Boback 2011;Foden et al. 2013;Sodhi et al. 2008	Anura	NCBITAXON	NCBITaxon:8342	Literature search	Anf1234	Craugastor anciano
peer-reviewed scientific publications	Lips et al. 2003;Foden et al. 2013;Sodhi et al. 2008	Anura	NCBITAXON	NCBITaxon:8342	Literature search	Anf1235	Craugastor andi
peer-reviewed scientific publications	Lips et al. 2003;Guyer and Boback 2011;Foden et al. 2013;Sodhi et al. 2008;Slavenko and Meiri 2015	Anura	NCBITAXON	NCBITaxon:8342	Literature search	Anf1236	Craugastor angelicus
peer-reviewed scientific publications	Savage and Myers 2002;Foden et al. 2013;Sodhi et al. 2008	Anura	NCBITAXON	NCBITaxon:8342	Literature search	Anf1237	Craugastor aphanus
peer-reviewed scientific publications	Wright and Wright 1949;Lynch 1968;Guyer and Boback 2011;AmphiaWeb 2015;Foden et al. 2013;Han and Fu 2013;Sodhi et al. 2008	Anura	NCBITAXON	NCBITaxon:8342	Literature search	Anf1238	Craugastor augusti
peer-reviewed scientific publications	Guyer and Boback 2011;Foden et al. 2013;Sodhi et al. 2008	Anura	NCBITAXON	NCBITaxon:8342	Literature search	Anf1239	Craugastor aurilegulus
peer-reviewed scientific publications	KÃ¶hler et al. 2012;Foden et al. 2013;Sodhi et al. 2008	Anura	NCBITAXON	NCBITaxon:8342	Literature search	Anf1240	Craugastor azueroensis
peer-reviewed scientific publications	Foden et al. 2013	Anura	NCBITAXON	NCBITaxon:8342	Literature search	Anf1241	Craugastor batrachylus
peer-reviewed scientific publications	Duelman 1960;Foden et al. 2013;Sodhi et al. 2008	Anura	NCBITAXON	NCBITaxon:8342	Literature search	Anf1242	Craugastor berkenbuschii
peer-reviewed scientific publications	Foden et al. 2013;Sodhi et al. 2008	Anura	NCBITAXON	NCBITaxon:8342	Literature search	Anf1243	Craugastor bocourti
peer-reviewed scientific publications	Lips et al. 2003;Donnelly 1999;Foden et al. 2013;Sodhi et al. 2008	Anura	NCBITAXON	NCBITaxon:8342	Literature search	Anf1244	Craugastor bransfordii
peer-reviewed scientific publications	AmphiaWeb 2015;Foden et al. 2013;Sodhi et al. 2008	Anura	NCBITAXON	NCBITaxon:8342	Literature search	Anf1245	Craugastor brocchi
peer-reviewed scientific publications	Foden et al. 2013	Anura	NCBITAXON	NCBITaxon:8342	Literature search	Anf1246	Craugastor campbelli
peer-reviewed scientific publications	Lips et al. 2003;Foden et al. 2013;Sodhi et al. 2008	Anura	NCBITAXON	NCBITaxon:8342	Literature search	Anf1247	Craugastor catalinae
peer-reviewed scientific publications	Guyer and Boback 2011;Foden et al. 2013;Sodhi et al. 2008	Anura	NCBITAXON	NCBITaxon:8342	Literature search	Anf1248	Craugastor chac
peer-reviewed scientific publications	Guyer and Boback 2011;Foden et al. 2013;Sodhi et al. 2008	Anura	NCBITAXON	NCBITaxon:8342	Literature search	Anf1249	Craugastor charadra
peer-reviewed scientific publications	Foden et al. 2013	Anura	NCBITAXON	NCBITaxon:8342	Literature search	Anf1250	Craugastor chingopetaca
peer-reviewed scientific publications	Guyer and Boback 2011;McCranie et al. 1989;Foden et al. 2013;Sodhi et al. 2008	Anura	NCBITAXON	NCBITaxon:8342	Literature search	Anf1251	Craugastor chrysozetetes
peer-reviewed scientific publications	Guyer and Boback 2011;Foden et al. 2013;Sodhi et al. 2008	Anura	NCBITAXON	NCBITaxon:8342	Literature search	Anf1252	Craugastor coffeus
peer-reviewed scientific publications	Lips et al. 2003;Guyer and Boback 2011;Foden et al. 2013;Sodhi et al. 2008	Anura	NCBITAXON	NCBITaxon:8342	Literature search	Anf1253	Craugastor crassidigitus
peer-reviewed scientific publications	Guyer and Boback 2011;Foden et al. 2013;Sodhi et al. 2008;Ryan 2005	Anura	NCBITAXON	NCBITaxon:8342	Literature search	Anf1254	Craugastor cruzi
peer-reviewed scientific publications	Foden et al. 2013	Anura	NCBITAXON	NCBITaxon:8342	Literature search	Anf1255	Craugastor cuaquero
peer-reviewed scientific publications	McCranie and Smith 2006;Foden et al. 2013	Anura	NCBITAXON	NCBITaxon:8342	Literature search	Anf1256	Craugastor cyanochthebius
peer-reviewed scientific publications	Foden et al. 2013;Sodhi et al. 2008	Anura	NCBITAXON	NCBITaxon:8342	Literature search	Anf1257	Craugastor daryi
peer-reviewed scientific publications	Foden et al. 2013;Sodhi et al. 2008	Anura	NCBITAXON	NCBITaxon:8342	Literature search	Anf1258	Craugastor decoratus
peer-reviewed scientific publications	Lips et al. 2003;Foden et al. 2013;Sodhi et al. 2008	Anura	NCBITAXON	NCBITaxon:8342	Literature search	Anf1259	Craugastor emcelae
peer-reviewed scientific publications	Guyer and Boback 2011;Foden et al. 2013	Anura	NCBITAXON	NCBITaxon:8342	Literature search	Anf1260	Craugastor emleni
peer-reviewed scientific publications	Guyer and Boback 2011;Foden et al. 2013;Sodhi et al. 2008	Anura	NCBITAXON	NCBITaxon:8342	Literature search	Anf1261	Craugastor epochthidius
peer-reviewed scientific publications	Guyer and Boback 2011;Foden et al. 2013;Sodhi et al. 2008	Anura	NCBITAXON	NCBITaxon:8342	Literature search	Anf1262	Craugastor escoces
peer-reviewed scientific publications	Ryan et al. 2010	Anura	NCBITAXON	NCBITaxon:8342	Literature search	Anf1263	Craugastor evanesco
peer-reviewed scientific publications	Guyer and Boback 2011;Foden et al. 2013;Sodhi et al. 2008	Anura	NCBITAXON	NCBITaxon:8342	Literature search	Anf1264	Craugastor fecundus
peer-reviewed scientific publications	Lips et al. 2003;Guyer and Boback 2011;Lynch and Myers 1983;Ryan 2005;Savage 2002;Hobel 1999;Foden et al. 2013	Anura	NCBITAXON	NCBITaxon:8342	Literature search	Anf1265	Craugastor fitzingeri
peer-reviewed scientific publications	Guyer and Boback 2011;Foden et al. 2013;Sodhi et al. 2008	Anura	NCBITAXON	NCBITaxon:8342	Literature search	Anf1266	Craugastor fleischmanni
peer-reviewed scientific publications	NA	Anura	NCBITAXON	NCBITaxon:8342	Literature search	Anf1267	Craugastor galacticorhinus
peer-reviewed scientific publications	Foden et al. 2013;Sodhi et al. 2008	Anura	NCBITAXON	NCBITaxon:8342	Literature search	Anf1268	Craugastor glaucus
peer-reviewed scientific publications	Lips et al. 2003;Guyer and Boback 2011;Foden et al. 2013;Sodhi et al. 2008	Anura	NCBITAXON	NCBITaxon:8342	Literature search	Anf1269	Craugastor gollmeri
peer-reviewed scientific publications	Foden et al. 2013;Sodhi et al. 2008	Anura	NCBITAXON	NCBITaxon:8342	Literature search	Anf1270	Craugastor greggi
peer-reviewed scientific publications	Foden et al. 2013;Sodhi et al. 2008	Anura	NCBITAXON	NCBITaxon:8342	Literature search	Anf1271	Craugastor guerreroensis
peer-reviewed scientific publications	Guyer and Boback 2011;Savage and Myers 2002;Foden et al. 2013;Sodhi et al. 2008	Anura	NCBITAXON	NCBITaxon:8342	Literature search	Anf1272	Craugastor gulosus
peer-reviewed scientific publications	Foden et al. 2013;Sodhi et al. 2008;GarcÃ­a and Ceballos 1994	Anura	NCBITAXON	NCBITaxon:8342	Literature search	Anf1273	Craugastor hobartsmithi
peer-reviewed scientific publications	Foden et al. 2013;Sodhi et al. 2008	Anura	NCBITAXON	NCBITaxon:8342	Literature search	Anf1274	Craugastor inachus
peer-reviewed scientific publications	Foden et al. 2013	Anura	NCBITAXON	NCBITaxon:8342	Literature search	Anf1275	Craugastor jota
peer-reviewed scientific publications	Guyer and Boback 2011;Foden et al. 2013	Anura	NCBITAXON	NCBITaxon:8342	Literature search	Anf1276	Craugastor laevissimus
peer-reviewed scientific publications	Guyer and Boback 2011;Foden et al. 2013;Sodhi et al. 2008;Lee 1996	Anura	NCBITAXON	NCBITaxon:8342	Literature search	Anf1277	Craugastor laticeps
peer-reviewed scientific publications	Guyer and Boback 2011;Foden et al. 2013;Sodhi et al. 2008	Anura	NCBITAXON	NCBITaxon:8342	Literature search	Anf1278	Craugastor lauraster
peer-reviewed scientific publications	Foden et al. 2013;Sodhi et al. 2008	Anura	NCBITAXON	NCBITaxon:8342	Literature search	Anf1279	Craugastor lineatus
peer-reviewed scientific publications	Guyer and Boback 2011;Foden et al. 2013;Sodhi et al. 2008	Anura	NCBITAXON	NCBITaxon:8342	Literature search	Anf1280	Craugastor loki
peer-reviewed scientific publications	Lynch and Duellman 1997;Foden et al. 2013;Sodhi et al. 2008	Anura	NCBITAXON	NCBITaxon:8342	Literature search	Anf1281	Craugastor longirostris
peer-reviewed scientific publications	Foden et al. 2013;Sodhi et al. 2008;Taylor 1941	Anura	NCBITAXON	NCBITaxon:8342	Literature search	Anf1282	Craugastor matudai
peer-reviewed scientific publications	Guyer and Boback 2011;Savage and Myers 2002;Noble 1918;Foden et al. 2013;Sodhi et al. 2008;AmphibiaWeb 2011	Anura	NCBITAXON	NCBITaxon:8342	Literature search	Anf1283	Craugastor megacephalus
peer-reviewed scientific publications	Foden et al. 2013;Sodhi et al. 2008	Anura	NCBITAXON	NCBITaxon:8342	Literature search	Anf1284	Craugastor megalotympanum
peer-reviewed scientific publications	Lips et al. 2003;Foden et al. 2013	Anura	NCBITAXON	NCBITaxon:8342	Literature search	Anf1285	Craugastor melanostictus
peer-reviewed scientific publications	Guyer and Boback 2011;Foden et al. 2013;Sodhi et al. 2008	Anura	NCBITAXON	NCBITaxon:8342	Literature search	Anf1286	Craugastor merendonensis
peer-reviewed scientific publications	Foden et al. 2013;Sodhi et al. 2008;Canseco-MÃ¡rquez and GuitiÃ©rrez-MayÃ©n 2010	Anura	NCBITAXON	NCBITaxon:8342	Literature search	Anf1287	Craugastor mexicanus
peer-reviewed scientific publications	Guyer and Boback 2011;McCranie and Wilson 2002;Foden et al. 2013;Sodhi et al. 2008	Anura	NCBITAXON	NCBITaxon:8342	Literature search	Anf1288	Craugastor milesi
peer-reviewed scientific publications	Guyer and Boback 2011;Foden et al. 2013;Sodhi et al. 2008	Anura	NCBITAXON	NCBITaxon:8342	Literature search	Anf1289	Craugastor mimus
peer-reviewed scientific publications	Foden et al. 2013	Anura	NCBITAXON	NCBITaxon:8342	Literature search	Anf1290	Craugastor monnichorum
peer-reviewed scientific publications	Foden et al. 2013	Anura	NCBITAXON	NCBITaxon:8342	Literature search	Anf1291	Craugastor montanus
peer-reviewed scientific publications	Foden et al. 2013	Anura	NCBITAXON	NCBITaxon:8342	Literature search	Anf1292	Craugastor myllomyllon
peer-reviewed scientific publications	Foden et al. 2013	Anura	NCBITAXON	NCBITaxon:8342	Literature search	Anf1293	Craugastor nefrens
peer-reviewed scientific publications	Lips et al. 2003;Guyer and Boback 2011;Foden et al. 2013;Sodhi et al. 2008	Anura	NCBITAXON	NCBITaxon:8342	Literature search	Anf1294	Craugastor noblei
peer-reviewed scientific publications	Lips et al. 2003;Foden et al. 2013;Sodhi et al. 2008	Anura	NCBITAXON	NCBITaxon:8342	Literature search	Anf1295	Craugastor obesus
peer-reviewed scientific publications	Foden et al. 2013	Anura	NCBITAXON	NCBITaxon:8342	Literature search	Anf1296	Craugastor occidentalis
peer-reviewed scientific publications	Guyer and Boback 2011;Foden et al. 2013;GarcÃ­a and Ceballos 1994	Anura	NCBITAXON	NCBITaxon:8342	Literature search	Anf1297	Craugastor olanchano
peer-reviewed scientific publications	Foden et al. 2013;Sodhi et al. 2008	Anura	NCBITAXON	NCBITaxon:8342	Literature search	Anf1298	Craugastor omiltemanus
peer-reviewed scientific publications	Guyer and Boback 2011;Foden et al. 2013;Sodhi et al. 2008	Anura	NCBITAXON	NCBITaxon:8342	Literature search	Anf1299	Craugastor omoaensis
peer-reviewed scientific publications	Savage and Myers 2002;Foden et al. 2013;Sodhi et al. 2008	Anura	NCBITAXON	NCBITaxon:8342	Literature search	Anf1300	Craugastor opimus
peer-reviewed scientific publications	Foden et al. 2013	Anura	NCBITAXON	NCBITaxon:8342	Literature search	Anf1301	Craugastor palenque
peer-reviewed scientific publications	Guyer and Boback 2011;Foden et al. 2013	Anura	NCBITAXON	NCBITaxon:8342	Literature search	Anf1302	Craugastor pechorum
peer-reviewed scientific publications	Foden et al. 2013	Anura	NCBITAXON	NCBITaxon:8342	Literature search	Anf1303	Craugastor pelorus
peer-reviewed scientific publications	Guyer and Boback 2011;Foden et al. 2013;Sodhi et al. 2008	Anura	NCBITAXON	NCBITaxon:8342	Literature search	Anf1304	Craugastor persimilis
peer-reviewed scientific publications	Foden et al. 2013	Anura	NCBITAXON	NCBITaxon:8342	Literature search	Anf1305	Craugastor phasma
peer-reviewed scientific publications	Lips et al. 2003;Guyer and Boback 2011;Foden et al. 2013;Sodhi et al. 2008	Anura	NCBITAXON	NCBITaxon:8342	Literature search	Anf1306	Craugastor podiciferus
peer-reviewed scientific publications	Foden et al. 2013;Sodhi et al. 2008	Anura	NCBITAXON	NCBITaxon:8342	Literature search	Anf1307	Craugastor polymniae
peer-reviewed scientific publications	Guyer and Boback 2011;Foden et al. 2013;Sodhi et al. 2008	Anura	NCBITAXON	NCBITaxon:8342	Literature search	Anf1308	Craugastor polyptychus
peer-reviewed scientific publications	Foden et al. 2013;Sodhi et al. 2008	Anura	NCBITAXON	NCBITaxon:8342	Literature search	Anf1309	Craugastor pozo
peer-reviewed scientific publications	Guyer and Boback 2011;Foden et al. 2013;Sodhi et al. 2008	Anura	NCBITAXON	NCBITaxon:8342	Literature search	Anf1310	Craugastor psephosypharus
peer-reviewed scientific publications	Lips et al. 2003;Foden et al. 2013;Sodhi et al. 2008	Anura	NCBITAXON	NCBITaxon:8342	Literature search	Anf1311	Craugastor punctariolus
peer-reviewed scientific publications	Duellman 1959;Foden et al. 2013;Sodhi et al. 2008;Canseco-MÃ¡rquez and GutiÃ©rrez-MayÃ©n 2010	Anura	NCBITAXON	NCBITaxon:8342	Literature search	Anf1312	Craugastor pygmaeus
peer-reviewed scientific publications	Foden et al. 2013;Sodhi et al. 2008;Lynch and Myers 1983	Anura	NCBITAXON	NCBITaxon:8342	Literature search	Anf1313	Craugastor raniformis
peer-reviewed scientific publications	Guyer and Boback 2011;Savage 2002;Foden et al. 2013;Sodhi et al. 2008	Anura	NCBITAXON	NCBITaxon:8342	Literature search	Anf1314	Craugastor ranoides
peer-reviewed scientific publications	Foden et al. 2013	Anura	NCBITAXON	NCBITaxon:8342	Literature search	Anf1315	Craugastor rayo
peer-reviewed scientific publications	Duellman 1959;Guyer and Boback 2011;Foden et al. 2013;Sodhi et al. 2008	Anura	NCBITAXON	NCBITaxon:8342	Literature search	Anf1316	Craugastor rhodopis
peer-reviewed scientific publications	Lips et al. 2003;Foden et al. 2013;Sodhi et al. 2008	Anura	NCBITAXON	NCBITaxon:8342	Literature search	Anf1317	Craugastor rhyacobatrachus
peer-reviewed scientific publications	Foden et al. 2013	Anura	NCBITAXON	NCBITaxon:8342	Literature search	Anf1318	Craugastor rivulus
peer-reviewed scientific publications	Guyer and Boback 2011;Foden et al. 2013;Sodhi et al. 2008	Anura	NCBITAXON	NCBITaxon:8342	Literature search	Anf1319	Craugastor rostralis
peer-reviewed scientific publications	Guyer and Boback 2011;Savage and Myers 2002;Foden et al. 2013;Sodhi et al. 2008;AmphibiaWeb 2011	Anura	NCBITAXON	NCBITaxon:8342	Literature search	Anf1320	Craugastor rugosus
peer-reviewed scientific publications	Duellman 1959;Lee 1996;Foden et al. 2013;Sodhi et al. 2008	Anura	NCBITAXON	NCBITaxon:8342	Literature search	Anf1321	Craugastor rugulosus
peer-reviewed scientific publications	Foden et al. 2013;Sodhi et al. 2008	Anura	NCBITAXON	NCBITaxon:8342	Literature search	Anf1322	Craugastor rupinius
peer-reviewed scientific publications	Foden et al. 2013;Sodhi et al. 2008	Anura	NCBITAXON	NCBITaxon:8342	Literature search	Anf1323	Craugastor sabrinus
peer-reviewed scientific publications	NA	Anura	NCBITAXON	NCBITaxon:8342	Literature search	Anf1324	Craugastor saltator
peer-reviewed scientific publications	Guyer and Boback 2011;Foden et al. 2013;Sodhi et al. 2008	Anura	NCBITAXON	NCBITaxon:8342	Literature search	Anf1325	Craugastor saltuarius
peer-reviewed scientific publications	Guyer and Boback 2011;Foden et al. 2013	Anura	NCBITAXON	NCBITaxon:8342	Literature search	Anf1326	Craugastor sandersoni
peer-reviewed scientific publications	Foden et al. 2013;Sodhi et al. 2008	Anura	NCBITAXON	NCBITaxon:8342	Literature search	Anf1327	Craugastor silvicola
peer-reviewed scientific publications	Foden et al. 2013;Sodhi et al. 2008	Anura	NCBITAXON	NCBITaxon:8342	Literature search	Anf1328	Craugastor spatulatus
peer-reviewed scientific publications	Guyer and Boback 2011;Foden et al. 2013;Sodhi et al. 2008	Anura	NCBITAXON	NCBITaxon:8342	Literature search	Anf1329	Craugastor stadelmani
peer-reviewed scientific publications	Lips et al. 2003;Guyer and Boback 2011;Foden et al. 2013;Sodhi et al. 2008	Anura	NCBITAXON	NCBITaxon:8342	Literature search	Anf1330	Craugastor stejnegerianus
peer-reviewed scientific publications	Foden et al. 2013;Sodhi et al. 2008	Anura	NCBITAXON	NCBITaxon:8342	Literature search	Anf1331	Craugastor stuarti
peer-reviewed scientific publications	Foden et al. 2013	Anura	NCBITAXON	NCBITaxon:8342	Literature search	Anf1332	Craugastor tabasarae
peer-reviewed scientific publications	Lips et al. 2003;Guyer and Boback 2011;Foden et al. 2013	Anura	NCBITAXON	NCBITaxon:8342	Literature search	Anf1333	Craugastor talamancae
peer-reviewed scientific publications	Foden et al. 2013;Sodhi et al. 2008	Anura	NCBITAXON	NCBITaxon:8342	Literature search	Anf1334	Craugastor tarahumaraensis
peer-reviewed scientific publications	Guyer and Boback 2011;Foden et al. 2013;Sodhi et al. 2008	Anura	NCBITAXON	NCBITaxon:8342	Literature search	Anf1335	Craugastor taurus
peer-reviewed scientific publications	Foden et al. 2013	Anura	NCBITAXON	NCBITaxon:8342	Literature search	Anf1336	Craugastor taylori
peer-reviewed scientific publications	Foden et al. 2013;Sodhi et al. 2008	Anura	NCBITAXON	NCBITaxon:8342	Literature search	Anf1337	Craugastor trachydermus
peer-reviewed scientific publications	Lips et al. 2003;Guyer and Boback 2011;Savage 2002;Foden et al. 2013;Sodhi et al. 2008	Anura	NCBITAXON	NCBITaxon:8342	Literature search	Anf1338	Craugastor underwoodi
peer-reviewed scientific publications	Foden et al. 2013;Sodhi et al. 2008	Anura	NCBITAXON	NCBITaxon:8342	Literature search	Anf1339	Craugastor uno
peer-reviewed scientific publications	Hardy and Mcdiarmid 1969;Foden et al. 2013;Sodhi et al. 2008	Anura	NCBITAXON	NCBITaxon:8342	Literature search	Anf1340	Craugastor vocalis
peer-reviewed scientific publications	Foden et al. 2013	Anura	NCBITAXON	NCBITaxon:8342	Literature search	Anf1341	Craugastor vulcani
peer-reviewed scientific publications	Foden et al. 2013;Sodhi et al. 2008	Anura	NCBITAXON	NCBITaxon:8342	Literature search	Anf1342	Craugastor xucanebi
peer-reviewed scientific publications	Guyer and Boback 2011;Foden et al. 2013;Lee 1996	Anura	NCBITAXON	NCBITaxon:8342	Literature search	Anf1343	Craugastor yucatanensis
peer-reviewed scientific publications	Hartmann et al. 2010;Rocha et al. 2011;Freitas and Silva 2007;Heyer et al. 1990;Foden et al. 2013	Anura	NCBITAXON	NCBITaxon:8342	Literature search	Anf1344	Haddadus binotatus
peer-reviewed scientific publications	Foden et al. 2013	Anura	NCBITAXON	NCBITaxon:8342	Literature search	Anf1345	Haddadus plicifer
peer-reviewed scientific publications	Freitas and Silva 2007;Foden et al. 2013;Sodhi et al. 2008	Anura	NCBITAXON	NCBITaxon:8342	Literature search	Anf1346	Rupirana cardosoi
peer-reviewed scientific publications	Foden et al. 2013	Anura	NCBITAXON	NCBITaxon:8342	Literature search	Anf1347	Alsodes australis
peer-reviewed scientific publications	Formas et al. 1998;Foden et al. 2013;Sodhi et al. 2008	Anura	NCBITAXON	NCBITaxon:8342	Literature search	Anf1348	Alsodes Barrioi
peer-reviewed scientific publications	Formas et al. 2008	Anura	NCBITAXON	NCBITaxon:8342	Literature search	Anf1349	Alsodes coppingeri
peer-reviewed scientific publications	Formas et al. 1998;Foden et al. 2013;Sodhi et al. 2008	Anura	NCBITAXON	NCBITaxon:8342	Literature search	Anf1350	Alsodes gargola
peer-reviewed scientific publications	Foden et al. 2013	Anura	NCBITAXON	NCBITaxon:8342	Literature search	Anf1351	Alsodes hugoi
peer-reviewed scientific publications	Foden et al. 2013	Anura	NCBITAXON	NCBITaxon:8342	Literature search	Anf1352	Alsodes igneus
peer-reviewed scientific publications	Foden et al. 2013	Anura	NCBITAXON	NCBITaxon:8342	Literature search	Anf1353	Alsodes kaweshkari
peer-reviewed scientific publications	Foden et al. 2013	Anura	NCBITAXON	NCBITaxon:8342	Literature search	Anf1354	Alsodes laevis
peer-reviewed scientific publications	Formas et al. 1998;Foden et al. 2013;Sodhi et al. 2008	Anura	NCBITAXON	NCBITaxon:8342	Literature search	Anf1355	Alsodes montanus
peer-reviewed scientific publications	Foden et al. 2013	Anura	NCBITAXON	NCBITaxon:8342	Literature search	Anf1356	Alsodes monticola
peer-reviewed scientific publications	Formas et al. 1998;Foden et al. 2013;Sodhi et al. 2008	Anura	NCBITAXON	NCBITaxon:8342	Literature search	Anf1357	Alsodes nodosus
peer-reviewed scientific publications	AmphiaWeb 2015	Anura	NCBITAXON	NCBITaxon:8342	Literature search	Anf1358	Alsodes norae
peer-reviewed scientific publications	Foden et al. 2013	Anura	NCBITAXON	NCBITaxon:8342	Literature search	Anf1359	Alsodes pehuenche
peer-reviewed scientific publications	Formas et al. 1998;Foden et al. 2013;Sodhi et al. 2008	Anura	NCBITAXON	NCBITaxon:8342	Literature search	Anf1360	Alsodes tumultuosus
peer-reviewed scientific publications	Foden et al. 2013	Anura	NCBITAXON	NCBITaxon:8342	Literature search	Anf1361	Alsodes valdiviensis
peer-reviewed scientific publications	Formas et al. 1998;Foden et al. 2013;Sodhi et al. 2008	Anura	NCBITAXON	NCBITaxon:8342	Literature search	Anf1362	Alsodes vanzolinii
peer-reviewed scientific publications	Foden et al. 2013	Anura	NCBITAXON	NCBITaxon:8342	Literature search	Anf1363	Alsodes verrucosus
peer-reviewed scientific publications	Foden et al. 2013	Anura	NCBITAXON	NCBITaxon:8342	Literature search	Anf1364	Alsodes vittatus
peer-reviewed scientific publications	Foden et al. 2013;Sodhi et al. 2008	Anura	NCBITAXON	NCBITaxon:8342	Literature search	Anf1365	Eupsophus calcaratus
peer-reviewed scientific publications	Ortiz et al. 1989;Foden et al. 2013;Sodhi et al. 2008	Anura	NCBITAXON	NCBITaxon:8342	Literature search	Anf1366	Eupsophus contulmoensis
peer-reviewed scientific publications	Foden et al. 2013;Sodhi et al. 2008	Anura	NCBITAXON	NCBITaxon:8342	Literature search	Anf1367	Eupsophus emiliopugini
peer-reviewed scientific publications	Foden et al. 2013;Sodhi et al. 2008	Anura	NCBITAXON	NCBITaxon:8342	Literature search	Anf1368	Eupsophus insularis
peer-reviewed scientific publications	NuÃ±ez et al. 2012;Foden et al. 2013;Sodhi et al. 2008	Anura	NCBITAXON	NCBITaxon:8342	Literature search	Anf1369	Eupsophus migueli
peer-reviewed scientific publications	Foden et al. 2013;Sodhi et al. 2008	Anura	NCBITAXON	NCBITaxon:8342	Literature search	Anf1370	Eupsophus nahuelbutensis
peer-reviewed scientific publications	Veloso et al. 2005;Foden et al. 2013	Anura	NCBITAXON	NCBITaxon:8342	Literature search	Anf1371	Eupsophus queulensis
peer-reviewed scientific publications	NuÃ±ez et al. 2012;Foden et al. 2013;Sodhi et al. 2008	Anura	NCBITAXON	NCBITaxon:8342	Literature search	Anf1372	Eupsophus roseus
peer-reviewed scientific publications	Foden et al. 2013	Anura	NCBITAXON	NCBITaxon:8342	Literature search	Anf1373	Eupsophus septentrionalis
peer-reviewed scientific publications	Foden et al. 2013;Sodhi et al. 2008	Anura	NCBITAXON	NCBITaxon:8342	Literature search	Anf1374	Eupsophus vertebralis
peer-reviewed scientific publications	AmphiaWeb 2015;Foden et al. 2013	Anura	NCBITAXON	NCBITaxon:8342	Literature search	Anf1375	Hylorina sylvatica
peer-reviewed scientific publications	Diaz et al. 1986;Diaz et al. 1983;Foden et al. 2013;Sodhi et al. 2008	Anura	NCBITAXON	NCBITaxon:8342	Literature search	Anf1376	Insuetophrynus acarpicus
peer-reviewed scientific publications	Foden et al. 2013;Sodhi et al. 2008	Anura	NCBITAXON	NCBITaxon:8342	Literature search	Anf1377	Limnomedusa macroglossa
peer-reviewed scientific publications	Hartmann et al. 2010;Foden et al. 2013;Sodhi et al. 2008	Anura	NCBITAXON	NCBITaxon:8342	Literature search	Anf1378	Macrogenioglottus alipioi
peer-reviewed scientific publications	Foden et al. 2013;Sodhi et al. 2008	Anura	NCBITAXON	NCBITaxon:8342	Literature search	Anf1379	Odontophrynus achalensis
peer-reviewed scientific publications	Rosset 2008;Foden et al. 2013;Sodhi et al. 2008;Yang 1991	Anura	NCBITAXON	NCBITaxon:8342	Literature search	Anf1380	Odontophrynus americanus
peer-reviewed scientific publications	Foden et al. 2013	Anura	NCBITAXON	NCBITaxon:8342	Literature search	Anf1381	Odontophrynus Barrioi
peer-reviewed scientific publications	Freitas and Silva 2007;Brito et al. 2012;Foden et al. 2013;Sodhi et al. 2008	Anura	NCBITAXON	NCBITaxon:8342	Literature search	Anf1382	Odontophrynus carvalhoi
peer-reviewed scientific publications	Rosset 2008;Foden et al. 2013;Sodhi et al. 2008	Anura	NCBITAXON	NCBITaxon:8342	Literature search	Anf1383	Odontophrynus cordobae
peer-reviewed scientific publications	Giaretta et al. 2008;Bastos et al. 2003;Cochran 1955;Foden et al. 2013;Sodhi et al. 2008	Anura	NCBITAXON	NCBITaxon:8342	Literature search	Anf1384	Odontophrynus cultripes
peer-reviewed scientific publications	Rosset 2008;Foden et al. 2013;Sodhi et al. 2008;Perotti 1997	Anura	NCBITAXON	NCBITaxon:8342	Literature search	Anf1385	Odontophrynus lavillai
peer-reviewed scientific publications	Rosset 2008;Giaretta and Facure 2008	Anura	NCBITAXON	NCBITaxon:8342	Literature search	Anf1386	Odontophrynus maisuma
peer-reviewed scientific publications	Savage and Cei 1965;Foden et al. 2013;Sodhi et al. 2008	Anura	NCBITAXON	NCBITaxon:8342	Literature search	Anf1387	Odontophrynus occidentalis
peer-reviewed scientific publications	Foden et al. 2013	Anura	NCBITAXON	NCBITaxon:8342	Literature search	Anf1388	Odontophrynus salvatori
peer-reviewed scientific publications	Hartmann et al. 2010;Dias et al. 2013;Prado and Pombal Jr. 2008;Foden et al. 2013;Sodhi et al. 2008	Anura	NCBITAXON	NCBITaxon:8342	Literature search	Anf1389	Proceratophrys appendiculata
peer-reviewed scientific publications	Bernarde and Machado 2001;Caldart et al. 2010;Kwet and Faivovich 2010;Foden et al. 2013;Sodhi et al. 2008	Anura	NCBITAXON	NCBITaxon:8342	Literature search	Anf1390	Proceratophrys avelinoi
peer-reviewed scientific publications	Kwet and Faivovich 2010;Foden et al. 2013;Sodhi et al. 2008	Anura	NCBITAXON	NCBITaxon:8342	Literature search	Anf1391	Proceratophrys bigibbosa
peer-reviewed scientific publications	Rocha et al. 2011;Giaretta and Facure 2008;AmphiaWeb 2015;Rocha et al. 2007;Teixeira and coutinho 2002;Foden et al. 2013;Sodhi et al. 2008	Anura	NCBITAXON	NCBITaxon:8342	Literature search	Anf1392	Proceratophrys boiei
peer-reviewed scientific publications	Kwet and Faivovich 2010;Foden et al. 2013;Sodhi et al. 2008	Anura	NCBITAXON	NCBITaxon:8342	Literature search	Anf1393	Proceratophrys brauni
peer-reviewed scientific publications	Foden et al. 2013	Anura	NCBITAXON	NCBITaxon:8342	Literature search	Anf1394	Proceratophrys concavitympanum
peer-reviewed scientific publications	Freitas and Silva 2007;Cruz et al. 2012;Brito et al. 2012;Foden et al. 2013;Sodhi et al. 2008	Anura	NCBITAXON	NCBITaxon:8342	Literature search	Anf1395	Proceratophrys cristiceps
peer-reviewed scientific publications	Foden et al. 2013	Anura	NCBITAXON	NCBITaxon:8342	Literature search	Anf1396	Proceratophrys cururu
peer-reviewed scientific publications	Martins and Giaretta 2013;Foden et al. 2013;Sodhi et al. 2008	Anura	NCBITAXON	NCBITaxon:8342	Literature search	Anf1397	Proceratophrys goyana
peer-reviewed scientific publications	Prado and Pombal 2008;Foden et al. 2013;Sodhi et al. 2008	Anura	NCBITAXON	NCBITaxon:8342	Literature search	Anf1398	Proceratophrys laticeps
peer-reviewed scientific publications	Prado and Pombal 2008;Heyer et al. 1990;Provete et al. 2013;Mangia et al. 2014;Almeida-Gomes et al. 2007;Foden et al. 2013;Sodhi et al. 2008	Anura	NCBITAXON	NCBITaxon:8342	Literature search	Anf1399	Proceratophrys melanopogon
peer-reviewed scientific publications	Foden et al. 2013	Anura	NCBITAXON	NCBITaxon:8342	Literature search	Anf1400	Proceratophrys moehringi
peer-reviewed scientific publications	Martins and Giaretta 2011	Anura	NCBITAXON	NCBITaxon:8342	Literature search	Anf1401	Proceratophrys moratoi
peer-reviewed scientific publications	Foden et al. 2013	Anura	NCBITAXON	NCBITaxon:8342	Literature search	Anf1402	Proceratophrys palustris
peer-reviewed scientific publications	Foden et al. 2013	Anura	NCBITAXON	NCBITaxon:8342	Literature search	Anf1403	Proceratophrys paviotii
peer-reviewed scientific publications	Foden et al. 2013	Anura	NCBITAXON	NCBITaxon:8342	Literature search	Anf1404	Proceratophrys phyllostoma
peer-reviewed scientific publications	Prado and Pombal 2008;Santana et al. 2011	Anura	NCBITAXON	NCBITaxon:8342	Literature search	Anf1405	Proceratophrys renalis
peer-reviewed scientific publications	Prado and Pombal 2008	Anura	NCBITAXON	NCBITaxon:8342	Literature search	Anf1406	Proceratophrys rondonae
peer-reviewed scientific publications	Cruz and Napoli 2010;Slavenko and Meiri 2015	Anura	NCBITAXON	NCBITaxon:8342	Literature search	Anf1407	Proceratophrys sanctaritae
peer-reviewed scientific publications	Pimenta and Carvalho-e-Silva 2004;Foden et al. 2013;Sodhi et al. 2008	Anura	NCBITAXON	NCBITaxon:8342	Literature search	Anf1408	Proceratophrys schirchi
peer-reviewed scientific publications	Prado and Pombal 2008;Foden et al. 2013;Sodhi et al. 2008	Anura	NCBITAXON	NCBITaxon:8342	Literature search	Anf1409	Proceratophrys subguttata
peer-reviewed scientific publications	Prado and Pombal 2008;Boquimpani-Freitas et al. 2002	Anura	NCBITAXON	NCBITaxon:8342	Literature search	Anf1410	Proceratophrys tupinamba
peer-reviewed scientific publications	Cochran 1955;Cocroft and Heyer 1988;Foden et al. 2013;Sodhi et al. 2008;Duellman and Dennis 2001, Savage 2001	Anura	NCBITAXON	NCBITaxon:8342	Literature search	Anf1411	Thoropa lutzi
peer-reviewed scientific publications	Caramaschi and Sazima 1984;Eterovick and Sazima 2004;Foden et al. 2013;Sodhi et al. 2008	Anura	NCBITAXON	NCBITaxon:8342	Literature search	Anf1412	Thoropa megatympanum
peer-reviewed scientific publications	Rocha et al. 2011;Desnitskiy 2011;Siqueira et al. 2006;Pertel et al. 2010;Foden et al. 2013;Sodhi et al. 2008;Garcia 1996	Anura	NCBITAXON	NCBITaxon:8342	Literature search	Anf1413	Thoropa miliaris
peer-reviewed scientific publications	Heyer and Crombie 1979;Cocroft and Heyer 1988;Foden et al. 2013;Sodhi et al. 2008;Garcia 1996	Anura	NCBITAXON	NCBITaxon:8342	Literature search	Anf1414	Thoropa petropolitana
peer-reviewed scientific publications	Cocroft and Heyer 1988;Foden et al. 2013;Sodhi et al. 2008;Garcia 1996	Anura	NCBITAXON	NCBITaxon:8342	Literature search	Anf1415	Thoropa saxatilis
peer-reviewed scientific publications	Hartmann et al. 2010;Giaretta and Facure 2004;Feio et al. 2006	Anura	NCBITAXON	NCBITaxon:8342	Literature search	Anf1416	Thoropa taophora
peer-reviewed scientific publications	Teixeira Jr. et al. 2013;Haddad et al. 2013;Foden et al. 2013;Sodhi et al. 2008	Anura	NCBITAXON	NCBITaxon:8342	Literature search	Anf1417	Crossodactylodes bokermanni
peer-reviewed scientific publications	Teixeira Jr. et al. 2013;Haddad et al. 2013;Foden et al. 2013;Sodhi et al. 2008	Anura	NCBITAXON	NCBITaxon:8342	Literature search	Anf1418	Crossodactylodes Izecksohni
peer-reviewed scientific publications	Foden et al. 2013	Anura	NCBITAXON	NCBITaxon:8342	Literature search	Anf1419	Crossodactylodes pintoi
peer-reviewed scientific publications	Haddad et al. 2013;Verdade and Haddad 2003;Foden et al. 2013	Anura	NCBITAXON	NCBITaxon:8342	Literature search	Anf1420	Cycloramphus acangatan
peer-reviewed scientific publications	Foden et al. 2013	Anura	NCBITAXON	NCBITaxon:8342	Literature search	Anf1421	Cycloramphus asper
peer-reviewed scientific publications	Foden et al. 2013	Anura	NCBITAXON	NCBITaxon:8342	Literature search	Anf1422	Cycloramphus bandeirensis
peer-reviewed scientific publications	Foden et al. 2013	Anura	NCBITAXON	NCBITaxon:8342	Literature search	Anf1423	Cycloramphus bolitoglossus
peer-reviewed scientific publications	Hartmann et al. 2010;Heyer et al. 1990;Haddad et al. 2013;Gaiarsa et al. 2012;Heyer 1983;Foden et al. 2013;Sodhi et al. 2008	Anura	NCBITAXON	NCBITaxon:8342	Literature search	Anf1424	Cycloramphus boraceiensis
peer-reviewed scientific publications	Maia-Carneiro et al. 2012;Heyer 1983;Foden et al. 2013;Sodhi et al. 2008	Anura	NCBITAXON	NCBITaxon:8342	Literature search	Anf1425	Cycloramphus brasiliensis
peer-reviewed scientific publications	Foden et al. 2013	Anura	NCBITAXON	NCBITaxon:8342	Literature search	Anf1426	Cycloramphus carvalhoi
peer-reviewed scientific publications	Foden et al. 2013	Anura	NCBITAXON	NCBITaxon:8342	Literature search	Anf1427	Cycloramphus catarinensis
peer-reviewed scientific publications	Foden et al. 2013	Anura	NCBITAXON	NCBITaxon:8342	Literature search	Anf1428	Cycloramphus cedrensis
peer-reviewed scientific publications	Foden et al. 2013	Anura	NCBITAXON	NCBITaxon:8342	Literature search	Anf1429	Cycloramphus diringshofeni
peer-reviewed scientific publications	Giaretta and Cardoso 1995;Haddad et al. 2013;Heyer 1983;Foden et al. 2013;Sodhi et al. 2008	Anura	NCBITAXON	NCBITaxon:8342	Literature search	Anf1430	Cycloramphus dubius
peer-reviewed scientific publications	Foden et al. 2013	Anura	NCBITAXON	NCBITaxon:8342	Literature search	Anf1431	Cycloramphus duseni
peer-reviewed scientific publications	Foden et al. 2013	Anura	NCBITAXON	NCBITaxon:8342	Literature search	Anf1432	Cycloramphus eleutherodactylus
peer-reviewed scientific publications	Brasileiro et al. 2007;Foden et al. 2013	Anura	NCBITAXON	NCBITaxon:8342	Literature search	Anf1433	Cycloramphus faustoi
peer-reviewed scientific publications	Cochran 1955;Heyer 1983;Foden et al. 2013;Weygoldt 1989	Anura	NCBITAXON	NCBITaxon:8342	Literature search	Anf1434	Cycloramphus fuliginosus
peer-reviewed scientific publications	Foden et al. 2013	Anura	NCBITAXON	NCBITaxon:8342	Literature search	Anf1435	Cycloramphus granulosus
peer-reviewed scientific publications	Foden et al. 2013	Anura	NCBITAXON	NCBITaxon:8342	Literature search	Anf1436	Cycloramphus Izecksohni
peer-reviewed scientific publications	Foden et al. 2013	Anura	NCBITAXON	NCBITaxon:8342	Literature search	Anf1437	Cycloramphus juimirim
peer-reviewed scientific publications	Foden et al. 2013	Anura	NCBITAXON	NCBITaxon:8342	Literature search	Anf1438	Cycloramphus lutzorum
peer-reviewed scientific publications	Foden et al. 2013	Anura	NCBITAXON	NCBITaxon:8342	Literature search	Anf1439	Cycloramphus migueli
peer-reviewed scientific publications	Foden et al. 2013	Anura	NCBITAXON	NCBITaxon:8342	Literature search	Anf1440	Cycloramphus mirandaribeiroi
peer-reviewed scientific publications	Foden et al. 2013	Anura	NCBITAXON	NCBITaxon:8342	Literature search	Anf1441	Cycloramphus ohausi
peer-reviewed scientific publications	Haddad et al. 2013	Anura	NCBITAXON	NCBITaxon:8342	Literature search	Anf1442	Cycloramphus organensis
peer-reviewed scientific publications	Haddad et al. 2013;Heyer 1983;Foden et al. 2013;Sodhi et al. 2008	Anura	NCBITAXON	NCBITaxon:8342	Literature search	Anf1443	Cycloramphus rhyakonastes
peer-reviewed scientific publications	Heyer et al. 1990;Foden et al. 2013;Sodhi et al. 2008	Anura	NCBITAXON	NCBITaxon:8342	Literature search	Anf1444	Cycloramphus semipalmatus
peer-reviewed scientific publications	Foden et al. 2013	Anura	NCBITAXON	NCBITaxon:8342	Literature search	Anf1445	Cycloramphus stejnegeri
peer-reviewed scientific publications	Foden et al. 2013	Anura	NCBITAXON	NCBITaxon:8342	Literature search	Anf1446	Cycloramphus valae
peer-reviewed scientific publications	Wells 2007;Desnitskiy 2011;Crump 2003;Foden et al. 2013;Han and Fu 2013;Sodhi et al. 2008	Anura	NCBITAXON	NCBITaxon:8342	Literature search	Anf1447	Rhinoderma darwinii
peer-reviewed scientific publications	Wells 2007;Desnitskiy 2011;Crump 2003;Foden et al. 2013;Sodhi et al. 2008	Anura	NCBITAXON	NCBITaxon:8342	Literature search	Anf1448	Rhinoderma rufum
peer-reviewed scientific publications	Foden et al. 2013	Anura	NCBITAXON	NCBITaxon:8342	Literature search	Anf1449	Zachaenus carvalhoi
peer-reviewed scientific publications	Wells 2007;Rocha et al. 2011;Desnitskiy 2011;Almeida-Gomes et al. 2008;Foden et al. 2013;Sodhi et al. 2008	Anura	NCBITAXON	NCBITaxon:8342	Literature search	Anf1450	Zachaenus parvulus
peer-reviewed scientific publications	Foden et al. 2013	Anura	NCBITAXON	NCBITaxon:8342	Literature search	Anf1451	Colostethus poecilonotus
peer-reviewed scientific publications	Foden et al. 2013	Anura	NCBITAXON	NCBITaxon:8342	Literature search	Anf1452	Colostethus ramirezi
peer-reviewed scientific publications	Twomey and Brown 2008	Anura	NCBITAXON	NCBITaxon:8342	Literature search	Anf1453	Ameerega altamazonica
peer-reviewed scientific publications	Foden et al. 2013	Anura	NCBITAXON	NCBITaxon:8342	Literature search	Anf1454	Ameerega andina
peer-reviewed scientific publications	Guyer and Boback 2011;Twomey et al. 2008;Foden et al. 2013	Anura	NCBITAXON	NCBITaxon:8342	Literature search	Anf1455	Ameerega bassleri
peer-reviewed scientific publications	Deichmann et al. 2008;Caldwell 1996;Foden et al. 2013;Crump 1974;LÃ¶tters et al 2007	Anura	NCBITAXON	NCBITaxon:8342	Literature search	Anf1456	Ameerega bilinguis
peer-reviewed scientific publications	LÃ¶tters et al. 2009	Anura	NCBITAXON	NCBITaxon:8342	Literature search	Anf1457	Ameerega boehmei
peer-reviewed scientific publications	Guyer and Boback 2011;Gonzales et al. 1999;Cortez et al. 2004;Foden et al. 2013	Anura	NCBITAXON	NCBITaxon:8342	Literature search	Anf1458	Ameerega boliviana
peer-reviewed scientific publications	Haddad and Martins 1994;Foden et al. 2013	Anura	NCBITAXON	NCBITaxon:8342	Literature search	Anf1459	Ameerega braccata
peer-reviewed scientific publications	Brown and Twomey 2009;Foden et al. 2013	Anura	NCBITAXON	NCBITaxon:8342	Literature search	Anf1460	Ameerega cainarachi
peer-reviewed scientific publications	Foden et al. 2013	Anura	NCBITAXON	NCBITaxon:8342	Literature search	Anf1461	Ameerega erythromos
peer-reviewed scientific publications	Foden et al. 2013	Anura	NCBITAXON	NCBITaxon:8342	Literature search	Anf1462	Ameerega flavopicta
peer-reviewed scientific publications	Rodrigues and Duellman 1994;Haddad and Martins 1994;Foden et al. 2013;Han and Fu 2013;Crump 1974;Haddad and Martins 1994	Anura	NCBITAXON	NCBITaxon:8342	Literature search	Anf1463	Ameerega hahneli
peer-reviewed scientific publications	Brown and Twomey 2009	Anura	NCBITAXON	NCBITaxon:8342	Literature search	Anf1464	Ameerega ignipedis
peer-reviewed scientific publications	Guyer and Boback 2011;Foden et al. 2013	Anura	NCBITAXON	NCBITaxon:8342	Literature search	Anf1465	Ameerega ingeri
peer-reviewed scientific publications	Foden et al. 2013	Anura	NCBITAXON	NCBITaxon:8342	Literature search	Anf1466	Ameerega labialis
peer-reviewed scientific publications	Brown and Twomey 2009;Rodriguez and Myers 1993;Foden et al. 2013	Anura	NCBITAXON	NCBITaxon:8342	Literature search	Anf1467	Ameerega macero
peer-reviewed scientific publications	Foden et al. 2013	Anura	NCBITAXON	NCBITaxon:8342	Literature search	Anf1468	Ameerega maculata
peer-reviewed scientific publications	Rodrigues and Duellman 1994;Duellman 1978;Silverstone 1976;Foden et al. 2013;Han and Fu 2013;Rodriguez and Duellman 1994	Anura	NCBITAXON	NCBITaxon:8342	Literature search	Anf1469	Ameerega parvula
peer-reviewed scientific publications	Brown and Twomey 2009	Anura	NCBITAXON	NCBITaxon:8342	Literature search	Anf1470	Ameerega pepperi
peer-reviewed scientific publications	NA	Anura	NCBITAXON	NCBITaxon:8342	Literature search	Anf1471	Ameerega peruviridis
peer-reviewed scientific publications	Duellman and Toft 1979;Guyer and Boback 2011;Hodl 1990;Foden et al. 2013	Anura	NCBITAXON	NCBITaxon:8342	Literature search	Anf1472	Ameerega petersi
peer-reviewed scientific publications	Duellman and Toft 1979;Guyer and Boback 2011;Duellman 1978;Hodl 1990;Foden et al. 2013;Han and Fu 2013;Crump 1973	Anura	NCBITAXON	NCBITaxon:8342	Literature search	Anf1473	Ameerega picta
peer-reviewed scientific publications	Morales and Velazco 1998;Foden et al. 2013	Anura	NCBITAXON	NCBITaxon:8342	Literature search	Anf1474	Ameerega planipaleae
peer-reviewed scientific publications	Brown and Twomey 2009;Foden et al. 2013	Anura	NCBITAXON	NCBITaxon:8342	Literature search	Anf1475	Ameerega pongoensis
peer-reviewed scientific publications	Foden et al. 2013	Anura	NCBITAXON	NCBITaxon:8342	Literature search	Anf1476	Ameerega pulchripecta
peer-reviewed scientific publications	Foden et al. 2013	Anura	NCBITAXON	NCBITaxon:8342	Literature search	Anf1477	Ameerega rubriventris
peer-reviewed scientific publications	Foden et al. 2013	Anura	NCBITAXON	NCBITaxon:8342	Literature search	Anf1478	Ameerega silverstonei
peer-reviewed scientific publications	Myers et al. 1998;Foden et al. 2013	Anura	NCBITAXON	NCBITaxon:8342	Literature search	Anf1479	Ameerega simulans
peer-reviewed scientific publications	Foden et al. 2013	Anura	NCBITAXON	NCBITaxon:8342	Literature search	Anf1480	Ameerega smaragdina
peer-reviewed scientific publications	Rodrigues and Duellman 1994;Guyer and Boback 2011;Hodl 1990;Myers and Daly 1979;Foden et al. 2013;Aichinger 1991	Anura	NCBITAXON	NCBITaxon:8342	Literature search	Anf1481	Ameerega trivittata
peer-reviewed scientific publications	Brown and Twomey 2009	Anura	NCBITAXON	NCBITaxon:8342	Literature search	Anf1482	Ameerega yoshina
peer-reviewed scientific publications	LÃ¶tters et al. 2005;LÃ¶tters 2010;Foden et al. 2013	Anura	NCBITAXON	NCBITaxon:8342	Literature search	Anf1483	Ameerega yungicola
peer-reviewed scientific publications	Lynch and Ruiz-Carranza 1985;Foden et al. 2013;Sodhi et al. 2008	Anura	NCBITAXON	NCBITaxon:8342	Literature search	Anf1484	Colostethus agilis
peer-reviewed scientific publications	Foden et al. 2013	Anura	NCBITAXON	NCBITaxon:8342	Literature search	Anf1485	Colostethus alacris
peer-reviewed scientific publications	Duellman 2004;Sodhi et al. 2008	Anura	NCBITAXON	NCBITaxon:8342	Literature search	Anf1486	Colostethus argyrogaster
peer-reviewed scientific publications	Foden et al. 2013	Anura	NCBITAXON	NCBITaxon:8342	Literature search	Anf1487	Colostethus brachistriatus
peer-reviewed scientific publications	Duellman 2004	Anura	NCBITAXON	NCBITaxon:8342	Literature search	Anf1488	Colostethus craspedoceps
peer-reviewed scientific publications	Foden et al. 2013	Anura	NCBITAXON	NCBITaxon:8342	Literature search	Anf1489	Colostethus dysprosium
peer-reviewed scientific publications	Silverstone 1971;Grant and Castro 1998;Foden et al. 2013;Sodhi et al. 2008;Hoyos-Hoyos et al. 2012	Anura	NCBITAXON	NCBITaxon:8342	Literature search	Anf1490	Colostethus fraterdanieli
peer-reviewed scientific publications	Foden et al. 2013	Anura	NCBITAXON	NCBITaxon:8342	Literature search	Anf1491	Colostethus fugax
peer-reviewed scientific publications	Foden et al. 2013	Anura	NCBITAXON	NCBITaxon:8342	Literature search	Anf1492	Colostethus furviventris
peer-reviewed scientific publications	Foden et al. 2013	Anura	NCBITAXON	NCBITaxon:8342	Literature search	Anf1493	Colostethus imbricolus
peer-reviewed scientific publications	Grant, T. 2004, Savage 1968;Foden et al. 2013;Sodhi et al. 2008	Anura	NCBITAXON	NCBITaxon:8342	Literature search	Anf1494	Colostethus inguinalis
peer-reviewed scientific publications	Coloma 1995;Foden et al. 2013;Sodhi et al. 2008	Anura	NCBITAXON	NCBITaxon:8342	Literature search	Anf1495	Colostethus jacobuspetersi
peer-reviewed scientific publications	Foden et al. 2013	Anura	NCBITAXON	NCBITaxon:8342	Literature search	Anf1496	Colostethus latinasus
peer-reviewed scientific publications	Foden et al. 2013	Anura	NCBITAXON	NCBITaxon:8342	Literature search	Anf1497	Colostethus lynchi
peer-reviewed scientific publications	Foden et al. 2013;Sodhi et al. 2008	Anura	NCBITAXON	NCBITaxon:8342	Literature search	Anf1498	Colostethus mertensi
peer-reviewed scientific publications	Grant, T. 2004;Foden et al. 2013	Anura	NCBITAXON	NCBITaxon:8342	Literature search	Anf1499	Colostethus panamansis
peer-reviewed scientific publications	Lips et al. 2003;Grant 2004;Foden et al. 2013;Sodhi et al. 2008	Anura	NCBITAXON	NCBITaxon:8342	Literature search	Anf1500	Colostethus pratti
peer-reviewed scientific publications	Kaplan 1997;Foden et al. 2013	Anura	NCBITAXON	NCBITaxon:8342	Literature search	Anf1501	Colostethus ruthveni
peer-reviewed scientific publications	Foden et al. 2013	Anura	NCBITAXON	NCBITaxon:8342	Literature search	Anf1502	Colostethus thorntoni
peer-reviewed scientific publications	Foden et al. 2013;Grant 2007	Anura	NCBITAXON	NCBITaxon:8342	Literature search	Anf1503	Colostethus ucumari
peer-reviewed scientific publications	Foden et al. 2013	Anura	NCBITAXON	NCBITaxon:8342	Literature search	Anf1504	Colostethus yaguara
peer-reviewed scientific publications	Guyer and Boback 2011;Foden et al. 2013;Coloma and LÃ¶tters 2004;Zimmermann 1989;LÃ¶tters et al 2007;Sodhi et al. 2008	Anura	NCBITAXON	NCBITaxon:8342	Literature search	Anf1505	Epipedobates anthonyi
peer-reviewed scientific publications	Guyer and Boback 2011;Foden et al. 2013;Silverstone 1976;Mueses-Cisneros et al. 2008;Zimmermann 1989;Sodhi et al. 2008	Anura	NCBITAXON	NCBITaxon:8342	Literature search	Anf1506	Epipedobates boulengeri
peer-reviewed scientific publications	Foden et al. 2013	Anura	NCBITAXON	NCBITaxon:8342	Literature search	Anf1507	Epipedobates espinosai
peer-reviewed scientific publications	Foden et al. 2013;Coloma 1995;Del Pino et al. 2004;Coloma 1995;Del Pino et al 2004	Anura	NCBITAXON	NCBITaxon:8342	Literature search	Anf1508	Epipedobates machalilla
peer-reviewed scientific publications	Mueses-Cisneros et al. 2008	Anura	NCBITAXON	NCBITaxon:8342	Literature search	Anf1509	Epipedobates narinensis
peer-reviewed scientific publications	Boulenger 1899;Guyer and Boback 2011;Foden et al. 2013;Han and Fu 2013;LÃ¶tters et al 2007;Santos et al.2012;Sodhi et al. 2008;Duellman 1997	Anura	NCBITAXON	NCBITaxon:8342	Literature search	Anf1510	Epipedobates tricolor
peer-reviewed scientific publications	Foden et al. 2013	Anura	NCBITAXON	NCBITaxon:8342	Literature search	Anf1511	Silverstoneia erasmios
peer-reviewed scientific publications	Lips et al. 2003;Foden et al. 2013;Grant and Myers 2013;Kohler 2011	Anura	NCBITAXON	NCBITaxon:8342	Literature search	Anf1512	Silverstoneia flotator
peer-reviewed scientific publications	Lips et al. 2003;Guyer and Boback 2011;Foden et al. 2013;Ibanez and Smith 1995	Anura	NCBITAXON	NCBITaxon:8342	Literature search	Anf1513	Silverstoneia nubicola
peer-reviewed scientific publications	Foden et al. 2013;Caldwell and Myers 1990;AmphibiaWeb 2015 2014	Anura	NCBITAXON	NCBITaxon:8342	Literature search	Anf1514	Adelphobates castaneoticus
peer-reviewed scientific publications	Foden et al. 2013;Santos 2012	Anura	NCBITAXON	NCBITaxon:8342	Literature search	Anf1515	Adelphobates galactonotus
peer-reviewed scientific publications	Guyer and Boback 2011;Duellman 1978;HÃ¶dl 1990;Foden et al. 2013;Han and Fu 2013	Anura	NCBITAXON	NCBITaxon:8342	Literature search	Anf1516	Adelphobates quinquevittatus
peer-reviewed scientific publications	Heather et al 2002;Lips et al. 2003;Guyer and Boback 2011;Tacutu et al. 2012;Foden et al. 2013;Silverstone 1975;Han and Fu 2013;Wells,2007;de Magalhaes and Costa 2009;Sodhi et al. 2008	Anura	NCBITAXON	NCBITaxon:8342	Literature search	Anf1517	Dendrobates auratus
peer-reviewed scientific publications	Rodrigues and Duellman 1994;Duellman 1997;Tacutu et al. 2012;Foden et al. 2013;Silverstone 1975;Santos 2012;Han and Fu 2013;LÃ¶tters et al 2007;de Magalhaes and Costa 2009;Sodhi et al. 2008;Brennan 2015	Anura	NCBITAXON	NCBITaxon:8342	Literature search	Anf1518	Dendrobates leucomelas
peer-reviewed scientific publications	Foden et al. 2013	Anura	NCBITAXON	NCBITaxon:8342	Literature search	Anf1519	Dendrobates nubeculosus
peer-reviewed scientific publications	Foden et al. 2013;Santos 2012;Silverstone 1975;Born et al. 2010;LÃ¶tters et al 2007;Wells,2007;Sodhi et al. 2008	Anura	NCBITAXON	NCBITaxon:8342	Literature search	Anf1520	Dendrobates tinctorius
peer-reviewed scientific publications	Foden et al. 2013;Silverstone 1975;Ossa et al. 2012;Guayara-BarragÃ¡n and Bernal 2012;Sodhi et al. 2008	Anura	NCBITAXON	NCBITaxon:8342	Literature search	Anf1521	Dendrobates truncatus
peer-reviewed scientific publications	Twomey and Brown 2008	Anura	NCBITAXON	NCBITaxon:8342	Literature search	Anf1522	Excidobates captivus
peer-reviewed scientific publications	Twomey and Brown 2008;Schulte 1990	Anura	NCBITAXON	NCBITaxon:8342	Literature search	Anf1523	Excidobates mysteriosus
peer-reviewed scientific publications	Foden et al. 2013;Saporito et al. 2004;Rivero 1971;Myers 1987;Brown et al. 2011	Anura	NCBITAXON	NCBITaxon:8342	Literature search	Anf1524	Minyobates steyermarki
peer-reviewed scientific publications	Lips et al. 2003;Foden et al. 2013;Myers et al. 1984;Saporito et al. 2004	Anura	NCBITAXON	NCBITaxon:8342	Literature search	Anf1525	Oophaga arborea
peer-reviewed scientific publications	Guyer and Boback 2011;Foden et al. 2013;Silverstone 1975;BolaÃ±os 1990;van Wijngaarden and van Gool 1994	Anura	NCBITAXON	NCBITaxon:8342	Literature search	Anf1526	Oophaga granulifera
peer-reviewed scientific publications	Tacutu et al. 2012;Foden et al. 2013;Silverstone 1975;Santos 2012;Han and Fu 2013;LÃ¶tters et al 2007;Wells,2007;de Magalhaes and Costa,2009;Huang et al. 1989	Anura	NCBITAXON	NCBITaxon:8342	Literature search	Anf1527	Oophaga histrionica
peer-reviewed scientific publications	Foden et al. 2013;LÃ¶tters et al. 2007;Han and Fu 2013	Anura	NCBITAXON	NCBITaxon:8342	Literature search	Anf1528	Oophaga lehmanni
peer-reviewed scientific publications	Foden et al. 2013	Anura	NCBITAXON	NCBITaxon:8342	Literature search	Anf1529	Oophaga occultator
peer-reviewed scientific publications	Graves et al. 2005;Jungfer and Weygoldt 1999;Foden et al. 2013;LÃ¶tters et al. 2007;Saporito et al. 2004;Han and Fu 2013;Wells,2007;de Magalhaes and Costa 2009;AmphibiaWeb 2015	Anura	NCBITAXON	NCBITaxon:8342	Literature search	Anf1530	Oophaga pumilio
peer-reviewed scientific publications	Lips et al. 2003;Foden et al. 2013;Silverstone 1975;LÃ¶tters et al. 2007	Anura	NCBITAXON	NCBITaxon:8342	Literature search	Anf1531	Oophaga speciosa
peer-reviewed scientific publications	Foden et al. 2013;LÃ¶tters et al. 2007;Santos 2012;LÃ¶tters et al 2007;Wells,2007	Anura	NCBITAXON	NCBITaxon:8342	Literature search	Anf1532	Oophaga sylvatica
peer-reviewed scientific publications	Foden et al. 2013	Anura	NCBITAXON	NCBITaxon:8342	Literature search	Anf1533	Oophaga vicentei
peer-reviewed scientific publications	Guyer and Boback 2011;Foden et al. 2013;LÃ¶tters et al 2007;Sodhi et al. 2008;Silverstone 1976	Anura	NCBITAXON	NCBITaxon:8342	Literature search	Anf1534	Phyllobates aurotaenia
peer-reviewed scientific publications	Guyer and Boback 2011;Foden et al. 2013;Han and Fu 2013;Sodhi et al. 2008;LÃ¶tters et al. 2007	Anura	NCBITAXON	NCBITaxon:8342	Literature search	Anf1535	Phyllobates bicolor
peer-reviewed scientific publications	Savage 1968;Guyer and Boback 2011;Foden et al. 2013;Han and Fu 2013;Sodhi et al. 2008;LÃ¶tters et al. 2007	Anura	NCBITAXON	NCBITaxon:8342	Literature search	Anf1536	Phyllobates lugubris
peer-reviewed scientific publications	Foden et al. 2013;Han and Fu 2013;Myers et al 1978;Zimmermann and Zimmerman 1985;Sodhi et al. 2008	Anura	NCBITAXON	NCBITaxon:8342	Literature search	Anf1537	Phyllobates terribilis
peer-reviewed scientific publications	Guyer and Boback 2011;Tacutu et al. 2012;Foden et al. 2013;Han and Fu 2013;Sodhi et al. 2008;Silverstone 1976	Anura	NCBITAXON	NCBITaxon:8342	Literature search	Anf1538	Phyllobates vittatus
peer-reviewed scientific publications	Foden et al. 2013;Myers and Daly 1976b	Anura	NCBITAXON	NCBITaxon:8342	Literature search	Anf1539	Ranitomeya abdita
peer-reviewed scientific publications	Foden et al. 2013;Silverstone 1975b	Anura	NCBITAXON	NCBITaxon:8342	Literature search	Anf1540	Ranitomeya altobueyensis
peer-reviewed scientific publications	Foden et al. 2013	Anura	NCBITAXON	NCBITaxon:8342	Literature search	Anf1541	Ranitomeya amazonica
peer-reviewed scientific publications	Brown et al. 2008	Anura	NCBITAXON	NCBITaxon:8342	Literature search	Anf1542	Ranitomeya benedicta
peer-reviewed scientific publications	Waldram 2008;Foden et al. 2013	Anura	NCBITAXON	NCBITaxon:8342	Literature search	Anf1543	Ranitomeya biolat
peer-reviewed scientific publications	Foden et al. 2013;Myers and Daly 1980;LÃ¶tters et al. 2007	Anura	NCBITAXON	NCBITaxon:8342	Literature search	Anf1544	Ranitomeya bombetes
peer-reviewed scientific publications	Foden et al. 2013	Anura	NCBITAXON	NCBITaxon:8342	Literature search	Anf1545	Ranitomeya claudiae
peer-reviewed scientific publications	PÃ©rez-PeÃ±a et al. 2010	Anura	NCBITAXON	NCBITaxon:8342	Literature search	Anf1546	Ranitomeya cyanovittata
peer-reviewed scientific publications	Foden et al. 2013;Rueda-Almonacid et al. 2006	Anura	NCBITAXON	NCBITaxon:8342	Literature search	Anf1547	Ranitomeya daleswansoni
peer-reviewed scientific publications	Twomey and Brown 2009	Anura	NCBITAXON	NCBITaxon:8342	Literature search	Anf1548	Ranitomeya defleri
peer-reviewed scientific publications	Foden et al. 2013;Rueda-Almonacid et al. 2006	Anura	NCBITAXON	NCBITaxon:8342	Literature search	Anf1549	Ranitomeya dorisswansonae
peer-reviewed scientific publications	Foden et al. 2013;LÃ¶tters et al 2007	Anura	NCBITAXON	NCBITaxon:8342	Literature search	Anf1550	Ranitomeya Duellmani
peer-reviewed scientific publications	Foden et al. 2013;Brown et al. 2011;LÃ¶tters et al. 2007;Silverstone 1975	Anura	NCBITAXON	NCBITaxon:8342	Literature search	Anf1551	Ranitomeya fantastica
peer-reviewed scientific publications	Foden et al. 2013	Anura	NCBITAXON	NCBITaxon:8342	Literature search	Anf1552	Ranitomeya flavovittata
peer-reviewed scientific publications	Foden et al. 2013;Han and Fu 2013;LÃ¶tters et al. 2007;Jungfer et al. 1996;Silverstone 1975	Anura	NCBITAXON	NCBITaxon:8342	Literature search	Anf1553	Ranitomeya fulgurita
peer-reviewed scientific publications	NA	Anura	NCBITAXON	NCBITaxon:8342	Literature search	Anf1554	Ranitomeya ignea
peer-reviewed scientific publications	Foden et al. 2013;Han and Fu 2013;Brown et al. 2011;LÃ¶tters et al. 2007	Anura	NCBITAXON	NCBITaxon:8342	Literature search	Anf1555	Ranitomeya imitator
peer-reviewed scientific publications	NA	Anura	NCBITAXON	NCBITaxon:8342	Literature search	Anf1556	Ranitomeya intermedia
peer-reviewed scientific publications	Foden et al. 2013;Slavenko and Meiri 2015	Anura	NCBITAXON	NCBITaxon:8342	Literature search	Anf1557	Ranitomeya lamasi
peer-reviewed scientific publications	Lips et al. 2003;Foden et al. 2013;Brown et al. 2011;LÃ¶tters et al. 2007	Anura	NCBITAXON	NCBITaxon:8342	Literature search	Anf1558	Ranitomeya minuta
peer-reviewed scientific publications	Foden et al. 2013;Silverstone 1975;LÃ¶tters et al. 2007	Anura	NCBITAXON	NCBITaxon:8342	Literature search	Anf1559	Ranitomeya opisthomelas
peer-reviewed scientific publications	Rodrigues and Duellman 1994;Foden et al. 2013;Han and Fu 2013;Brown et al. 2011	Anura	NCBITAXON	NCBITaxon:8342	Literature search	Anf1560	Ranitomeya reticulata
peer-reviewed scientific publications	Foden et al. 2013	Anura	NCBITAXON	NCBITaxon:8342	Literature search	Anf1561	Ranitomeya rubrocephala
peer-reviewed scientific publications	Foden et al. 2013;Brown et al. 2011;LÃ¶tters et al. 2007	Anura	NCBITAXON	NCBITaxon:8342	Literature search	Anf1562	Ranitomeya sirensis
peer-reviewed scientific publications	Brown et al. 2008	Anura	NCBITAXON	NCBITaxon:8342	Literature search	Anf1563	Ranitomeya Summersi
peer-reviewed scientific publications	Foden et al. 2013;Bernal et al. 2007	Anura	NCBITAXON	NCBITaxon:8342	Literature search	Anf1564	Ranitomeya tolimensis
peer-reviewed scientific publications	Foden et al. 2013;Brown et al. 2006;LÃ¶tters et al. 2007;Brown 2008	Anura	NCBITAXON	NCBITaxon:8342	Literature search	Anf1565	Ranitomeya uakarii
peer-reviewed scientific publications	Foden et al. 2013;Han and Fu 2013;LÃ¶tters et al. 2007;Caldwell and Summers 2003;Caldwell and de Oliveira 1999;Myers 1982	Anura	NCBITAXON	NCBITaxon:8342	Literature search	Anf1566	Ranitomeya vanzolinii
peer-reviewed scientific publications	Foden et al. 2013	Anura	NCBITAXON	NCBITaxon:8342	Literature search	Anf1567	Ranitomeya variabilis
peer-reviewed scientific publications	Rodrigues and Duellman 1994;Poelman and Dicke 2008;Foden et al. 2013;Han and Fu 2013;Wells,2007;PoelmanandDicke,2007;LÃ¶tters et al. 2007	Anura	NCBITAXON	NCBITaxon:8342	Literature search	Anf1568	Ranitomeya ventrimaculata
peer-reviewed scientific publications	Foden et al. 2013;Myers and Daly 1976	Anura	NCBITAXON	NCBITaxon:8342	Literature search	Anf1569	Ranitomeya viridis
peer-reviewed scientific publications	Valderrama-Vernaza et al. 2009;Foden et al. 2013;Ruiz-Carranza and Ramirez-Pinilla 1992	Anura	NCBITAXON	NCBITaxon:8342	Literature search	Anf1570	Ranitomeya virolinensis
peer-reviewed scientific publications	PÃ©rez-PeÃ±a et al. 2010	Anura	NCBITAXON	NCBITaxon:8342	Literature search	Anf1571	Ranitomeya yavaricola
peer-reviewed scientific publications	Foden et al. 2013;Grant and Castro 1998	Anura	NCBITAXON	NCBITaxon:8342	Literature search	Anf1572	Hyloxalus abditaurantius
peer-reviewed scientific publications	Duellman 2004	Anura	NCBITAXON	NCBITaxon:8342	Literature search	Anf1573	Hyloxalus aeruginosus
peer-reviewed scientific publications	Edward 1971;Foden et al. 2013;Coloma 1995	Anura	NCBITAXON	NCBITaxon:8342	Literature search	Anf1574	Hyloxalus anthracinus
peer-reviewed scientific publications	Foden et al. 2013;Han and Fu 2013;Coloma 1995	Anura	NCBITAXON	NCBITaxon:8342	Literature search	Anf1575	Hyloxalus awa
peer-reviewed scientific publications	Foden et al. 2013;LÃ¶tters et al 2007;LÃ¶tters and Kneller,2000	Anura	NCBITAXON	NCBITaxon:8342	Literature search	Anf1576	Hyloxalus azureiventris
peer-reviewed scientific publications	Foden et al. 2013	Anura	NCBITAXON	NCBITaxon:8342	Literature search	Anf1577	Hyloxalus betancuri
peer-reviewed scientific publications	Foden et al. 2013;Coloma 1995;Paez-Vacas et al. 2010	Anura	NCBITAXON	NCBITaxon:8342	Literature search	Anf1578	Hyloxalus bocagei
peer-reviewed scientific publications	Foden et al. 2013	Anura	NCBITAXON	NCBITaxon:8342	Literature search	Anf1579	Hyloxalus borjai
peer-reviewed scientific publications	Foden et al. 2013	Anura	NCBITAXON	NCBITaxon:8342	Literature search	Anf1580	Hyloxalus breviquartus
peer-reviewed scientific publications	Foden et al. 2013;Coloma 1995	Anura	NCBITAXON	NCBITaxon:8342	Literature search	Anf1581	Hyloxalus cevallosi
peer-reviewed scientific publications	Foden et al. 2013	Anura	NCBITAXON	NCBITaxon:8342	Literature search	Anf1582	Hyloxalus chlorocraspedus
peer-reviewed scientific publications	Foden et al. 2013	Anura	NCBITAXON	NCBITaxon:8342	Literature search	Anf1583	Hyloxalus chocoensis
peer-reviewed scientific publications	Foden et al. 2013;Coloma 1995;YÃ¡nez-MuÃ±oz and Meza-Ramos 2006;YÃ¡nez-MuÃ±oz et al. 2010	Anura	NCBITAXON	NCBITaxon:8342	Literature search	Anf1584	Hyloxalus delatorreae
peer-reviewed scientific publications	Foden et al. 2013	Anura	NCBITAXON	NCBITaxon:8342	Literature search	Anf1585	Hyloxalus edwardsi
peer-reviewed scientific publications	Duellman 2004;Edward 1971;Foden et al. 2013;Han and Fu 2013;Crump 1973	Anura	NCBITAXON	NCBITaxon:8342	Literature search	Anf1586	Hyloxalus elachyhistus
peer-reviewed scientific publications	Duellman 2004	Anura	NCBITAXON	NCBITaxon:8342	Literature search	Anf1587	Hyloxalus eleutherodactylus
peer-reviewed scientific publications	Foden et al. 2013	Anura	NCBITAXON	NCBITaxon:8342	Literature search	Anf1588	Hyloxalus exasperatus
peer-reviewed scientific publications	Foden et al. 2013	Anura	NCBITAXON	NCBITaxon:8342	Literature search	Anf1589	Hyloxalus excisus
peer-reviewed scientific publications	Foden et al. 2013	Anura	NCBITAXON	NCBITaxon:8342	Literature search	Anf1590	Hyloxalus faciopunctulatus
peer-reviewed scientific publications	Foden et al. 2013	Anura	NCBITAXON	NCBITaxon:8342	Literature search	Anf1591	Hyloxalus fallax
peer-reviewed scientific publications	Foden et al. 2013;Grant and Castro 1998	Anura	NCBITAXON	NCBITaxon:8342	Literature search	Anf1592	Hyloxalus fascianigrus
peer-reviewed scientific publications	Foden et al. 2013	Anura	NCBITAXON	NCBITaxon:8342	Literature search	Anf1593	Hyloxalus fuliginosus
peer-reviewed scientific publications	Foden et al. 2013	Anura	NCBITAXON	NCBITaxon:8342	Literature search	Anf1594	Hyloxalus idiomelus
peer-reviewed scientific publications	Foden et al. 2013;Coloma 1995;AlmendÃ¡riz and OrcÃ©s 2004	Anura	NCBITAXON	NCBITaxon:8342	Literature search	Anf1595	Hyloxalus infraguttatus
peer-reviewed scientific publications	Duellman 2004;Prado 2004	Anura	NCBITAXON	NCBITaxon:8342	Literature search	Anf1596	Hyloxalus insulatus
peer-reviewed scientific publications	NA	Anura	NCBITAXON	NCBITaxon:8342	Literature search	Anf1597	Hyloxalus italoi
peer-reviewed scientific publications	Foden et al. 2013;Coloma 1995;Silverstone 1971	Anura	NCBITAXON	NCBITaxon:8342	Literature search	Anf1598	Hyloxalus lehmanni
peer-reviewed scientific publications	Duellman 2004	Anura	NCBITAXON	NCBITaxon:8342	Literature search	Anf1599	Hyloxalus leucophaeus
peer-reviewed scientific publications	Foden et al. 2013	Anura	NCBITAXON	NCBITaxon:8342	Literature search	Anf1600	Hyloxalus littoralis
peer-reviewed scientific publications	Paez-Vacas et al. 2010	Anura	NCBITAXON	NCBITaxon:8342	Literature search	Anf1601	Hyloxalus maculosus
peer-reviewed scientific publications	Foden et al. 2013	Anura	NCBITAXON	NCBITaxon:8342	Literature search	Anf1602	Hyloxalus maquipucuna
peer-reviewed scientific publications	Foden et al. 2013	Anura	NCBITAXON	NCBITaxon:8342	Literature search	Anf1603	Hyloxalus marmoreoventris
peer-reviewed scientific publications	Foden et al. 2013	Anura	NCBITAXON	NCBITaxon:8342	Literature search	Anf1604	Hyloxalus mittermeieri
peer-reviewed scientific publications	Foden et al. 2013	Anura	NCBITAXON	NCBITaxon:8342	Literature search	Anf1605	Hyloxalus mystax
peer-reviewed scientific publications	Duellman 2004;Foden et al. 2013;Coloma 1995;Crump 1973	Anura	NCBITAXON	NCBITaxon:8342	Literature search	Anf1606	Hyloxalus nexipus
peer-reviewed scientific publications	NA	Anura	NCBITAXON	NCBITaxon:8342	Literature search	Anf1607	Hyloxalus parcus
peer-reviewed scientific publications	Foden et al. 2013	Anura	NCBITAXON	NCBITaxon:8342	Literature search	Anf1608	Hyloxalus patitae
peer-reviewed scientific publications	Foden et al. 2013	Anura	NCBITAXON	NCBITaxon:8342	Literature search	Anf1609	Hyloxalus peculiaris
peer-reviewed scientific publications	Verdade and Rodrigues 2007;Foden et al. 2013	Anura	NCBITAXON	NCBITaxon:8342	Literature search	Anf1610	Hyloxalus peruvianus
peer-reviewed scientific publications	Foden et al. 2013	Anura	NCBITAXON	NCBITaxon:8342	Literature search	Anf1611	Hyloxalus pinguis
peer-reviewed scientific publications	Foden et al. 2013;Coloma 1995	Anura	NCBITAXON	NCBITaxon:8342	Literature search	Anf1612	Hyloxalus pulchellus
peer-reviewed scientific publications	Duellman 2004	Anura	NCBITAXON	NCBITaxon:8342	Literature search	Anf1613	Hyloxalus pulcherrimus
peer-reviewed scientific publications	Foden et al. 2013	Anura	NCBITAXON	NCBITaxon:8342	Literature search	Anf1614	Hyloxalus pumilus
peer-reviewed scientific publications	Foden et al. 2013	Anura	NCBITAXON	NCBITaxon:8342	Literature search	Anf1615	Hyloxalus ramosi
peer-reviewed scientific publications	Foden et al. 2013	Anura	NCBITAXON	NCBITaxon:8342	Literature search	Anf1616	Hyloxalus ruizi
peer-reviewed scientific publications	Foden et al. 2013	Anura	NCBITAXON	NCBITaxon:8342	Literature search	Anf1617	Hyloxalus saltuarius
peer-reviewed scientific publications	Guyer and Boback 2011;Duellman 1978;HÃ¶dl 1990;Foden et al. 2013;Crump 1974;Paez-Vacas et al 2010	Anura	NCBITAXON	NCBITaxon:8342	Literature search	Anf1618	Hyloxalus sauli
peer-reviewed scientific publications	Foden et al. 2013;Almendariz and OrcÃ©s 2004	Anura	NCBITAXON	NCBITaxon:8342	Literature search	Anf1619	Hyloxalus shuar
peer-reviewed scientific publications	Duellman 2004	Anura	NCBITAXON	NCBITaxon:8342	Literature search	Anf1620	Hyloxalus sordidatus
peer-reviewed scientific publications	Duellman 2004	Anura	NCBITAXON	NCBITaxon:8342	Literature search	Anf1621	Hyloxalus spilotogaster
peer-reviewed scientific publications	Foden et al. 2013;Han and Fu 2013;Fandino et al 1997;Kubicki 2007	Anura	NCBITAXON	NCBITaxon:8342	Literature search	Anf1622	Hyloxalus subpunctatus
peer-reviewed scientific publications	Foden et al. 2013	Anura	NCBITAXON	NCBITaxon:8342	Literature search	Anf1623	Hyloxalus sylvaticus
peer-reviewed scientific publications	Foden et al. 2013;Quiguango-Ubillus and Coloma,2008;Coloma 1995	Anura	NCBITAXON	NCBITaxon:8342	Literature search	Anf1624	Hyloxalus toachi
peer-reviewed scientific publications	Foden et al. 2013	Anura	NCBITAXON	NCBITaxon:8342	Literature search	Anf1625	Hyloxalus utcubambensis
peer-reviewed scientific publications	Foden et al. 2013;Rivero and Serna 1988	Anura	NCBITAXON	NCBITaxon:8342	Literature search	Anf1626	Hyloxalus vergeli
peer-reviewed scientific publications	Edward 1971;Boulenger 1899;Foden et al. 2013;Read 1986;Coloma 1995	Anura	NCBITAXON	NCBITaxon:8342	Literature search	Anf1627	Hyloxalus vertebralis
peer-reviewed scientific publications	Foden et al. 2013	Anura	NCBITAXON	NCBITaxon:8342	Literature search	Anf1628	Hyloxalus whymperi
peer-reviewed scientific publications	Paez-Vacas et al. 2010	Anura	NCBITAXON	NCBITaxon:8342	Literature search	Anf1629	Hyloxalus yasuni
peer-reviewed scientific publications	Khan 2014	Anura	NCBITAXON	NCBITaxon:8342	Literature search	Anf1630	Allopaa barmoachensis
peer-reviewed scientific publications	Foden et al. 2013;Khan 2014;AmphibiaWeb 2015 2014	Anura	NCBITAXON	NCBITaxon:8342	Literature search	Anf1631	Allopaa hazarensis
peer-reviewed scientific publications	Foden et al. 2013;AmphibiaWeb 2015 2014;Khan 2014	Anura	NCBITAXON	NCBITaxon:8342	Literature search	Anf1632	Chrysopaa sternosignata
peer-reviewed scientific publications	Joshy et al. 2009	Anura	NCBITAXON	NCBITaxon:8342	Literature search	Anf1633	Euphlyctis aloysii
peer-reviewed scientific publications	Sawarkar and Kasambe 2009;Ao, Bordoloi and Ohler 2003;Foden et al. 2013;Sodhi et al. 2008	Anura	NCBITAXON	NCBITaxon:8342	Literature search	Anf1634	Euphlyctis cyanophlyctis
peer-reviewed scientific publications	Foden et al. 2013;Sodhi et al. 2008	Anura	NCBITAXON	NCBITaxon:8342	Literature search	Anf1635	Euphlyctis ehrenbergii
peer-reviewed scientific publications	Foden et al. 2013	Anura	NCBITAXON	NCBITaxon:8342	Literature search	Anf1636	Euphlyctis ghoshi
peer-reviewed scientific publications	Wells 2007;Nayak et al. 2008;Foden et al. 2013;Sodhi et al. 2008	Anura	NCBITAXON	NCBITaxon:8342	Literature search	Anf1637	Euphlyctis hexadactylus
peer-reviewed scientific publications	Joshy et al. 2009	Anura	NCBITAXON	NCBITaxon:8342	Literature search	Anf1638	Euphlyctis mudigere
peer-reviewed scientific publications	Foden et al. 2013;Sodhi et al. 2008	Anura	NCBITAXON	NCBITaxon:8342	Literature search	Anf1639	Fejervarya andamanensis
peer-reviewed scientific publications	Foden et al. 2013	Anura	NCBITAXON	NCBITaxon:8342	Literature search	Anf1640	Fejervarya brevipalmata
peer-reviewed scientific publications	Wells 2007;Inger and Stuebing 1997;Foden et al. 2013;Han and Fu 2013;Sodhi et al. 2008;Elliott and Karunakaran 1974;Kurniawan et al. 2011	Anura	NCBITAXON	NCBITaxon:8342	Literature search	Anf1641	Fejervarya cancrivora
peer-reviewed scientific publications	Lewis et al. 2010;Kuramoto et al. 2007	Anura	NCBITAXON	NCBITaxon:8342	Literature search	Anf1642	Fejervarya caperata
peer-reviewed scientific publications	Kuramoto et al. 2007	Anura	NCBITAXON	NCBITaxon:8342	Literature search	Anf1643	Fejervarya granosa
peer-reviewed scientific publications	AmphibiaWeb 2015;Foden et al. 2013;Sodhi et al. 2008	Anura	NCBITAXON	NCBITaxon:8342	Literature search	Anf1644	Fejervarya greenii
peer-reviewed scientific publications	Foden et al. 2013;Sodhi et al. 2008;Veith et al. 2001	Anura	NCBITAXON	NCBITaxon:8342	Literature search	Anf1645	Fejervarya iskandari
peer-reviewed scientific publications	Hedge 2012;Foden et al. 2013;Sodhi et al. 2008;Kuramoto et al. 2007	Anura	NCBITAXON	NCBITaxon:8342	Literature search	Anf1646	Fejervarya keralensis
peer-reviewed scientific publications	Foden et al. 2013;Sodhi et al. 2008;AmphibiaWeb 2015 2014	Anura	NCBITAXON	NCBITaxon:8342	Literature search	Anf1647	Fejervarya kirtisinghei
peer-reviewed scientific publications	IUCN;Kuramoto et al. 2007	Anura	NCBITAXON	NCBITaxon:8342	Literature search	Anf1648	Fejervarya kudremukhensis
peer-reviewed scientific publications	Wells 2007;Liao et al. 2011;Kuramoto 1978;Sawarkar and Kasambe 2009;Foden et al. 2013;Han and Fu 2013;Sodhi et al. 2008;Norval et al. 2014	Anura	NCBITAXON	NCBITaxon:8342	Literature search	Anf1649	Fejervarya limnocharis
peer-reviewed scientific publications	Foden et al. 2013	Anura	NCBITAXON	NCBITaxon:8342	Literature search	Anf1650	Fejervarya moodiei
peer-reviewed scientific publications	Kuramoto et al. 2007	Anura	NCBITAXON	NCBITaxon:8342	Literature search	Anf1651	Fejervarya mudduraja
peer-reviewed scientific publications	Foden et al. 2013;Sodhi et al. 2008;Matsui et al. 2007	Anura	NCBITAXON	NCBITaxon:8342	Literature search	Anf1652	Fejervarya murthii
peer-reviewed scientific publications	Foden et al. 2013;AmphibiaWeb 2011	Anura	NCBITAXON	NCBITaxon:8342	Literature search	Anf1653	Fejervarya mysorensis
peer-reviewed scientific publications	Ningombam and Bordoloi 2007;Foden et al. 2013;Sodhi et al. 2008;Parajuli et al. 2005;Purkayastha and Matsui 2012Gorsjean and Dubois 2011	Anura	NCBITAXON	NCBITaxon:8342	Literature search	Anf1654	Fejervarya nepalensis
peer-reviewed scientific publications	Inger and Stuebing 1997;Foden et al. 2013;Han and Fu 2013;Sodhi et al. 2008	Anura	NCBITAXON	NCBITaxon:8342	Literature search	Anf1655	Fejervarya nicobariensis
peer-reviewed scientific publications	Foden et al. 2013;Sodhi et al. 2008;Kuramoto et al. 2007	Anura	NCBITAXON	NCBITaxon:8342	Literature search	Anf1656	Fejervarya nilagirica
peer-reviewed scientific publications	Foden et al. 2013;Sodhi et al. 2008;Matsui et al. 2007	Anura	NCBITAXON	NCBITaxon:8342	Literature search	Anf1657	Fejervarya orissaensis
peer-reviewed scientific publications	Foden et al. 2013	Anura	NCBITAXON	NCBITaxon:8342	Literature search	Anf1658	Fejervarya parambikulamana
peer-reviewed scientific publications	Foden et al. 2013;Sodhi et al. 2008;Grosjean and Dubois 2011;Matsui et al. 2007	Anura	NCBITAXON	NCBITaxon:8342	Literature search	Anf1659	Fejervarya pierrei
peer-reviewed scientific publications	Foden et al. 2013	Anura	NCBITAXON	NCBITaxon:8342	Literature search	Anf1660	Fejervarya pulla
peer-reviewed scientific publications	Foden et al. 2013;Kuramoto et al. 2007;Grosjean and Dubois 2011	Anura	NCBITAXON	NCBITaxon:8342	Literature search	Anf1661	Fejervarya rufescens
peer-reviewed scientific publications	Matsui et al. 2007	Anura	NCBITAXON	NCBITaxon:8342	Literature search	Anf1662	Fejervarya sakishimensis
peer-reviewed scientific publications	Foden et al. 2013	Anura	NCBITAXON	NCBITaxon:8342	Literature search	Anf1663	Fejervarya sauriceps
peer-reviewed scientific publications	Foden et al. 2013	Anura	NCBITAXON	NCBITaxon:8342	Literature search	Anf1664	Fejervarya schlueteri
peer-reviewed scientific publications	Hedge 2012;Foden et al. 2013;Sodhi et al. 2008;Kuramoto et al. 2007;Khan 1996;Kadadevaru et al. 2002	Anura	NCBITAXON	NCBITaxon:8342	Literature search	Anf1665	Fejervarya syhadrensis
peer-reviewed scientific publications	Ningombam and Bordoloi 2007;Foden et al. 2013;Sodhi et al. 2008;Matsui et al. 2007;Grosjean and Dubois 2011	Anura	NCBITAXON	NCBITaxon:8342	Literature search	Anf1666	Fejervarya teraiensis
peer-reviewed scientific publications	Foden et al. 2013	Anura	NCBITAXON	NCBITaxon:8342	Literature search	Anf1667	Fejervarya triora
peer-reviewed scientific publications	Foden et al. 2013;Sodhi et al. 2008	Anura	NCBITAXON	NCBITaxon:8342	Literature search	Anf1668	Fejervarya verruculosa
peer-reviewed scientific publications	Foden et al. 2013;Sodhi et al. 2008;Matsui et al. 2007	Anura	NCBITAXON	NCBITaxon:8342	Literature search	Anf1669	Fejervarya vittigera
peer-reviewed scientific publications	Hedge 2012;Foden et al. 2013;AmphibiaWeb 2015	Anura	NCBITAXON	NCBITaxon:8342	Literature search	Anf1670	Hoplobatrachus crassus
peer-reviewed scientific publications	Onadeko and RÃ¶del 2009;Guyer and Boback 2011;Tacutu et al. 2012;Salvador 1996;Foden et al. 2013;Han and Fu 2013;Sodhi et al. 2008;AmphibiaWeb 2015;Spieler and Linsenmair 1997	Anura	NCBITAXON	NCBITaxon:8342	Literature search	Anf1671	Hoplobatrachus occipitalis
peer-reviewed scientific publications	Matsui 1979;Foden et al. 2013;Han and Fu 2013;Sodhi et al. 2008;Chen 2007;Wei Li et al. 2011;Huang et al. 1989	Anura	NCBITAXON	NCBITaxon:8342	Literature search	Anf1672	Hoplobatrachus rugulosus
peer-reviewed scientific publications	Wells 2007;Sawarkar and Kasambe 2009;Khan 1996;Foden et al. 2013;Sodhi et al. 2008;Narahari et al. 2004;Pancharatna and Kumbar 2005	Anura	NCBITAXON	NCBITaxon:8342	Literature search	Anf1673	Hoplobatrachus tigerinus
peer-reviewed scientific publications	Foden et al. 2013;Sodhi et al. 2008;Siler et al. 2009	Anura	NCBITAXON	NCBITaxon:8342	Literature search	Anf1674	Limnonectes acanthi
peer-reviewed scientific publications	Foden et al. 2013;Sodhi et al. 2008;Brown and Iskandar 2000	Anura	NCBITAXON	NCBITaxon:8342	Literature search	Anf1675	Limnonectes arathooni
peer-reviewed scientific publications	Foden et al. 2013;Sodhi et al. 2008;Siler et al. 2009	Anura	NCBITAXON	NCBITaxon:8342	Literature search	Anf1676	Limnonectes asperatus
peer-reviewed scientific publications	Chang-yuan et al. 2007	Anura	NCBITAXON	NCBITaxon:8342	Literature search	Anf1677	Limnonectes bannaensis
peer-reviewed scientific publications	Inger and Bacon 1968;Matsui 1979;Foden et al. 2013;Han and Fu 2013;Sodhi et al. 2008;Summers et al. 2006;Inger and Greenberg 1966	Anura	NCBITAXON	NCBITaxon:8342	Literature search	Anf1678	Limnonectes blythii
peer-reviewed scientific publications	Foden et al. 2013	Anura	NCBITAXON	NCBITaxon:8342	Literature search	Anf1679	Limnonectes dabanus
peer-reviewed scientific publications	Foden et al. 2013;Sodhi et al. 2008	Anura	NCBITAXON	NCBITaxon:8342	Literature search	Anf1680	Limnonectes dammermani
peer-reviewed scientific publications	Foden et al. 2013;Sodhi et al. 2008;Siler et al. 2009	Anura	NCBITAXON	NCBITaxon:8342	Literature search	Anf1681	Limnonectes diuatus
peer-reviewed scientific publications	Foden et al. 2013	Anura	NCBITAXON	NCBITaxon:8342	Literature search	Anf1682	Limnonectes doriae
peer-reviewed scientific publications	Siler et al. 209	Anura	NCBITAXON	NCBITaxon:8342	Literature search	Anf1683	Limnonectes ferneri
peer-reviewed scientific publications	Foden et al. 2013;Han and Fu 2013;Sodhi et al. 2008;Inger et al. 1996;Summers et al. 2006	Anura	NCBITAXON	NCBITaxon:8342	Literature search	Anf1684	Limnonectes finchi
peer-reviewed scientific publications	Foden et al. 2013;Sodhi et al. 2008	Anura	NCBITAXON	NCBITaxon:8342	Literature search	Anf1685	Limnonectes fragilis
peer-reviewed scientific publications	Foden et al. 2013;Han and Fu 2013;Sodhi et al. 2008;Crump 1974	Anura	NCBITAXON	NCBITaxon:8342	Literature search	Anf1686	Limnonectes fujianensis
peer-reviewed scientific publications	Foden et al. 2013;Sodhi et al. 2008;Gillespie et al. 2004;Nasaruddin 2008	Anura	NCBITAXON	NCBITaxon:8342	Literature search	Anf1687	Limnonectes grunniens
peer-reviewed scientific publications	Ohler et al. 2002;Foden et al. 2013;Sodhi et al. 2008	Anura	NCBITAXON	NCBITaxon:8342	Literature search	Anf1688	Limnonectes gyldenstolpei
peer-reviewed scientific publications	Foden et al. 2013;Sodhi et al. 2008;Inger et al. 1996	Anura	NCBITAXON	NCBITaxon:8342	Literature search	Anf1689	Limnonectes hascheanus
peer-reviewed scientific publications	Foden et al. 2013;Sodhi et al. 2008;Setiadi et al. 2011	Anura	NCBITAXON	NCBITaxon:8342	Literature search	Anf1690	Limnonectes heinrichi
peer-reviewed scientific publications	Inger and Bacon 1968;Foden et al. 2013;Han and Fu 2013;Sodhi et al. 2008;Inger 2009;Iskandar 2004	Anura	NCBITAXON	NCBITaxon:8342	Literature search	Anf1691	Limnonectes ibanorum
peer-reviewed scientific publications	Foden et al. 2013;Sodhi et al. 2008;Inger 2009;Iskandar 2004	Anura	NCBITAXON	NCBITaxon:8342	Literature search	Anf1692	Limnonectes ingeri
peer-reviewed scientific publications	NA	Anura	NCBITAXON	NCBITaxon:8342	Literature search	Anf1693	Limnonectes jarujini
peer-reviewed scientific publications	Foden et al. 2013;Sodhi et al. 2008;Iskandar et al. 1996	Anura	NCBITAXON	NCBITaxon:8342	Literature search	Anf1694	Limnonectes kadarsani
peer-reviewed scientific publications	Foden et al. 2013	Anura	NCBITAXON	NCBITaxon:8342	Literature search	Anf1695	Limnonectes kenepaiensis
peer-reviewed scientific publications	AmphibiaWeb 2015;Foden et al. 2013	Anura	NCBITAXON	NCBITaxon:8342	Literature search	Anf1696	Limnonectes khammonensis
peer-reviewed scientific publications	Foden et al. 2013	Anura	NCBITAXON	NCBITaxon:8342	Literature search	Anf1697	Limnonectes khasianus
peer-reviewed scientific publications	Ohler et al. 2002;Foden et al. 2013;Sodhi et al. 2008	Anura	NCBITAXON	NCBITaxon:8342	Literature search	Anf1698	Limnonectes kohchangae
peer-reviewed scientific publications	Inger and Stuebing 1997;Foden et al. 2013;Han and Fu 2013;Sodhi et al. 2008;Inger 2009;Siler et al. 2009;Tsuji and Lue 1998;Tsuji and Lue 2000	Anura	NCBITAXON	NCBITaxon:8342	Literature search	Anf1699	Limnonectes kuhlii
peer-reviewed scientific publications	Foden et al. 2013;Han and Fu 2013;Sodhi et al. 2008;Chan-ard 2003;Duellman and Dennis 2001, Savage 2001	Anura	NCBITAXON	NCBITaxon:8342	Literature search	Anf1700	Limnonectes laticeps
peer-reviewed scientific publications	Foden et al. 2013;Sodhi et al. 2008;Inger 2009	Anura	NCBITAXON	NCBITaxon:8342	Literature search	Anf1701	Limnonectes leporinus
peer-reviewed scientific publications	Foden et al. 2013;Sodhi et al. 2008;Almeria and Nuneza 2013;Alcala 1962	Anura	NCBITAXON	NCBITaxon:8342	Literature search	Anf1702	Limnonectes leytensis
peer-reviewed scientific publications	Foden et al. 2013	Anura	NCBITAXON	NCBITaxon:8342	Literature search	Anf1703	Limnonectes limborgi
peer-reviewed scientific publications	Foden et al. 2013;Sodhi et al. 2008;Siler et al. 2009;Diesmos 2009	Anura	NCBITAXON	NCBITaxon:8342	Literature search	Anf1704	Limnonectes macrocephalus
peer-reviewed scientific publications	Inger and Stuebing 1997;Foden et al. 2013;Han and Fu 2013;Sodhi et al. 2008;Inger and Greenberg 1966	Anura	NCBITAXON	NCBITaxon:8342	Literature search	Anf1705	Limnonectes macrodon
peer-reviewed scientific publications	Foden et al. 2013	Anura	NCBITAXON	NCBITaxon:8342	Literature search	Anf1706	Limnonectes macrognathus
peer-reviewed scientific publications	Norris 2002;Foden et al. 2013;Sodhi et al. 2008;Fabricante and Nuneza 2012;Siler et al. 2009	Anura	NCBITAXON	NCBITaxon:8342	Literature search	Anf1707	Limnonectes magnus
peer-reviewed scientific publications	Foden et al. 2013;Sodhi et al. 2008	Anura	NCBITAXON	NCBITaxon:8342	Literature search	Anf1708	Limnonectes malesianus
peer-reviewed scientific publications	Foden et al. 2013	Anura	NCBITAXON	NCBITaxon:8342	Literature search	Anf1709	Limnonectes mawlyndipi
peer-reviewed scientific publications	McLeod 2008	Anura	NCBITAXON	NCBITaxon:8342	Literature search	Anf1710	Limnonectes megastomias
peer-reviewed scientific publications	Foden et al. 2013	Anura	NCBITAXON	NCBITaxon:8342	Literature search	Anf1711	Limnonectes micrixalus
peer-reviewed scientific publications	Inger and Stuebing 1997;Foden et al. 2013;Han and Fu 2013;Sodhi et al. 2008	Anura	NCBITAXON	NCBITaxon:8342	Literature search	Anf1712	Limnonectes microdiscus
peer-reviewed scientific publications	Foden et al. 2013	Anura	NCBITAXON	NCBITaxon:8342	Literature search	Anf1713	Limnonectes microtympanum
peer-reviewed scientific publications	Foden et al. 2013;Sodhi et al. 2008;Iskandar et al. 1996	Anura	NCBITAXON	NCBITaxon:8342	Literature search	Anf1714	Limnonectes modestus
peer-reviewed scientific publications	Foden et al. 2013;Sodhi et al. 2008;AmphibiaWeb 2015;Mori 2009;Hirai and Matsui 2000	Anura	NCBITAXON	NCBITaxon:8342	Literature search	Anf1715	Limnonectes namiyei
peer-reviewed scientific publications	Foden et al. 2013;Sodhi et al. 2008	Anura	NCBITAXON	NCBITaxon:8342	Literature search	Anf1716	Limnonectes nitidus
peer-reviewed scientific publications	Foden et al. 2013;Han and Fu 2013;Sodhi et al. 2008;Inger et al. 1986	Anura	NCBITAXON	NCBITaxon:8342	Literature search	Anf1717	Limnonectes palavanensis
peer-reviewed scientific publications	Foden et al. 2013;Sodhi et al. 2008;Lim 1989	Anura	NCBITAXON	NCBITaxon:8342	Literature search	Anf1718	Limnonectes paramacrodon
peer-reviewed scientific publications	Foden et al. 2013;Han and Fu 2013;Sodhi et al. 2008;Siler et al. 2009;Alcala 1982	Anura	NCBITAXON	NCBITaxon:8342	Literature search	Anf1719	Limnonectes parvus
peer-reviewed scientific publications	Foden et al. 2013;Sodhi et al. 2008;Lambertz et al. 2013	Anura	NCBITAXON	NCBITaxon:8342	Literature search	Anf1720	Limnonectes plicatellus
peer-reviewed scientific publications	Foden et al. 2013	Anura	NCBITAXON	NCBITaxon:8342	Literature search	Anf1721	Limnonectes poilani
peer-reviewed scientific publications	Foden et al. 2013;Sodhi et al. 2008;Slavenko and Meiri 2015	Anura	NCBITAXON	NCBITaxon:8342	Literature search	Anf1722	Limnonectes rhacoda
peer-reviewed scientific publications	Foden et al. 2013;Sodhi et al. 2008;Das 1996;Slavenko and Meiri 2015	Anura	NCBITAXON	NCBITaxon:8342	Literature search	Anf1723	Limnonectes shompenorum
peer-reviewed scientific publications	Slavenko and Meiri 2015	Anura	NCBITAXON	NCBITaxon:8342	Literature search	Anf1724	Limnonectes taylori
peer-reviewed scientific publications	Kaiser et al. 2011;Slavenko and Meiri 2015	Anura	NCBITAXON	NCBITaxon:8342	Literature search	Anf1725	Limnonectes timorensis
peer-reviewed scientific publications	Foden et al. 2013;Sodhi et al. 2008;Slavenko and Meiri 2015	Anura	NCBITAXON	NCBITaxon:8342	Literature search	Anf1726	Limnonectes tweediei
peer-reviewed scientific publications	Foden et al. 2013;Sodhi et al. 2008;Siler et al. 2009;Alcala 1962;Slavenko and Meiri 2015	Anura	NCBITAXON	NCBITaxon:8342	Literature search	Anf1727	Limnonectes visayanus
peer-reviewed scientific publications	Foden et al. 2013;Sodhi et al. 2008;Setiadi et al. 2011;Slavenko and Meiri 2015	Anura	NCBITAXON	NCBITaxon:8342	Literature search	Anf1728	Limnonectes woodworthi
peer-reviewed scientific publications	Ohler et al. 2009;Slavenko and Meiri 2015	Anura	NCBITAXON	NCBITaxon:8342	Literature search	Anf1729	Minervarya chilapata
peer-reviewed scientific publications	Hedge 2012;Sodhi et al. 2008;Slavenko and Meiri 2015	Anura	NCBITAXON	NCBITaxon:8342	Literature search	Anf1730	Minervarya sahyadris
peer-reviewed scientific publications	Foden et al. 2013;Han and Fu 2013;Sodhi et al. 2008;Wrickramasinghe et al. 2004;Slavenko and Meiri 2015	Anura	NCBITAXON	NCBITaxon:8342	Literature search	Anf1731	Nannophrys ceylonensis
peer-reviewed scientific publications	Foden et al. 2013;Sodhi et al. 2008;AmphibiaWeb 2015;Slavenko and Meiri 2015	Anura	NCBITAXON	NCBITaxon:8342	Literature search	Anf1732	Nannophrys guentheri
peer-reviewed scientific publications	Foden et al. 2013;Sodhi et al. 2008;Fernando et al. 2007;Slavenko and Meiri 2015	Anura	NCBITAXON	NCBITaxon:8342	Literature search	Anf1733	Nannophrys marmorata
peer-reviewed scientific publications	Foden et al. 2013;Slavenko and Meiri 2015	Anura	NCBITAXON	NCBITaxon:8342	Literature search	Anf1734	Nannophrys naeyakai
peer-reviewed scientific publications	Foden et al. 2013;Slavenko and Meiri 2015	Anura	NCBITAXON	NCBITaxon:8342	Literature search	Anf1735	Nanorana aenea
peer-reviewed scientific publications	Foden et al. 2013;Dubois and Matsui 1983;Dubois 1975;Slavenko and Meiri 2015	Anura	NCBITAXON	NCBITaxon:8342	Literature search	Anf1736	Nanorana annandalii
peer-reviewed scientific publications	Foden et al. 2013;Dubois 1975;Slavenko and Meiri 2015	Anura	NCBITAXON	NCBITaxon:8342	Literature search	Anf1737	Nanorana arnoldi
peer-reviewed scientific publications	Foden et al. 2013;Dubois and Matsui 1983;Dubois 1975;Slavenko and Meiri 2015	Anura	NCBITAXON	NCBITaxon:8342	Literature search	Anf1738	Nanorana blanfordii
peer-reviewed scientific publications	Foden et al. 2013;Slavenko and Meiri 2015	Anura	NCBITAXON	NCBITaxon:8342	Literature search	Anf1739	Nanorana bourreti
peer-reviewed scientific publications	Yuan and Chang 2001;Slavenko and Meiri 2015	Anura	NCBITAXON	NCBITaxon:8342	Literature search	Anf1740	Nanorana chayuensis
peer-reviewed scientific publications	Foden et al. 2013;Slavenko and Meiri 2015	Anura	NCBITAXON	NCBITaxon:8342	Literature search	Anf1741	Nanorana conaensis
peer-reviewed scientific publications	Slavenko and Meiri 2015	Anura	NCBITAXON	NCBITaxon:8342	Literature search	Anf1742	Nanorana delacouri
peer-reviewed scientific publications	Foden et al. 2013;Dubois 1975	Anura	NCBITAXON	NCBITaxon:8342	Literature search	Anf1743	Nanorana ercepeae
peer-reviewed scientific publications	Foden et al. 2013	Anura	NCBITAXON	NCBITaxon:8342	Literature search	Anf1744	Nanorana feae
peer-reviewed scientific publications	Deuti 2013	Anura	NCBITAXON	NCBITaxon:8342	Literature search	Anf1745	Nanorana gammii
peer-reviewed scientific publications	Foden et al. 2013;Han and Fu 2013;Dubois 1975;Wangyal and Gurung 2012	Anura	NCBITAXON	NCBITaxon:8342	Literature search	Anf1746	Nanorana liebigii
peer-reviewed scientific publications	Foden et al. 2013	Anura	NCBITAXON	NCBITaxon:8342	Literature search	Anf1747	Nanorana maculosa
peer-reviewed scientific publications	Foden et al. 2013	Anura	NCBITAXON	NCBITaxon:8342	Literature search	Anf1748	Nanorana medogensis
peer-reviewed scientific publications	Foden et al. 2013;Dubois 1975	Anura	NCBITAXON	NCBITaxon:8342	Literature search	Anf1749	Nanorana minica
peer-reviewed scientific publications	Foden et al. 2013	Anura	NCBITAXON	NCBITaxon:8342	Literature search	Anf1750	Nanorana mokokchungensis
peer-reviewed scientific publications	Ma et al. 2009a;Zhang and Lu 2012;Foden et al. 2013;Sodhi et al. 2008;Zhang et al. 2012	Anura	NCBITAXON	NCBITaxon:8342	Literature search	Anf1751	Nanorana parkeri
peer-reviewed scientific publications	Foden et al. 2013;Han and Fu 2013;Sodhi et al. 2008;Zhang et al. 2010	Anura	NCBITAXON	NCBITaxon:8342	Literature search	Anf1752	Nanorana pleskei
peer-reviewed scientific publications	Foden et al. 2013;Dubois 1975;Nanhoe and Ouboter 1987;Dubois and Martens 1984;Slavenko and Meiri 2015	Anura	NCBITAXON	NCBITaxon:8342	Literature search	Anf1753	Nanorana polunini
peer-reviewed scientific publications	Zhang and Lu 2012;Foden et al. 2013;Yang et al. 2011;Slavenko and Meiri 2015	Anura	NCBITAXON	NCBITaxon:8342	Literature search	Anf1754	Nanorana quadranus
peer-reviewed scientific publications	Foden et al. 2013;Slavenko and Meiri 2015	Anura	NCBITAXON	NCBITaxon:8342	Literature search	Anf1755	Nanorana rarica
peer-reviewed scientific publications	Foden et al. 2013;Dubois 1975;Nanhoe and Ouboter 1987;Slavenko and Meiri 2015	Anura	NCBITAXON	NCBITaxon:8342	Literature search	Anf1756	Nanorana rostandi
peer-reviewed scientific publications	NA	Anura	NCBITAXON	NCBITaxon:8342	Literature search	Anf1757	Nanorana sichuanensis
peer-reviewed scientific publications	Foden et al. 2013	Anura	NCBITAXON	NCBITaxon:8342	Literature search	Anf1758	Nanorana taihangnica
peer-reviewed scientific publications	Foden et al. 2013;Han and Fu 2013;Dubois and Ohler 2005	Anura	NCBITAXON	NCBITaxon:8342	Literature search	Anf1759	Nanorana unculuanus
peer-reviewed scientific publications	Foden et al. 2013;Han and Fu 2013;Sodhi et al. 2008;Nali et al. 2013	Anura	NCBITAXON	NCBITaxon:8342	Literature search	Anf1760	Nanorana ventripunctata
peer-reviewed scientific publications	Foden et al. 2013;Rais et al. 2014	Anura	NCBITAXON	NCBITaxon:8342	Literature search	Anf1761	Nanorana vicina
peer-reviewed scientific publications	Wells 2007;Moen et al. 2013;Foden et al. 2013;Han and Fu 2013;AmphibiaWeb 2015;Pope 1931	Anura	NCBITAXON	NCBITaxon:8342	Literature search	Anf1762	Nanorana yunnanensis
peer-reviewed scientific publications	Foden et al. 2013;Dubois 1975;Nanhoe and Ouboter 1987;Khatiwada 2012	Anura	NCBITAXON	NCBITaxon:8342	Literature search	Anf1763	Ombrana sikimensis
peer-reviewed scientific publications	Dubois and Ohler 2009;Hecht et al. 2009	Anura	NCBITAXON	NCBITaxon:8342	Literature search	Anf1764	Quasipaa acanthophora
peer-reviewed scientific publications	Wells 2007;Foden et al. 2013;Han and Fu 2013;Li 2001;Slavenko and Meiri 2015	Anura	NCBITAXON	NCBITaxon:8342	Literature search	Anf1765	Quasipaa boulengeri
peer-reviewed scientific publications	Angel 1923;Slavenko and Meiri 2015	Anura	NCBITAXON	NCBITaxon:8342	Literature search	Anf1766	Quasipaa courtoisi
peer-reviewed scientific publications	Foden et al. 2013;Han and Fu 2013;Dubois and Ohler 2009	Anura	NCBITAXON	NCBITaxon:8342	Literature search	Anf1767	Quasipaa exilispinosa
peer-reviewed scientific publications	Ohler et al. 2002;Foden et al. 2013;Stuart and Emmett 2006	Anura	NCBITAXON	NCBITaxon:8342	Literature search	Anf1768	Quasipaa fasciculispina
peer-reviewed scientific publications	Foden et al. 2013;Han and Fu 2013	Anura	NCBITAXON	NCBITaxon:8342	Literature search	Anf1769	Quasipaa jiulongensis
peer-reviewed scientific publications	Foden et al. 2013;Han and Fu 2013;Slavenko and Meiri 2015	Anura	NCBITAXON	NCBITaxon:8342	Literature search	Anf1770	Quasipaa shini
peer-reviewed scientific publications	Foden et al. 2013;Han and Fu 2013;Dubois 1975;Tran et al. 2010;Yu and Zheng 2009;Huang et al. 1989	Anura	NCBITAXON	NCBITaxon:8342	Literature search	Anf1771	Quasipaa spinosa
peer-reviewed scientific publications	Foden et al. 2013;Inger et al. 1999;Ngo et al. 2013;Ngo and Ngo 2014	Anura	NCBITAXON	NCBITaxon:8342	Literature search	Anf1772	Quasipaa verrucospinosa
peer-reviewed scientific publications	Han and Fu 2013;AmphibiaWeb 2015;Duellman and Dennis 2001, Savage 2001	Anura	NCBITAXON	NCBITaxon:8342	Literature search	Anf1773	Quasipaa yei
peer-reviewed scientific publications	Sawarkar and Kasambe 2009;Hedge 2012;Foden et al. 2013;Sodhi et al. 2008;Khan 2014;Nanhoe and Ouboter 1987;AmphibiaWeb 2015	Anura	NCBITAXON	NCBITaxon:8342	Literature search	Anf1774	Sphaerotheca breviceps
peer-reviewed scientific publications	Foden et al. 2013;AmphibiaWeb 2015;Deuti 2013	Anura	NCBITAXON	NCBITaxon:8342	Literature search	Anf1775	Sphaerotheca dobsonii
peer-reviewed scientific publications	Foden et al. 2013	Anura	NCBITAXON	NCBITaxon:8342	Literature search	Anf1776	Sphaerotheca leucorhynchus
peer-reviewed scientific publications	Foden et al. 2013;Sodhi et al. 2008;AmphibiaWeb 2015	Anura	NCBITAXON	NCBITaxon:8342	Literature search	Anf1777	Sphaerotheca rolandae
peer-reviewed scientific publications	NA	Anura	NCBITAXON	NCBITaxon:8342	Literature search	Anf1778	Sphaerotheca strachani
peer-reviewed scientific publications	Foden et al. 2013	Anura	NCBITAXON	NCBITaxon:8342	Literature search	Anf1779	Ingerana alpina
peer-reviewed scientific publications	Ao, Bordoloi and Ohler 2003;AmphibiaWeb 2015	Anura	NCBITAXON	NCBITaxon:8342	Literature search	Anf1780	Ingerana borealis
peer-reviewed scientific publications	Foden et al. 2013;Deuti 2013	Anura	NCBITAXON	NCBITaxon:8342	Literature search	Anf1781	Ingerana charlesdarwini
peer-reviewed scientific publications	Foden et al. 2013;Sodhi et al. 2008;Borah et al. 2013	Anura	NCBITAXON	NCBITaxon:8342	Literature search	Anf1782	Ingerana liui
peer-reviewed scientific publications	Foden et al. 2013	Anura	NCBITAXON	NCBITaxon:8342	Literature search	Anf1783	Ingerana mariae
peer-reviewed scientific publications	Foden et al. 2013	Anura	NCBITAXON	NCBITaxon:8342	Literature search	Anf1784	Ingerana medogensis
peer-reviewed scientific publications	Foden et al. 2013	Anura	NCBITAXON	NCBITaxon:8342	Literature search	Anf1785	Ingerana reticulata
peer-reviewed scientific publications	NA	Anura	NCBITAXON	NCBITaxon:8342	Literature search	Anf1786	Ingerana sariba
peer-reviewed scientific publications	Foden et al. 2013;Sodhi et al. 2008	Anura	NCBITAXON	NCBITaxon:8342	Literature search	Anf1787	Ingerana tasanae
peer-reviewed scientific publications	Norris 2002;Foden et al. 2013;Sodhi et al. 2008	Anura	NCBITAXON	NCBITaxon:8342	Literature search	Anf1788	Ingerana tenasserimensis
peer-reviewed scientific publications	Foden et al. 2013	Anura	NCBITAXON	NCBITaxon:8342	Literature search	Anf1789	Ingerana xizangensis
peer-reviewed scientific publications	Foden et al. 2013;Sodhi et al. 2008	Anura	NCBITAXON	NCBITaxon:8342	Literature search	Anf1790	Occidozyga baluensis
peer-reviewed scientific publications	Foden et al. 2013;Sodhi et al. 2008;Smith 1927	Anura	NCBITAXON	NCBITaxon:8342	Literature search	Anf1791	Occidozyga celebensis
peer-reviewed scientific publications	Foden et al. 2013	Anura	NCBITAXON	NCBITaxon:8342	Literature search	Anf1792	Occidozyga diminutiva
peer-reviewed scientific publications	Foden et al. 2013	Anura	NCBITAXON	NCBITaxon:8342	Literature search	Anf1793	Occidozyga floresiana
peer-reviewed scientific publications	Inger and Stuebing 1997;Foden et al. 2013;Sodhi et al. 2008;Gray et al. 1997;Almeria and NuÃ±eza 2013;Alcala 1962	Anura	NCBITAXON	NCBITaxon:8342	Literature search	Anf1794	Occidozyga laevis
peer-reviewed scientific publications	Inger and Stuebing 1997;Foden et al. 2013;Han and Fu 2013;Sodhi et al. 2008;Khan 2001	Anura	NCBITAXON	NCBITaxon:8342	Literature search	Anf1795	Occidozyga lima
peer-reviewed scientific publications	Foden et al. 2013;Taylor and Elbel 1958	Anura	NCBITAXON	NCBITaxon:8342	Literature search	Anf1796	Occidozyga magnapustulosa
peer-reviewed scientific publications	Foden et al. 2013;Han and Fu 2013;Sodhi et al. 2008;Jestrzemski et al. 2013	Anura	NCBITAXON	NCBITaxon:8342	Literature search	Anf1797	Occidozyga martensii
peer-reviewed scientific publications	Foden et al. 2013;Iskandar et al. 2011;AmphibiaWeb 2015	Anura	NCBITAXON	NCBITaxon:8342	Literature search	Anf1798	Occidozyga semipalmata
peer-reviewed scientific publications	Inger and Stuebing 1997;Foden et al. 2013;Sodhi et al. 2008;Eto and Matsui 2012;MÃ¡rquez and Eekhout 2006	Anura	NCBITAXON	NCBITaxon:8342	Literature search	Anf1799	Occidozyga sumatrana
peer-reviewed scientific publications	Foden et al. 2013	Anura	NCBITAXON	NCBITaxon:8342	Literature search	Anf1800	Occidozyga vittata
peer-reviewed scientific publications	Foden et al. 2013	Anura	NCBITAXON	NCBITaxon:8342	Literature search	Anf1801	Diasporus anthrax
peer-reviewed scientific publications	Lips et al. 2003;Foden et al. 2013;Han and Fu 2013;Hilje and Aide 2012;Savage 2002	Anura	NCBITAXON	NCBITaxon:8342	Literature search	Anf1802	Diasporus diastema
peer-reviewed scientific publications	Lynch and Duellman 1997;Foden et al. 2013	Anura	NCBITAXON	NCBITaxon:8342	Literature search	Anf1803	Diasporus gularis
peer-reviewed scientific publications	Lips et al. 2003;Guyer and Boback 2011;Foden et al. 2013	Anura	NCBITAXON	NCBITaxon:8342	Literature search	Anf1804	Diasporus hylaeformis
peer-reviewed scientific publications	Foden et al. 2013;Hertz et al. 2012	Anura	NCBITAXON	NCBITaxon:8342	Literature search	Anf1805	Diasporus quidditus
peer-reviewed scientific publications	Guyer and Boback 2011;Foden et al. 2013	Anura	NCBITAXON	NCBITaxon:8342	Literature search	Anf1806	Diasporus tigrillo
peer-reviewed scientific publications	Foden et al. 2013;Lynch 2001	Anura	NCBITAXON	NCBITaxon:8342	Literature search	Anf1807	Diasporus tinker
peer-reviewed scientific publications	Chaves et al. 2009	Anura	NCBITAXON	NCBITaxon:8342	Literature search	Anf1808	Diasporus ventrimaculatus
peer-reviewed scientific publications	Lips et al. 2003;Foden et al. 2013;Toft 1981	Anura	NCBITAXON	NCBITaxon:8342	Literature search	Anf1809	Diasporus vocator
peer-reviewed scientific publications	Guyer and Boback 2011;Foden et al. 2013;Sodhi et al. 2008;Howard et al. 1997	Anura	NCBITAXON	NCBITaxon:8342	Literature search	Anf1810	Eleutherodactylus abbotti
peer-reviewed scientific publications	Hedges et al 2008;Foden et al. 2013;Sodhi et al. 2008	Anura	NCBITAXON	NCBITaxon:8342	Literature search	Anf1811	Eleutherodactylus acmonis
peer-reviewed scientific publications	Foden et al. 2013;Sodhi et al. 2008;DÃ­az et al. 2003	Anura	NCBITAXON	NCBITaxon:8342	Literature search	Anf1812	Eleutherodactylus adelus
peer-reviewed scientific publications	Guyer and Boback 2011;Foden et al. 2013;Sodhi et al. 2008	Anura	NCBITAXON	NCBITaxon:8342	Literature search	Anf1813	Eleutherodactylus albipes
peer-reviewed scientific publications	Taylor 1943	Anura	NCBITAXON	NCBITaxon:8342	Literature search	Anf1814	Eleutherodactylus albolabris
peer-reviewed scientific publications	Guyer and Boback 2011;Foden et al. 2013;Sodhi et al. 2008	Anura	NCBITAXON	NCBITaxon:8342	Literature search	Anf1815	Eleutherodactylus alcoae
peer-reviewed scientific publications	Guyer and Boback 2011;Foden et al. 2013;Sodhi et al. 2008;Lynn and Dent 1943	Anura	NCBITAXON	NCBITaxon:8342	Literature search	Anf1816	Eleutherodactylus alticola
peer-reviewed scientific publications	Guyer and Boback 2011;Foden et al. 2013;Sodhi et al. 2008;Hedges et al. 1987	Anura	NCBITAXON	NCBITaxon:8342	Literature search	Anf1817	Eleutherodactylus amadeus
peer-reviewed scientific publications	Hedges et al 2008;Foden et al. 2013;Sodhi et al. 2008;Kaiser et al.1994	Anura	NCBITAXON	NCBITaxon:8342	Literature search	Anf1818	Eleutherodactylus amplinympha
peer-reviewed scientific publications	Guyer and Boback 2011;Foden et al. 2013;Sodhi et al. 2008	Anura	NCBITAXON	NCBITaxon:8342	Literature search	Anf1819	Eleutherodactylus andrewsi
peer-reviewed scientific publications	Foden et al. 2013;Sodhi et al. 2008;Rosas-Espinoza et al. 2013;Taylor 1939	Anura	NCBITAXON	NCBITaxon:8342	Literature search	Anf1820	Eleutherodactylus angustidigitorum
peer-reviewed scientific publications	Guyer and Boback 2011;Foden et al. 2013;Sodhi et al. 2008;Jones 1982;Ovaska and Estrada 2003	Anura	NCBITAXON	NCBITaxon:8342	Literature search	Anf1821	Eleutherodactylus antillensis
peer-reviewed scientific publications	Hedges et al 2008;Schwartz 1965	Anura	NCBITAXON	NCBITaxon:8342	Literature search	Anf1822	Eleutherodactylus aporostegus
peer-reviewed scientific publications	Hedges et al 2008;Foden et al. 2013;Sodhi et al. 2008	Anura	NCBITAXON	NCBITaxon:8342	Literature search	Anf1823	Eleutherodactylus apostates
peer-reviewed scientific publications	Guyer and Boback 2011;Foden et al. 2013;Sodhi et al. 2008;Henderson and Powell 2009	Anura	NCBITAXON	NCBITaxon:8342	Literature search	Anf1824	Eleutherodactylus armstrongi
peer-reviewed scientific publications	Hedges et al 2008;Foden et al. 2013;Sodhi et al. 2008;AmphibiaWeb 2015;Alonsa et al. 2009	Anura	NCBITAXON	NCBITaxon:8342	Literature search	Anf1825	Eleutherodactylus atkinsi
peer-reviewed scientific publications	Guyer and Boback 2011;Foden et al. 2013;Sodhi et al. 2008	Anura	NCBITAXON	NCBITaxon:8342	Literature search	Anf1826	Eleutherodactylus audanti
peer-reviewed scientific publications	Guyer and Boback 2011;Foden et al. 2013;Sodhi et al. 2008	Anura	NCBITAXON	NCBITaxon:8342	Literature search	Anf1827	Eleutherodactylus auriculatoides
peer-reviewed scientific publications	Guyer and Boback 2011;Foden et al. 2013;Sodhi et al. 2008;AmphibiaWeb 2015;Schmidt 1920	Anura	NCBITAXON	NCBITaxon:8342	Literature search	Anf1828	Eleutherodactylus auriculatus
peer-reviewed scientific publications	Hedges et al 2008;Foden et al. 2013;Sodhi et al. 2008	Anura	NCBITAXON	NCBITaxon:8342	Literature search	Anf1829	Eleutherodactylus bakeri
peer-reviewed scientific publications	Guyer and Boback 2011;Foden et al. 2013;Sodhi et al. 2008;Lynch 1965	Anura	NCBITAXON	NCBITaxon:8342	Literature search	Anf1830	Eleutherodactylus barlagnei
peer-reviewed scientific publications	Guyer and Boback 2011;Foden et al. 2013	Anura	NCBITAXON	NCBITaxon:8342	Literature search	Anf1831	Eleutherodactylus bartonsmithi
peer-reviewed scientific publications	Hedges et al 2008;Foden et al. 2013;Sodhi et al. 2008;Estrada et al. 1997	Anura	NCBITAXON	NCBITaxon:8342	Literature search	Anf1832	Eleutherodactylus blairhedgesi
peer-reviewed scientific publications	Schwartz 1965	Anura	NCBITAXON	NCBITaxon:8342	Literature search	Anf1833	Eleutherodactylus bothroboans
peer-reviewed scientific publications	Guyer and Boback 2011;Foden et al. 2013;Sodhi et al. 2008	Anura	NCBITAXON	NCBITaxon:8342	Literature search	Anf1834	Eleutherodactylus bresslerae
peer-reviewed scientific publications	Guyer and Boback 2011;Foden et al. 2013;Sodhi et al. 2008	Anura	NCBITAXON	NCBITaxon:8342	Literature search	Anf1835	Eleutherodactylus brevirostris
peer-reviewed scientific publications	Hedges et al 2008;Foden et al. 2013;Sodhi et al. 2008	Anura	NCBITAXON	NCBITaxon:8342	Literature search	Anf1836	Eleutherodactylus brittoni
peer-reviewed scientific publications	Foden et al. 2013;Sodhi et al. 2008;Hedges and Thomas 1992	Anura	NCBITAXON	NCBITaxon:8342	Literature search	Anf1837	Eleutherodactylus caribe
peer-reviewed scientific publications	Foden et al. 2013;Sodhi et al. 2008;Dunn 1926	Anura	NCBITAXON	NCBITaxon:8342	Literature search	Anf1838	Eleutherodactylus casparii
peer-reviewed scientific publications	Hedges et al 2008;Foden et al. 2013;Sodhi et al. 2008	Anura	NCBITAXON	NCBITaxon:8342	Literature search	Anf1839	Eleutherodactylus cavernicola
peer-reviewed scientific publications	Guyer and Boback 2011;Foden et al. 2013;Sodhi et al. 2008;Hedges and Thomas 1987	Anura	NCBITAXON	NCBITaxon:8342	Literature search	Anf1840	Eleutherodactylus chlorophenax
peer-reviewed scientific publications	Guyer and Boback 2011;Foden et al. 2013;Sodhi et al. 2008;Ovaska and Caldbeck 1997;Michael 1997	Anura	NCBITAXON	NCBITaxon:8342	Literature search	Anf1841	Eleutherodactylus cochranae
peer-reviewed scientific publications	Guyer and Boback 2011;Foden et al. 2013;Sodhi et al. 2008;Rogowitz et al. 2001;Burrowes 2000	Anura	NCBITAXON	NCBITaxon:8342	Literature search	Anf1842	Eleutherodactylus cooki
peer-reviewed scientific publications	Hedges et al 2008;Fogaraty and Vilella 2002;WOOLBRIGHT 2006;Guyer and Boback 2011;Foden et al. 2013;Han and Fu 2013;Sodhi et al. 2008;Bartlett and Bartlett 1999;Stewart and Woolbright 1996;Elinson 1987;Towsend and Stewart 1994	Anura	NCBITAXON	NCBITaxon:8342	Literature search	Anf1843	Eleutherodactylus coqui
peer-reviewed scientific publications	Foden et al. 2013;Sodhi et al. 2008;Hedges and Thomas 1992	Anura	NCBITAXON	NCBITaxon:8342	Literature search	Anf1844	Eleutherodactylus corona
peer-reviewed scientific publications	Hedges et al 2008;Foden et al. 2013;Sodhi et al. 2008	Anura	NCBITAXON	NCBITaxon:8342	Literature search	Anf1845	Eleutherodactylus counouspeus
peer-reviewed scientific publications	Guyer and Boback 2011;Foden et al. 2013;Sodhi et al. 2008;Hedges et al. 1995	Anura	NCBITAXON	NCBITaxon:8342	Literature search	Anf1846	Eleutherodactylus cubanus
peer-reviewed scientific publications	Hedges et al 2008;Foden et al. 2013;Han and Fu 2013;Sodhi et al. 2008;Diesel et al. 1995	Anura	NCBITAXON	NCBITaxon:8342	Literature search	Anf1847	Eleutherodactylus cundalli
peer-reviewed scientific publications	Hedges et al 2008;Foden et al. 2013;Sodhi et al. 2008;Fonh et al 2010;Estrada and Hedges 1998;Dunn 1926	Anura	NCBITAXON	NCBITaxon:8342	Literature search	Anf1848	Eleutherodactylus cuneatus
peer-reviewed scientific publications	Wright and Wright 1949;Foden et al. 2013;Sodhi et al. 2008;AmphibiaWeb 2015	Anura	NCBITAXON	NCBITaxon:8342	Literature search	Anf1849	Eleutherodactylus cystignathoides
peer-reviewed scientific publications	Guyer and Boback 2011;Foden et al. 2013;Sodhi et al. 2008;Hedges 1992	Anura	NCBITAXON	NCBITaxon:8342	Literature search	Anf1850	Eleutherodactylus darlingtoni
peer-reviewed scientific publications	Hedges et al 2008;Foden et al. 2013;Sodhi et al. 2008	Anura	NCBITAXON	NCBITaxon:8342	Literature search	Anf1851	Eleutherodactylus dennisi
peer-reviewed scientific publications	Foden et al. 2013;Sodhi et al. 2008;Davis and Dixon 1955;Davis and Dixon 1965	Anura	NCBITAXON	NCBITaxon:8342	Literature search	Anf1852	Eleutherodactylus dilatus
peer-reviewed scientific publications	Hedges et al 2008;Foden et al. 2013;Sodhi et al. 2008;Estrada 1987;Schwartz and Henderson 1991;Fong et al. 2009	Anura	NCBITAXON	NCBITaxon:8342	Literature search	Anf1853	Eleutherodactylus dimidiatus
peer-reviewed scientific publications	NA	Anura	NCBITAXON	NCBITaxon:8342	Literature search	Anf1854	Eleutherodactylus diplasius
peer-reviewed scientific publications	Foden et al. 2013;Sodhi et al. 2008;Hedges and Thomas 1992	Anura	NCBITAXON	NCBITaxon:8342	Literature search	Anf1855	Eleutherodactylus dolomedes
peer-reviewed scientific publications	Guyer and Boback 2011;Foden et al. 2013;Sodhi et al. 2008;Alonso et al. 2001	Anura	NCBITAXON	NCBITaxon:8342	Literature search	Anf1856	Eleutherodactylus eileenae
peer-reviewed scientific publications	Hedges et al 2008;Foden et al. 2013;Sodhi et al. 2008	Anura	NCBITAXON	NCBITaxon:8342	Literature search	Anf1857	Eleutherodactylus emiliae
peer-reviewed scientific publications	Guyer and Boback 2011;Foden et al. 2013;Sodhi et al. 2008;Rivero 1959	Anura	NCBITAXON	NCBITaxon:8342	Literature search	Anf1858	Eleutherodactylus eneidae
peer-reviewed scientific publications	NA	Anura	NCBITAXON	NCBITaxon:8342	Literature search	Anf1859	Eleutherodactylus erythroproctus
peer-reviewed scientific publications	Hedges et al 2008;Foden et al. 2013;Sodhi et al. 2008;Lando and Williams 1969	Anura	NCBITAXON	NCBITaxon:8342	Literature search	Anf1860	Eleutherodactylus etheridgei
peer-reviewed scientific publications	Guyer and Boback 2011;Foden et al. 2013;Sodhi et al. 2008;Hedges et al. 1987	Anura	NCBITAXON	NCBITaxon:8342	Literature search	Anf1861	Eleutherodactylus eunaster
peer-reviewed scientific publications	Hedges et al 2008;Foden et al. 2013;Sodhi et al. 2008	Anura	NCBITAXON	NCBITaxon:8342	Literature search	Anf1862	Eleutherodactylus flavescens
peer-reviewed scientific publications	Hedges et al 2008;Guyer and Boback 2011;Foden et al. 2013;Sodhi et al. 2008;Schwartz 1973	Anura	NCBITAXON	NCBITaxon:8342	Literature search	Anf1863	Eleutherodactylus fowleri
peer-reviewed scientific publications	Hedges et al 2008;Foden et al. 2013;Sodhi et al. 2008	Anura	NCBITAXON	NCBITaxon:8342	Literature search	Anf1864	Eleutherodactylus furcyensis
peer-reviewed scientific publications	Guyer and Boback 2011;Foden et al. 2013;Sodhi et al. 2008	Anura	NCBITAXON	NCBITaxon:8342	Literature search	Anf1865	Eleutherodactylus fuscus
peer-reviewed scientific publications	Foden et al. 2013;Estrada and Hedges 1997	Anura	NCBITAXON	NCBITaxon:8342	Literature search	Anf1866	Eleutherodactylus glamyrus
peer-reviewed scientific publications	Hedges et al 2008;Guyer and Boback 2011;Foden et al. 2013;Sodhi et al. 2008;Cochran 1935	Anura	NCBITAXON	NCBITaxon:8342	Literature search	Anf1867	Eleutherodactylus glandulifer
peer-reviewed scientific publications	Guyer and Boback 2011;Foden et al. 2013;Sodhi et al. 2008	Anura	NCBITAXON	NCBITaxon:8342	Literature search	Anf1868	Eleutherodactylus glanduliferoides
peer-reviewed scientific publications	Guyer and Boback 2011;Foden et al. 2013;Sodhi et al. 2008;Schwartz 1973	Anura	NCBITAXON	NCBITaxon:8342	Literature search	Anf1869	Eleutherodactylus glaphycompus
peer-reviewed scientific publications	Hedges et al 2008;Foden et al. 2013;Sodhi et al. 2008	Anura	NCBITAXON	NCBITaxon:8342	Literature search	Anf1870	Eleutherodactylus glaucoreius
peer-reviewed scientific publications	Hedges et al 2008;Foden et al. 2013;Sodhi et al. 2008	Anura	NCBITAXON	NCBITaxon:8342	Literature search	Anf1871	Eleutherodactylus goini
peer-reviewed scientific publications	Guyer and Boback 2011;Foden et al. 2013;Sodhi et al. 2008	Anura	NCBITAXON	NCBITaxon:8342	Literature search	Anf1872	Eleutherodactylus gossei
peer-reviewed scientific publications	Guyer and Boback 2011;Foden et al. 2013	Anura	NCBITAXON	NCBITaxon:8342	Literature search	Anf1873	Eleutherodactylus grabhami
peer-reviewed scientific publications	Guyer and Boback 2011;Foden et al. 2013;Sodhi et al. 2008;Schwartz 1979	Anura	NCBITAXON	NCBITaxon:8342	Literature search	Anf1874	Eleutherodactylus grahami
peer-reviewed scientific publications	Foden et al. 2013;Sodhi et al. 2008	Anura	NCBITAXON	NCBITaxon:8342	Literature search	Anf1875	Eleutherodactylus grandis
peer-reviewed scientific publications	Guyer and Boback 2011;Foden et al. 2013;Sodhi et al. 2008	Anura	NCBITAXON	NCBITaxon:8342	Literature search	Anf1876	Eleutherodactylus greyi
peer-reviewed scientific publications	Hedges et al 2008;Foden et al. 2013;Crombie 1986	Anura	NCBITAXON	NCBITaxon:8342	Literature search	Anf1877	Eleutherodactylus griphus
peer-reviewed scientific publications	Guyer and Boback 2011;Foden et al. 2013;Sodhi et al. 2008;Schmidt 1920;AmphibiaWeb 2015;Rios-Lopez and Thomas 2007	Anura	NCBITAXON	NCBITaxon:8342	Literature search	Anf1878	Eleutherodactylus gryllus
peer-reviewed scientific publications	Hedges et al 2008;Foden et al. 2013;Sodhi et al. 2008;DÃ­az and Estrada 2000	Anura	NCBITAXON	NCBITaxon:8342	Literature search	Anf1879	Eleutherodactylus guanahacabibes
peer-reviewed scientific publications	Foden et al. 2013;Sodhi et al. 2008;Hedges et al. 1992;AmphibiaWeb 2015	Anura	NCBITAXON	NCBITaxon:8342	Literature search	Anf1880	Eleutherodactylus guantanamera
peer-reviewed scientific publications	Hedges et al 2008;Foden et al. 2013;Sodhi et al. 2008;AmphibiaWeb 2015;Slavenko and Meiri 2015	Anura	NCBITAXON	NCBITaxon:8342	Literature search	Anf1881	Eleutherodactylus gundlachi
peer-reviewed scientific publications	Guyer and Boback 2011;Foden et al. 2013;Sodhi et al. 2008;AmphibiaWeb 2015	Anura	NCBITAXON	NCBITaxon:8342	Literature search	Anf1882	Eleutherodactylus guttilatus
peer-reviewed scientific publications	Hedges et al 2008;Foden et al. 2013;Sodhi et al. 2008	Anura	NCBITAXON	NCBITaxon:8342	Literature search	Anf1883	Eleutherodactylus haitianus
peer-reviewed scientific publications	Hedges et al 2008;Wells 2007;Foden et al. 2013;Sodhi et al. 2008;Rivero 1963	Anura	NCBITAXON	NCBITaxon:8342	Literature search	Anf1884	Eleutherodactylus hedricki
peer-reviewed scientific publications	Guyer and Boback 2011;Foden et al. 2013;Sodhi et al. 2008	Anura	NCBITAXON	NCBITaxon:8342	Literature search	Anf1885	Eleutherodactylus heminota
peer-reviewed scientific publications	Hedges et al 2008;Guyer and Boback 2011;Foden et al. 2013;Sodhi et al. 2008	Anura	NCBITAXON	NCBITaxon:8342	Literature search	Anf1886	Eleutherodactylus hypostenor
peer-reviewed scientific publications	Hedges et al 2008;Foden et al. 2013;Sodhi et al. 2008;Estrada and Hedges 1996	Anura	NCBITAXON	NCBITaxon:8342	Literature search	Anf1887	Eleutherodactylus iberia
peer-reviewed scientific publications	Hedges et al 2008;Foden et al. 2013;Sodhi et al. 2008	Anura	NCBITAXON	NCBITaxon:8342	Literature search	Anf1888	Eleutherodactylus inoptatus
peer-reviewed scientific publications	Guyer and Boback 2011;Foden et al. 2013;Sodhi et al. 2008	Anura	NCBITAXON	NCBITaxon:8342	Literature search	Anf1889	Eleutherodactylus intermedius
peer-reviewed scientific publications	Foden et al. 2013	Anura	NCBITAXON	NCBITaxon:8342	Literature search	Anf1890	Eleutherodactylus interorbitalis
peer-reviewed scientific publications	Hedges et al 2008;Foden et al. 2013;Sodhi et al. 2008	Anura	NCBITAXON	NCBITaxon:8342	Literature search	Anf1891	Eleutherodactylus ionthus
peer-reviewed scientific publications	Hedges et al 2008;Foden et al. 2013;Lynn and Dent 1943;Hedges et al. 2004	Anura	NCBITAXON	NCBITaxon:8342	Literature search	Anf1892	Eleutherodactylus jamaicensis
peer-reviewed scientific publications	Hedges et al 2008;Foden et al. 2013;Sodhi et al. 2008;Wake 1978;Drewry and Jones 1976	Anura	NCBITAXON	NCBITaxon:8342	Literature search	Anf1893	Eleutherodactylus jasperi
peer-reviewed scientific publications	Foden et al. 2013;Sodhi et al. 2008;Estrada and Alonso 1997	Anura	NCBITAXON	NCBITaxon:8342	Literature search	Anf1894	Eleutherodactylus jaumei
peer-reviewed scientific publications	Guyer and Boback 2011;Foden et al. 2013;Han and Fu 2013;Ovaska 1991a;Ovaska 1991b;Bourne 1997	Anura	NCBITAXON	NCBITaxon:8342	Literature search	Anf1895	Eleutherodactylus johnstonei
peer-reviewed scientific publications	Hedges et al 2008;Rios-LÃ³pez and Thomas 2007	Anura	NCBITAXON	NCBITaxon:8342	Literature search	Anf1896	Eleutherodactylus juanariveroi
peer-reviewed scientific publications	Guyer and Boback 2011;Foden et al. 2013;Sodhi et al. 2008	Anura	NCBITAXON	NCBITaxon:8342	Literature search	Anf1897	Eleutherodactylus jugans
peer-reviewed scientific publications	Guyer and Boback 2011;Foden et al. 2013;Sodhi et al. 2008	Anura	NCBITAXON	NCBITaxon:8342	Literature search	Anf1898	Eleutherodactylus junori
peer-reviewed scientific publications	Hedges et al 2008;Foden et al. 2013;Sodhi et al. 2008	Anura	NCBITAXON	NCBITaxon:8342	Literature search	Anf1899	Eleutherodactylus karlschmidti
peer-reviewed scientific publications	Hedges et al 2008;Foden et al. 2013;Sodhi et al. 2008;Schwartz 1959	Anura	NCBITAXON	NCBITaxon:8342	Literature search	Anf1900	Eleutherodactylus klinikowskii
peer-reviewed scientific publications	Hedges et al 2008;Foden et al. 2013	Anura	NCBITAXON	NCBITaxon:8342	Literature search	Anf1901	Eleutherodactylus lamprotes
peer-reviewed scientific publications	Guyer and Boback 2011;Foden et al. 2013;Sodhi et al. 2008;Rodriguez and Alonso 2009	Anura	NCBITAXON	NCBITaxon:8342	Literature search	Anf1902	Eleutherodactylus leberi
peer-reviewed scientific publications	Guyer and Boback 2011;Foden et al. 2013;Sodhi et al. 2008;Perry 2009	Anura	NCBITAXON	NCBITaxon:8342	Literature search	Anf1903	Eleutherodactylus lentus
peer-reviewed scientific publications	Guyer and Boback 2011;Foden et al. 2013;Sodhi et al. 2008;Hedges 1992	Anura	NCBITAXON	NCBITaxon:8342	Literature search	Anf1904	Eleutherodactylus leoncei
peer-reviewed scientific publications	Hedges et al 2008;Foden et al. 2013;Sodhi et al. 2008	Anura	NCBITAXON	NCBITaxon:8342	Literature search	Anf1905	Eleutherodactylus leprus
peer-reviewed scientific publications	Wells 2007;Guyer and Boback 2011;Foden et al. 2013;Sodhi et al. 2008;Estrada and Hedges 1996;AmphibiaWeb 2015	Anura	NCBITAXON	NCBITaxon:8342	Literature search	Anf1906	Eleutherodactylus limbatus
peer-reviewed scientific publications	Hedges et al 2008;Lynn 1958	Anura	NCBITAXON	NCBITaxon:8342	Literature search	Anf1907	Eleutherodactylus limbensis
peer-reviewed scientific publications	Guyer and Boback 2011;Foden et al. 2013;Sodhi et al. 2008;Schmidt 1920	Anura	NCBITAXON	NCBITaxon:8342	Literature search	Anf1908	Eleutherodactylus locustus
peer-reviewed scientific publications	Hedges et al 2008;Lynch and Duellman 1997;Foden et al. 2013;Sodhi et al. 2008;Espino del Castillo et al. 2009	Anura	NCBITAXON	NCBITaxon:8342	Literature search	Anf1909	Eleutherodactylus longipes
peer-reviewed scientific publications	Hedges et al 2008;Foden et al. 2013;Sodhi et al. 2008	Anura	NCBITAXON	NCBITaxon:8342	Literature search	Anf1910	Eleutherodactylus lucioi
peer-reviewed scientific publications	Guyer and Boback 2011;Foden et al. 2013;Sodhi et al. 2008	Anura	NCBITAXON	NCBITaxon:8342	Literature search	Anf1911	Eleutherodactylus luteolus
peer-reviewed scientific publications	Foden et al. 2013	Anura	NCBITAXON	NCBITaxon:8342	Literature search	Anf1912	Eleutherodactylus maestrensis
peer-reviewed scientific publications	Hedges et al 2008;Foden et al. 2013;Sodhi et al. 2008;Hedges et al. 1992	Anura	NCBITAXON	NCBITaxon:8342	Literature search	Anf1913	Eleutherodactylus mariposa
peer-reviewed scientific publications	Porter 1972;Wright and Wright 1949;Foden et al. 2013;Sodhi et al. 2008;AmphibiaWeb 2015;Slavenko and Meiri 2015	Anura	NCBITAXON	NCBITaxon:8342	Literature search	Anf1914	Eleutherodactylus marnockii
peer-reviewed scientific publications	Hedges et al 2008;Lynch 1968;Foden et al. 2013;Sodhi et al. 2008	Anura	NCBITAXON	NCBITaxon:8342	Literature search	Anf1915	Eleutherodactylus martinicensis
peer-reviewed scientific publications	Foden et al. 2013	Anura	NCBITAXON	NCBITaxon:8342	Literature search	Anf1916	Eleutherodactylus maurus
peer-reviewed scientific publications	Hedges et al 2008;Foden et al. 2013;Sodhi et al. 2008;Hedges et al 1992;AmphibiaWeb 2015	Anura	NCBITAXON	NCBITaxon:8342	Literature search	Anf1917	Eleutherodactylus melacara
peer-reviewed scientific publications	Schwartz 1966	Anura	NCBITAXON	NCBITaxon:8342	Literature search	Anf1918	Eleutherodactylus melatrigonum
peer-reviewed scientific publications	Hedges et al 2008;Foden et al. 2013	Anura	NCBITAXON	NCBITaxon:8342	Literature search	Anf1919	Eleutherodactylus michaelschmidi
peer-reviewed scientific publications	Hedges et al 2008;Foden et al. 2013;Sodhi et al. 2008	Anura	NCBITAXON	NCBITaxon:8342	Literature search	Anf1920	Eleutherodactylus minutus
peer-reviewed scientific publications	Foden et al. 2013;Sodhi et al. 2008;GarcÃ­a and Ceballos 1994	Anura	NCBITAXON	NCBITaxon:8342	Literature search	Anf1921	Eleutherodactylus modestus
peer-reviewed scientific publications	Guyer and Boback 2011;Foden et al. 2013;Sodhi et al. 2008;Joglar et al.2012;Numazawa and Sengoku 2011	Anura	NCBITAXON	NCBITaxon:8342	Literature search	Anf1922	Eleutherodactylus monensis
peer-reviewed scientific publications	Hedges et al 2008;Foden et al. 2013;Sodhi et al. 2008	Anura	NCBITAXON	NCBITaxon:8342	Literature search	Anf1923	Eleutherodactylus montanus
peer-reviewed scientific publications	Lynch 1968;Foden et al. 2013;Sodhi et al. 2008;GarcÃ­a and Ceballos 1994	Anura	NCBITAXON	NCBITaxon:8342	Literature search	Anf1924	Eleutherodactylus nitidus
peer-reviewed scientific publications	Foden et al. 2013;Sodhi et al. 2008;Dixon and Webb 1966	Anura	NCBITAXON	NCBITaxon:8342	Literature search	Anf1925	Eleutherodactylus nivicolimae
peer-reviewed scientific publications	Hedges et al 2008;Foden et al. 2013;Sodhi et al. 2008;Schwartz 1976	Anura	NCBITAXON	NCBITaxon:8342	Literature search	Anf1926	Eleutherodactylus nortoni
peer-reviewed scientific publications	Schwartz 1966	Anura	NCBITAXON	NCBITaxon:8342	Literature search	Anf1927	Eleutherodactylus notidodes
peer-reviewed scientific publications	Hedges et al 2008;Foden et al. 2013;Sodhi et al. 2008;Lynn 1937;Lynn 1936	Anura	NCBITAXON	NCBITaxon:8342	Literature search	Anf1928	Eleutherodactylus nubicola
peer-reviewed scientific publications	Hedges et al 2008	Anura	NCBITAXON	NCBITaxon:8342	Literature search	Anf1929	Eleutherodactylus olibrus
peer-reviewed scientific publications	Guyer and Boback 2011;Foden et al. 2013	Anura	NCBITAXON	NCBITaxon:8342	Literature search	Anf1930	Eleutherodactylus orcutti
peer-reviewed scientific publications	Foden et al. 2013;Sodhi et al. 2008;Estrada and Hedges 1996;Rodriguez et al. 2011	Anura	NCBITAXON	NCBITaxon:8342	Literature search	Anf1931	Eleutherodactylus orientalis
peer-reviewed scientific publications	Hedges et al 2008;Guyer and Boback 2011;Foden et al. 2013;Sodhi et al. 2008	Anura	NCBITAXON	NCBITaxon:8342	Literature search	Anf1932	Eleutherodactylus oxyrhyncus
peer-reviewed scientific publications	Foden et al. 2013	Anura	NCBITAXON	NCBITaxon:8342	Literature search	Anf1933	Eleutherodactylus pallidus
peer-reviewed scientific publications	Hedges et al 2008;Foden et al. 2013;Sodhi et al. 2008;Lynn 1940;Lynn and Dent 1943	Anura	NCBITAXON	NCBITaxon:8342	Literature search	Anf1934	Eleutherodactylus pantoni
peer-reviewed scientific publications	Guyer and Boback 2011;Foden et al. 2013;Sodhi et al. 2008	Anura	NCBITAXON	NCBITaxon:8342	Literature search	Anf1935	Eleutherodactylus parabates
peer-reviewed scientific publications	NA	Anura	NCBITAXON	NCBITaxon:8342	Literature search	Anf1936	Eleutherodactylus paralius
peer-reviewed scientific publications	Guyer and Boback 2011;Foden et al. 2013;Sodhi et al. 2008;Hedges and Thomas 1987;Glime 2013	Anura	NCBITAXON	NCBITaxon:8342	Literature search	Anf1937	Eleutherodactylus parapelates
peer-reviewed scientific publications	Guyer and Boback 2011;Foden et al. 2013;Sodhi et al. 2008	Anura	NCBITAXON	NCBITaxon:8342	Literature search	Anf1938	Eleutherodactylus patriciae
peer-reviewed scientific publications	Hedges et al 2008;Foden et al. 2013;Sodhi et al. 2008	Anura	NCBITAXON	NCBITaxon:8342	Literature search	Anf1939	Eleutherodactylus paulsoni
peer-reviewed scientific publications	Guyer and Boback 2011;Foden et al. 2013;Sodhi et al. 2008	Anura	NCBITAXON	NCBITaxon:8342	Literature search	Anf1940	Eleutherodactylus pentasyringos
peer-reviewed scientific publications	Hedges et al 2008;Foden et al. 2013;Sodhi et al. 2008	Anura	NCBITAXON	NCBITaxon:8342	Literature search	Anf1941	Eleutherodactylus pezopetrus
peer-reviewed scientific publications	Hedges et al 2008;Foden et al. 2013;Sodhi et al. 2008	Anura	NCBITAXON	NCBITaxon:8342	Literature search	Anf1942	Eleutherodactylus pictissimus
peer-reviewed scientific publications	Hedges et al 2008;Foden et al. 2013;Sodhi et al. 2008	Anura	NCBITAXON	NCBITaxon:8342	Literature search	Anf1943	Eleutherodactylus pinarensis
peer-reviewed scientific publications	Hedges et al 2008;Foden et al. 2013;Sodhi et al. 2008	Anura	NCBITAXON	NCBITaxon:8342	Literature search	Anf1944	Eleutherodactylus pinchoni
peer-reviewed scientific publications	Hedges et al 2008;Foden et al. 2013;Sodhi et al. 2008;Davis and Dixon 1965;Taylor 1940	Anura	NCBITAXON	NCBITaxon:8342	Literature search	Anf1945	Eleutherodactylus pipilans
peer-reviewed scientific publications	Hedges et al 2008;Foden et al. 2013;Sodhi et al. 2008;Slavenko and Meiri 2015	Anura	NCBITAXON	NCBITaxon:8342	Literature search	Anf1946	Eleutherodactylus pituinus
peer-reviewed scientific publications	Porter 1972;Guyer and Boback 2011;Foden et al. 2013;Han and Fu 2013;Sodhi et al. 2008;AmphibiaWeb 2015	Anura	NCBITAXON	NCBITaxon:8342	Literature search	Anf1947	Eleutherodactylus planirostris
peer-reviewed scientific publications	Hedges et al 2008;Foden et al. 2013;Sodhi et al. 2008	Anura	NCBITAXON	NCBITaxon:8342	Literature search	Anf1948	Eleutherodactylus poolei
peer-reviewed scientific publications	Guyer and Boback 2011;Foden et al. 2013;Sodhi et al. 2008;Gitlin 1944;Stewart and Woolbright 1996	Anura	NCBITAXON	NCBITaxon:8342	Literature search	Anf1949	Eleutherodactylus portoricensis
peer-reviewed scientific publications	Hedges et al 2008;Foden et al. 2013;Estrada and Hedges 1997	Anura	NCBITAXON	NCBITaxon:8342	Literature search	Anf1950	Eleutherodactylus principalis
peer-reviewed scientific publications	Wells 2007;Guyer and Boback 2011;Foden et al. 2013;Sodhi et al. 2008	Anura	NCBITAXON	NCBITaxon:8342	Literature search	Anf1951	Eleutherodactylus probolaeus
peer-reviewed scientific publications	Guyer and Boback 2011;Foden et al. 2013;Sodhi et al. 2008;Hedges and Thomas 2010	Anura	NCBITAXON	NCBITaxon:8342	Literature search	Anf1952	Eleutherodactylus rhodesi
peer-reviewed scientific publications	Hedges et al 2008;Foden et al. 2013;Sodhi et al. 2008;Rivera 2006	Anura	NCBITAXON	NCBITaxon:8342	Literature search	Anf1953	Eleutherodactylus richmondi
peer-reviewed scientific publications	Wright and Wright 1949;Guyer and Boback 2011;Foden et al. 2013;Sodhi et al. 2008;Dunn 1926	Anura	NCBITAXON	NCBITaxon:8342	Literature search	Anf1954	Eleutherodactylus ricordii
peer-reviewed scientific publications	Hedges et al 2008;Foden et al. 2013;Sodhi et al. 2008	Anura	NCBITAXON	NCBITaxon:8342	Literature search	Anf1955	Eleutherodactylus riparius
peer-reviewed scientific publications	Hedges et al 2008;Foden et al. 2013;Sodhi et al. 2008;Diaz et al 2001	Anura	NCBITAXON	NCBITaxon:8342	Literature search	Anf1956	Eleutherodactylus rivularis
peer-reviewed scientific publications	Goin 1955	Anura	NCBITAXON	NCBITaxon:8342	Literature search	Anf1957	Eleutherodactylus rogersi
peer-reviewed scientific publications	Guyer and Boback 2011;Foden et al. 2013;Sodhi et al. 2008	Anura	NCBITAXON	NCBITaxon:8342	Literature search	Anf1958	Eleutherodactylus ronaldi
peer-reviewed scientific publications	Hedges et al 2008;Foden et al. 2013;Sodhi et al. 2008	Anura	NCBITAXON	NCBITaxon:8342	Literature search	Anf1959	Eleutherodactylus rubrimaculatus
peer-reviewed scientific publications	Hedges et al 2008	Anura	NCBITAXON	NCBITaxon:8342	Literature search	Anf1960	Eleutherodactylus rucillensis
peer-reviewed scientific publications	Hedges et al 2008;Foden et al. 2013;Sodhi et al. 2008;Duellman 1961	Anura	NCBITAXON	NCBITaxon:8342	Literature search	Anf1961	Eleutherodactylus rufescens
peer-reviewed scientific publications	Hedges et al 2008;Foden et al. 2013;Sodhi et al. 2008	Anura	NCBITAXON	NCBITaxon:8342	Literature search	Anf1962	Eleutherodactylus rufifemoralis
peer-reviewed scientific publications	Hedges et al 2008;Foden et al. 2013;Sodhi et al. 2008;Schwartz 1965	Anura	NCBITAXON	NCBITaxon:8342	Literature search	Anf1963	Eleutherodactylus ruthae
peer-reviewed scientific publications	Hedges et al 2008;Foden et al. 2013;Sodhi et al. 2008;Webb 1962	Anura	NCBITAXON	NCBITaxon:8342	Literature search	Anf1964	Eleutherodactylus saxatilis
peer-reviewed scientific publications	Guyer and Boback 2011;Foden et al. 2013;Sodhi et al. 2008;Lynn 1958	Anura	NCBITAXON	NCBITaxon:8342	Literature search	Anf1965	Eleutherodactylus schmidti
peer-reviewed scientific publications	Guyer and Boback 2011;Foden et al. 2013;Sodhi et al. 2008;Ovaska et al. 1999	Anura	NCBITAXON	NCBITaxon:8342	Literature search	Anf1966	Eleutherodactylus schwartzi
peer-reviewed scientific publications	Hedges et al 2008;Foden et al. 2013;Sodhi et al. 2008	Anura	NCBITAXON	NCBITaxon:8342	Literature search	Anf1967	Eleutherodactylus sciagraphus
peer-reviewed scientific publications	Guyer and Boback 2011;Foden et al. 2013;Sodhi et al. 2008	Anura	NCBITAXON	NCBITaxon:8342	Literature search	Anf1968	Eleutherodactylus semipalmatus
peer-reviewed scientific publications	Foden et al. 2013;Sodhi et al. 2008;Diaz and Fong 2001	Anura	NCBITAXON	NCBITaxon:8342	Literature search	Anf1969	Eleutherodactylus simulans
peer-reviewed scientific publications	Hedges et al 2008;Foden et al. 2013;Estrada and Hedges 1996;Crombiei 1977	Anura	NCBITAXON	NCBITaxon:8342	Literature search	Anf1970	Eleutherodactylus sisyphodemus
peer-reviewed scientific publications	Hedges et al 2008;Schwartz 1977	Anura	NCBITAXON	NCBITaxon:8342	Literature search	Anf1971	Eleutherodactylus sommeri
peer-reviewed scientific publications	Hedges et al 2008	Anura	NCBITAXON	NCBITaxon:8342	Literature search	Anf1972	Eleutherodactylus staurometopon
peer-reviewed scientific publications	Hedges et al 2008;Foden et al. 2013;Sodhi et al. 2008	Anura	NCBITAXON	NCBITaxon:8342	Literature search	Anf1973	Eleutherodactylus symingtoni
peer-reviewed scientific publications	Foden et al. 2013;Sodhi et al. 2008;Hoyt 1965	Anura	NCBITAXON	NCBITaxon:8342	Literature search	Anf1974	Eleutherodactylus syristes
peer-reviewed scientific publications	Foden et al. 2013	Anura	NCBITAXON	NCBITaxon:8342	Literature search	Anf1975	Eleutherodactylus teretistes
peer-reviewed scientific publications	Hedges et al 2008;Foden et al. 2013;Sodhi et al. 2008;Estrada and Hedges 1996	Anura	NCBITAXON	NCBITaxon:8342	Literature search	Anf1976	Eleutherodactylus tetajulia
peer-reviewed scientific publications	Guyer and Boback 2011;Foden et al. 2013;Sodhi et al. 2008;Schwartz 1959	Anura	NCBITAXON	NCBITaxon:8342	Literature search	Anf1977	Eleutherodactylus thomasi
peer-reviewed scientific publications	Hedges et al 2008;Foden et al. 2013;Hedges 1988	Anura	NCBITAXON	NCBITaxon:8342	Literature search	Anf1978	Eleutherodactylus thorectes
peer-reviewed scientific publications	Hedges et al 2008;Foden et al. 2013;Sodhi et al. 2008;Estrada and Hedges 1991	Anura	NCBITAXON	NCBITaxon:8342	Literature search	Anf1979	Eleutherodactylus toa
peer-reviewed scientific publications	Foden et al. 2013;Sodhi et al. 2008;Estrada and Hedges 1997	Anura	NCBITAXON	NCBITaxon:8342	Literature search	Anf1980	Eleutherodactylus tonyi
peer-reviewed scientific publications	Hedges et al 2008;Foden et al. 2013;Sodhi et al. 2008;Hedges et al. 1995	Anura	NCBITAXON	NCBITaxon:8342	Literature search	Anf1981	Eleutherodactylus turquinensis
peer-reviewed scientific publications	Schwartz 1965	Anura	NCBITAXON	NCBITaxon:8342	Literature search	Anf1982	Eleutherodactylus tychathrous
peer-reviewed scientific publications	Hedges et al 2008;Foden et al. 2013;Sodhi et al. 2008;AmphibiaWeb 2015	Anura	NCBITAXON	NCBITaxon:8342	Literature search	Anf1983	Eleutherodactylus unicolor
peer-reviewed scientific publications	Hedges et al 2008;Guyer and Boback 2011;Foden et al. 2013;Sodhi et al. 2008	Anura	NCBITAXON	NCBITaxon:8342	Literature search	Anf1984	Eleutherodactylus varians
peer-reviewed scientific publications	Guyer and Boback 2011;Foden et al. 2013;Sodhi et al. 2008;Diaz et al. 2003;Diaz et al. 2012;AmphibiaWeb 2015	Anura	NCBITAXON	NCBITaxon:8342	Literature search	Anf1985	Eleutherodactylus varleyi
peer-reviewed scientific publications	Guyer and Boback 2011;Foden et al. 2013;Sodhi et al. 2008	Anura	NCBITAXON	NCBITaxon:8342	Literature search	Anf1986	Eleutherodactylus ventrilineatus
peer-reviewed scientific publications	Foden et al. 2013;Sodhi et al. 2008	Anura	NCBITAXON	NCBITaxon:8342	Literature search	Anf1987	Eleutherodactylus verrucipes
peer-reviewed scientific publications	Foden et al. 2013	Anura	NCBITAXON	NCBITaxon:8342	Literature search	Anf1988	Eleutherodactylus verruculatus
peer-reviewed scientific publications	Guyer and Boback 2011;Foden et al. 2013;Sodhi et al. 2008	Anura	NCBITAXON	NCBITaxon:8342	Literature search	Anf1989	Eleutherodactylus warreni
peer-reviewed scientific publications	Guyer and Boback 2011;Foden et al. 2013;Sodhi et al. 2008	Anura	NCBITAXON	NCBITaxon:8342	Literature search	Anf1990	Eleutherodactylus weinlandi
peer-reviewed scientific publications	Guyer and Boback 2011;Foden et al. 2013;Sodhi et al. 2008	Anura	NCBITAXON	NCBITaxon:8342	Literature search	Anf1991	Eleutherodactylus wetmorei
peer-reviewed scientific publications	Hedges et al 2008;Foden et al. 2013;Sodhi et al. 2008;Joglar et al. 2005;Lavigne and Drewry 1970	Anura	NCBITAXON	NCBITaxon:8342	Literature search	Anf1992	Eleutherodactylus wightmanae
peer-reviewed scientific publications	Hedges et al 2008;Foden et al. 2013;Sodhi et al. 2008	Anura	NCBITAXON	NCBITaxon:8342	Literature search	Anf1993	Eleutherodactylus zeus
peer-reviewed scientific publications	Hedges et al 2008;Guyer and Boback 2011;Foden et al. 2013;Sodhi et al. 2008	Anura	NCBITAXON	NCBITaxon:8342	Literature search	Anf1994	Eleutherodactylus zugi
peer-reviewed scientific publications	Hedges et al 2008;Rodrigues and Duellman 1994;Foden et al. 2013;Sodhi et al. 2008	Anura	NCBITAXON	NCBITaxon:8342	Literature search	Anf1995	Adelophryne adiastola
peer-reviewed scientific publications	Macculloch et al. 2008;Foden et al. 2013;Sodhi et al. 2008;Hoogmoed et al. 1994	Anura	NCBITAXON	NCBITaxon:8342	Literature search	Anf1996	Adelophryne baturitensis
peer-reviewed scientific publications	Macculloch et al. 2008;Foden et al. 2013;Sodhi et al. 2008;Macculloch et al. 2008	Anura	NCBITAXON	NCBITaxon:8342	Literature search	Anf1997	Adelophryne gutturosa
peer-reviewed scientific publications	Macculloch et al. 2008;Cassiano-Lima et al. 2011;Foden et al. 2013;Sodhi et al. 2008;Cassiano-Lima et al. 2011	Anura	NCBITAXON	NCBITaxon:8342	Literature search	Anf1998	Adelophryne maranguapensis
peer-reviewed scientific publications	Foden et al. 2013	Anura	NCBITAXON	NCBITaxon:8342	Literature search	Anf1999	Adelophryne pachydactyla
[truncated: 4,780 more rows]
