# Supplementary material for: AmphiBIO, a global database for amphibian ecological traits
Source: Sci Data. 2017 Sep 5;4:170123. doi: 10.1038/sdata.2017.123 (PMC5584397; doi:10.1038/sdata.2017.123)
Supplement: Supplementary file 1 [file sdata2017123-isa1.zip › a_assay_Oliveira.txt]

Sample Name	Protocol REF	Assay Name	Raw Data File	Comment[Data Repository]	Comment[Data Record Accession]	Comment[Data Record URI]
Anf0001	Data integration	Anf0001	AmphiBIO_v1.csv	figshare	doi:10.6084/m9.figshare.4644424	https://doi.org/10.6084/m9.figshare.4644424
Anf0002	Data integration	Anf0002	AmphiBIO_v1.csv	figshare	doi:10.6084/m9.figshare.4644424	https://doi.org/10.6084/m9.figshare.4644424
Anf0003	Data integration	Anf0003	AmphiBIO_v1.csv	figshare	doi:10.6084/m9.figshare.4644424	https://doi.org/10.6084/m9.figshare.4644424
Anf0004	Data integration	Anf0004	AmphiBIO_v1.csv	figshare	doi:10.6084/m9.figshare.4644424	https://doi.org/10.6084/m9.figshare.4644424
Anf0005	Data integration	Anf0005	AmphiBIO_v1.csv	figshare	doi:10.6084/m9.figshare.4644424	https://doi.org/10.6084/m9.figshare.4644424
Anf0006	Data integration	Anf0006	AmphiBIO_v1.csv	figshare	doi:10.6084/m9.figshare.4644424	https://doi.org/10.6084/m9.figshare.4644424
Anf0007	Data integration	Anf0007	AmphiBIO_v1.csv	figshare	doi:10.6084/m9.figshare.4644424	https://doi.org/10.6084/m9.figshare.4644424
Anf0008	Data integration	Anf0008	AmphiBIO_v1.csv	figshare	doi:10.6084/m9.figshare.4644424	https://doi.org/10.6084/m9.figshare.4644424
Anf0009	Data integration	Anf0009	AmphiBIO_v1.csv	figshare	doi:10.6084/m9.figshare.4644424	https://doi.org/10.6084/m9.figshare.4644424
Anf0010	Data integration	Anf0010	AmphiBIO_v1.csv	figshare	doi:10.6084/m9.figshare.4644424	https://doi.org/10.6084/m9.figshare.4644424
Anf0011	Data integration	Anf0011	AmphiBIO_v1.csv	figshare	doi:10.6084/m9.figshare.4644424	https://doi.org/10.6084/m9.figshare.4644424
Anf0012	Data integration	Anf0012	AmphiBIO_v1.csv	figshare	doi:10.6084/m9.figshare.4644424	https://doi.org/10.6084/m9.figshare.4644424
Anf0013	Data integration	Anf0013	AmphiBIO_v1.csv	figshare	doi:10.6084/m9.figshare.4644424	https://doi.org/10.6084/m9.figshare.4644424
Anf0014	Data integration	Anf0014	AmphiBIO_v1.csv	figshare	doi:10.6084/m9.figshare.4644424	https://doi.org/10.6084/m9.figshare.4644424
Anf0015	Data integration	Anf0015	AmphiBIO_v1.csv	figshare	doi:10.6084/m9.figshare.4644424	https://doi.org/10.6084/m9.figshare.4644424
Anf0016	Data integration	Anf0016	AmphiBIO_v1.csv	figshare	doi:10.6084/m9.figshare.4644424	https://doi.org/10.6084/m9.figshare.4644424
Anf0017	Data integration	Anf0017	AmphiBIO_v1.csv	figshare	doi:10.6084/m9.figshare.4644424	https://doi.org/10.6084/m9.figshare.4644424
Anf0018	Data integration	Anf0018	AmphiBIO_v1.csv	figshare	doi:10.6084/m9.figshare.4644424	https://doi.org/10.6084/m9.figshare.4644424
Anf0019	Data integration	Anf0019	AmphiBIO_v1.csv	figshare	doi:10.6084/m9.figshare.4644424	https://doi.org/10.6084/m9.figshare.4644424
Anf0020	Data integration	Anf0020	AmphiBIO_v1.csv	figshare	doi:10.6084/m9.figshare.4644424	https://doi.org/10.6084/m9.figshare.4644424
Anf0021	Data integration	Anf0021	AmphiBIO_v1.csv	figshare	doi:10.6084/m9.figshare.4644424	https://doi.org/10.6084/m9.figshare.4644424
Anf0022	Data integration	Anf0022	AmphiBIO_v1.csv	figshare	doi:10.6084/m9.figshare.4644424	https://doi.org/10.6084/m9.figshare.4644424
Anf0023	Data integration	Anf0023	AmphiBIO_v1.csv	figshare	doi:10.6084/m9.figshare.4644424	https://doi.org/10.6084/m9.figshare.4644424
Anf0024	Data integration	Anf0024	AmphiBIO_v1.csv	figshare	doi:10.6084/m9.figshare.4644424	https://doi.org/10.6084/m9.figshare.4644424
Anf0025	Data integration	Anf0025	AmphiBIO_v1.csv	figshare	doi:10.6084/m9.figshare.4644424	https://doi.org/10.6084/m9.figshare.4644424
Anf0026	Data integration	Anf0026	AmphiBIO_v1.csv	figshare	doi:10.6084/m9.figshare.4644424	https://doi.org/10.6084/m9.figshare.4644424
Anf0027	Data integration	Anf0027	AmphiBIO_v1.csv	figshare	doi:10.6084/m9.figshare.4644424	https://doi.org/10.6084/m9.figshare.4644424
Anf0028	Data integration	Anf0028	AmphiBIO_v1.csv	figshare	doi:10.6084/m9.figshare.4644424	https://doi.org/10.6084/m9.figshare.4644424
Anf0029	Data integration	Anf0029	AmphiBIO_v1.csv	figshare	doi:10.6084/m9.figshare.4644424	https://doi.org/10.6084/m9.figshare.4644424
Anf0030	Data integration	Anf0030	AmphiBIO_v1.csv	figshare	doi:10.6084/m9.figshare.4644424	https://doi.org/10.6084/m9.figshare.4644424
Anf0031	Data integration	Anf0031	AmphiBIO_v1.csv	figshare	doi:10.6084/m9.figshare.4644424	https://doi.org/10.6084/m9.figshare.4644424
Anf0032	Data integration	Anf0032	AmphiBIO_v1.csv	figshare	doi:10.6084/m9.figshare.4644424	https://doi.org/10.6084/m9.figshare.4644424
Anf0033	Data integration	Anf0033	AmphiBIO_v1.csv	figshare	doi:10.6084/m9.figshare.4644424	https://doi.org/10.6084/m9.figshare.4644424
Anf0034	Data integration	Anf0034	AmphiBIO_v1.csv	figshare	doi:10.6084/m9.figshare.4644424	https://doi.org/10.6084/m9.figshare.4644424
Anf0035	Data integration	Anf0035	AmphiBIO_v1.csv	figshare	doi:10.6084/m9.figshare.4644424	https://doi.org/10.6084/m9.figshare.4644424
Anf0036	Data integration	Anf0036	AmphiBIO_v1.csv	figshare	doi:10.6084/m9.figshare.4644424	https://doi.org/10.6084/m9.figshare.4644424
Anf0037	Data integration	Anf0037	AmphiBIO_v1.csv	figshare	doi:10.6084/m9.figshare.4644424	https://doi.org/10.6084/m9.figshare.4644424
Anf0038	Data integration	Anf0038	AmphiBIO_v1.csv	figshare	doi:10.6084/m9.figshare.4644424	https://doi.org/10.6084/m9.figshare.4644424
Anf0039	Data integration	Anf0039	AmphiBIO_v1.csv	figshare	doi:10.6084/m9.figshare.4644424	https://doi.org/10.6084/m9.figshare.4644424
Anf0040	Data integration	Anf0040	AmphiBIO_v1.csv	figshare	doi:10.6084/m9.figshare.4644424	https://doi.org/10.6084/m9.figshare.4644424
Anf0041	Data integration	Anf0041	AmphiBIO_v1.csv	figshare	doi:10.6084/m9.figshare.4644424	https://doi.org/10.6084/m9.figshare.4644424
Anf0042	Data integration	Anf0042	AmphiBIO_v1.csv	figshare	doi:10.6084/m9.figshare.4644424	https://doi.org/10.6084/m9.figshare.4644424
Anf0043	Data integration	Anf0043	AmphiBIO_v1.csv	figshare	doi:10.6084/m9.figshare.4644424	https://doi.org/10.6084/m9.figshare.4644424
Anf0044	Data integration	Anf0044	AmphiBIO_v1.csv	figshare	doi:10.6084/m9.figshare.4644424	https://doi.org/10.6084/m9.figshare.4644424
Anf0045	Data integration	Anf0045	AmphiBIO_v1.csv	figshare	doi:10.6084/m9.figshare.4644424	https://doi.org/10.6084/m9.figshare.4644424
Anf0046	Data integration	Anf0046	AmphiBIO_v1.csv	figshare	doi:10.6084/m9.figshare.4644424	https://doi.org/10.6084/m9.figshare.4644424
Anf0047	Data integration	Anf0047	AmphiBIO_v1.csv	figshare	doi:10.6084/m9.figshare.4644424	https://doi.org/10.6084/m9.figshare.4644424
Anf0048	Data integration	Anf0048	AmphiBIO_v1.csv	figshare	doi:10.6084/m9.figshare.4644424	https://doi.org/10.6084/m9.figshare.4644424
Anf0049	Data integration	Anf0049	AmphiBIO_v1.csv	figshare	doi:10.6084/m9.figshare.4644424	https://doi.org/10.6084/m9.figshare.4644424
Anf0050	Data integration	Anf0050	AmphiBIO_v1.csv	figshare	doi:10.6084/m9.figshare.4644424	https://doi.org/10.6084/m9.figshare.4644424
Anf0051	Data integration	Anf0051	AmphiBIO_v1.csv	figshare	doi:10.6084/m9.figshare.4644424	https://doi.org/10.6084/m9.figshare.4644424
Anf0052	Data integration	Anf0052	AmphiBIO_v1.csv	figshare	doi:10.6084/m9.figshare.4644424	https://doi.org/10.6084/m9.figshare.4644424
Anf0053	Data integration	Anf0053	AmphiBIO_v1.csv	figshare	doi:10.6084/m9.figshare.4644424	https://doi.org/10.6084/m9.figshare.4644424
Anf0054	Data integration	Anf0054	AmphiBIO_v1.csv	figshare	doi:10.6084/m9.figshare.4644424	https://doi.org/10.6084/m9.figshare.4644424
Anf0055	Data integration	Anf0055	AmphiBIO_v1.csv	figshare	doi:10.6084/m9.figshare.4644424	https://doi.org/10.6084/m9.figshare.4644424
Anf0056	Data integration	Anf0056	AmphiBIO_v1.csv	figshare	doi:10.6084/m9.figshare.4644424	https://doi.org/10.6084/m9.figshare.4644424
Anf0057	Data integration	Anf0057	AmphiBIO_v1.csv	figshare	doi:10.6084/m9.figshare.4644424	https://doi.org/10.6084/m9.figshare.4644424
Anf0058	Data integration	Anf0058	AmphiBIO_v1.csv	figshare	doi:10.6084/m9.figshare.4644424	https://doi.org/10.6084/m9.figshare.4644424
Anf0059	Data integration	Anf0059	AmphiBIO_v1.csv	figshare	doi:10.6084/m9.figshare.4644424	https://doi.org/10.6084/m9.figshare.4644424
Anf0060	Data integration	Anf0060	AmphiBIO_v1.csv	figshare	doi:10.6084/m9.figshare.4644424	https://doi.org/10.6084/m9.figshare.4644424
Anf0061	Data integration	Anf0061	AmphiBIO_v1.csv	figshare	doi:10.6084/m9.figshare.4644424	https://doi.org/10.6084/m9.figshare.4644424
Anf0062	Data integration	Anf0062	AmphiBIO_v1.csv	figshare	doi:10.6084/m9.figshare.4644424	https://doi.org/10.6084/m9.figshare.4644424
Anf0063	Data integration	Anf0063	AmphiBIO_v1.csv	figshare	doi:10.6084/m9.figshare.4644424	https://doi.org/10.6084/m9.figshare.4644424
Anf0064	Data integration	Anf0064	AmphiBIO_v1.csv	figshare	doi:10.6084/m9.figshare.4644424	https://doi.org/10.6084/m9.figshare.4644424
Anf0065	Data integration	Anf0065	AmphiBIO_v1.csv	figshare	doi:10.6084/m9.figshare.4644424	https://doi.org/10.6084/m9.figshare.4644424
Anf0066	Data integration	Anf0066	AmphiBIO_v1.csv	figshare	doi:10.6084/m9.figshare.4644424	https://doi.org/10.6084/m9.figshare.4644424
Anf0067	Data integration	Anf0067	AmphiBIO_v1.csv	figshare	doi:10.6084/m9.figshare.4644424	https://doi.org/10.6084/m9.figshare.4644424
Anf0068	Data integration	Anf0068	AmphiBIO_v1.csv	figshare	doi:10.6084/m9.figshare.4644424	https://doi.org/10.6084/m9.figshare.4644424
Anf0069	Data integration	Anf0069	AmphiBIO_v1.csv	figshare	doi:10.6084/m9.figshare.4644424	https://doi.org/10.6084/m9.figshare.4644424
Anf0070	Data integration	Anf0070	AmphiBIO_v1.csv	figshare	doi:10.6084/m9.figshare.4644424	https://doi.org/10.6084/m9.figshare.4644424
Anf0071	Data integration	Anf0071	AmphiBIO_v1.csv	figshare	doi:10.6084/m9.figshare.4644424	https://doi.org/10.6084/m9.figshare.4644424
Anf0072	Data integration	Anf0072	AmphiBIO_v1.csv	figshare	doi:10.6084/m9.figshare.4644424	https://doi.org/10.6084/m9.figshare.4644424
Anf0073	Data integration	Anf0073	AmphiBIO_v1.csv	figshare	doi:10.6084/m9.figshare.4644424	https://doi.org/10.6084/m9.figshare.4644424
Anf0074	Data integration	Anf0074	AmphiBIO_v1.csv	figshare	doi:10.6084/m9.figshare.4644424	https://doi.org/10.6084/m9.figshare.4644424
Anf0075	Data integration	Anf0075	AmphiBIO_v1.csv	figshare	doi:10.6084/m9.figshare.4644424	https://doi.org/10.6084/m9.figshare.4644424
Anf0076	Data integration	Anf0076	AmphiBIO_v1.csv	figshare	doi:10.6084/m9.figshare.4644424	https://doi.org/10.6084/m9.figshare.4644424
Anf0077	Data integration	Anf0077	AmphiBIO_v1.csv	figshare	doi:10.6084/m9.figshare.4644424	https://doi.org/10.6084/m9.figshare.4644424
Anf0078	Data integration	Anf0078	AmphiBIO_v1.csv	figshare	doi:10.6084/m9.figshare.4644424	https://doi.org/10.6084/m9.figshare.4644424
Anf0079	Data integration	Anf0079	AmphiBIO_v1.csv	figshare	doi:10.6084/m9.figshare.4644424	https://doi.org/10.6084/m9.figshare.4644424
Anf0080	Data integration	Anf0080	AmphiBIO_v1.csv	figshare	doi:10.6084/m9.figshare.4644424	https://doi.org/10.6084/m9.figshare.4644424
Anf0081	Data integration	Anf0081	AmphiBIO_v1.csv	figshare	doi:10.6084/m9.figshare.4644424	https://doi.org/10.6084/m9.figshare.4644424
Anf0082	Data integration	Anf0082	AmphiBIO_v1.csv	figshare	doi:10.6084/m9.figshare.4644424	https://doi.org/10.6084/m9.figshare.4644424
Anf0083	Data integration	Anf0083	AmphiBIO_v1.csv	figshare	doi:10.6084/m9.figshare.4644424	https://doi.org/10.6084/m9.figshare.4644424
Anf0084	Data integration	Anf0084	AmphiBIO_v1.csv	figshare	doi:10.6084/m9.figshare.4644424	https://doi.org/10.6084/m9.figshare.4644424
Anf0085	Data integration	Anf0085	AmphiBIO_v1.csv	figshare	doi:10.6084/m9.figshare.4644424	https://doi.org/10.6084/m9.figshare.4644424
Anf0086	Data integration	Anf0086	AmphiBIO_v1.csv	figshare	doi:10.6084/m9.figshare.4644424	https://doi.org/10.6084/m9.figshare.4644424
Anf0087	Data integration	Anf0087	AmphiBIO_v1.csv	figshare	doi:10.6084/m9.figshare.4644424	https://doi.org/10.6084/m9.figshare.4644424
Anf0088	Data integration	Anf0088	AmphiBIO_v1.csv	figshare	doi:10.6084/m9.figshare.4644424	https://doi.org/10.6084/m9.figshare.4644424
Anf0089	Data integration	Anf0089	AmphiBIO_v1.csv	figshare	doi:10.6084/m9.figshare.4644424	https://doi.org/10.6084/m9.figshare.4644424
Anf0090	Data integration	Anf0090	AmphiBIO_v1.csv	figshare	doi:10.6084/m9.figshare.4644424	https://doi.org/10.6084/m9.figshare.4644424
Anf0091	Data integration	Anf0091	AmphiBIO_v1.csv	figshare	doi:10.6084/m9.figshare.4644424	https://doi.org/10.6084/m9.figshare.4644424
Anf0092	Data integration	Anf0092	AmphiBIO_v1.csv	figshare	doi:10.6084/m9.figshare.4644424	https://doi.org/10.6084/m9.figshare.4644424
Anf0093	Data integration	Anf0093	AmphiBIO_v1.csv	figshare	doi:10.6084/m9.figshare.4644424	https://doi.org/10.6084/m9.figshare.4644424
Anf0094	Data integration	Anf0094	AmphiBIO_v1.csv	figshare	doi:10.6084/m9.figshare.4644424	https://doi.org/10.6084/m9.figshare.4644424
Anf0095	Data integration	Anf0095	AmphiBIO_v1.csv	figshare	doi:10.6084/m9.figshare.4644424	https://doi.org/10.6084/m9.figshare.4644424
Anf0096	Data integration	Anf0096	AmphiBIO_v1.csv	figshare	doi:10.6084/m9.figshare.4644424	https://doi.org/10.6084/m9.figshare.4644424
Anf0097	Data integration	Anf0097	AmphiBIO_v1.csv	figshare	doi:10.6084/m9.figshare.4644424	https://doi.org/10.6084/m9.figshare.4644424
Anf0098	Data integration	Anf0098	AmphiBIO_v1.csv	figshare	doi:10.6084/m9.figshare.4644424	https://doi.org/10.6084/m9.figshare.4644424
Anf0099	Data integration	Anf0099	AmphiBIO_v1.csv	figshare	doi:10.6084/m9.figshare.4644424	https://doi.org/10.6084/m9.figshare.4644424
Anf0100	Data integration	Anf0100	AmphiBIO_v1.csv	figshare	doi:10.6084/m9.figshare.4644424	https://doi.org/10.6084/m9.figshare.4644424
Anf0101	Data integration	Anf0101	AmphiBIO_v1.csv	figshare	doi:10.6084/m9.figshare.4644424	https://doi.org/10.6084/m9.figshare.4644424
Anf0102	Data integration	Anf0102	AmphiBIO_v1.csv	figshare	doi:10.6084/m9.figshare.4644424	https://doi.org/10.6084/m9.figshare.4644424
Anf0103	Data integration	Anf0103	AmphiBIO_v1.csv	figshare	doi:10.6084/m9.figshare.4644424	https://doi.org/10.6084/m9.figshare.4644424
Anf0104	Data integration	Anf0104	AmphiBIO_v1.csv	figshare	doi:10.6084/m9.figshare.4644424	https://doi.org/10.6084/m9.figshare.4644424
Anf0105	Data integration	Anf0105	AmphiBIO_v1.csv	figshare	doi:10.6084/m9.figshare.4644424	https://doi.org/10.6084/m9.figshare.4644424
Anf0106	Data integration	Anf0106	AmphiBIO_v1.csv	figshare	doi:10.6084/m9.figshare.4644424	https://doi.org/10.6084/m9.figshare.4644424
Anf0107	Data integration	Anf0107	AmphiBIO_v1.csv	figshare	doi:10.6084/m9.figshare.4644424	https://doi.org/10.6084/m9.figshare.4644424
Anf0108	Data integration	Anf0108	AmphiBIO_v1.csv	figshare	doi:10.6084/m9.figshare.4644424	https://doi.org/10.6084/m9.figshare.4644424
Anf0109	Data integration	Anf0109	AmphiBIO_v1.csv	figshare	doi:10.6084/m9.figshare.4644424	https://doi.org/10.6084/m9.figshare.4644424
Anf0110	Data integration	Anf0110	AmphiBIO_v1.csv	figshare	doi:10.6084/m9.figshare.4644424	https://doi.org/10.6084/m9.figshare.4644424
Anf0111	Data integration	Anf0111	AmphiBIO_v1.csv	figshare	doi:10.6084/m9.figshare.4644424	https://doi.org/10.6084/m9.figshare.4644424
Anf0112	Data integration	Anf0112	AmphiBIO_v1.csv	figshare	doi:10.6084/m9.figshare.4644424	https://doi.org/10.6084/m9.figshare.4644424
Anf0113	Data integration	Anf0113	AmphiBIO_v1.csv	figshare	doi:10.6084/m9.figshare.4644424	https://doi.org/10.6084/m9.figshare.4644424
Anf0114	Data integration	Anf0114	AmphiBIO_v1.csv	figshare	doi:10.6084/m9.figshare.4644424	https://doi.org/10.6084/m9.figshare.4644424
Anf0115	Data integration	Anf0115	AmphiBIO_v1.csv	figshare	doi:10.6084/m9.figshare.4644424	https://doi.org/10.6084/m9.figshare.4644424
Anf0116	Data integration	Anf0116	AmphiBIO_v1.csv	figshare	doi:10.6084/m9.figshare.4644424	https://doi.org/10.6084/m9.figshare.4644424
Anf0117	Data integration	Anf0117	AmphiBIO_v1.csv	figshare	doi:10.6084/m9.figshare.4644424	https://doi.org/10.6084/m9.figshare.4644424
Anf0118	Data integration	Anf0118	AmphiBIO_v1.csv	figshare	doi:10.6084/m9.figshare.4644424	https://doi.org/10.6084/m9.figshare.4644424
Anf0119	Data integration	Anf0119	AmphiBIO_v1.csv	figshare	doi:10.6084/m9.figshare.4644424	https://doi.org/10.6084/m9.figshare.4644424
Anf0120	Data integration	Anf0120	AmphiBIO_v1.csv	figshare	doi:10.6084/m9.figshare.4644424	https://doi.org/10.6084/m9.figshare.4644424
Anf0121	Data integration	Anf0121	AmphiBIO_v1.csv	figshare	doi:10.6084/m9.figshare.4644424	https://doi.org/10.6084/m9.figshare.4644424
Anf0122	Data integration	Anf0122	AmphiBIO_v1.csv	figshare	doi:10.6084/m9.figshare.4644424	https://doi.org/10.6084/m9.figshare.4644424
Anf0123	Data integration	Anf0123	AmphiBIO_v1.csv	figshare	doi:10.6084/m9.figshare.4644424	https://doi.org/10.6084/m9.figshare.4644424
Anf0124	Data integration	Anf0124	AmphiBIO_v1.csv	figshare	doi:10.6084/m9.figshare.4644424	https://doi.org/10.6084/m9.figshare.4644424
Anf0125	Data integration	Anf0125	AmphiBIO_v1.csv	figshare	doi:10.6084/m9.figshare.4644424	https://doi.org/10.6084/m9.figshare.4644424
Anf0126	Data integration	Anf0126	AmphiBIO_v1.csv	figshare	doi:10.6084/m9.figshare.4644424	https://doi.org/10.6084/m9.figshare.4644424
Anf0127	Data integration	Anf0127	AmphiBIO_v1.csv	figshare	doi:10.6084/m9.figshare.4644424	https://doi.org/10.6084/m9.figshare.4644424
Anf0128	Data integration	Anf0128	AmphiBIO_v1.csv	figshare	doi:10.6084/m9.figshare.4644424	https://doi.org/10.6084/m9.figshare.4644424
Anf0129	Data integration	Anf0129	AmphiBIO_v1.csv	figshare	doi:10.6084/m9.figshare.4644424	https://doi.org/10.6084/m9.figshare.4644424
Anf0130	Data integration	Anf0130	AmphiBIO_v1.csv	figshare	doi:10.6084/m9.figshare.4644424	https://doi.org/10.6084/m9.figshare.4644424
Anf0131	Data integration	Anf0131	AmphiBIO_v1.csv	figshare	doi:10.6084/m9.figshare.4644424	https://doi.org/10.6084/m9.figshare.4644424
Anf0132	Data integration	Anf0132	AmphiBIO_v1.csv	figshare	doi:10.6084/m9.figshare.4644424	https://doi.org/10.6084/m9.figshare.4644424
Anf0133	Data integration	Anf0133	AmphiBIO_v1.csv	figshare	doi:10.6084/m9.figshare.4644424	https://doi.org/10.6084/m9.figshare.4644424
Anf0134	Data integration	Anf0134	AmphiBIO_v1.csv	figshare	doi:10.6084/m9.figshare.4644424	https://doi.org/10.6084/m9.figshare.4644424
Anf0135	Data integration	Anf0135	AmphiBIO_v1.csv	figshare	doi:10.6084/m9.figshare.4644424	https://doi.org/10.6084/m9.figshare.4644424
Anf0136	Data integration	Anf0136	AmphiBIO_v1.csv	figshare	doi:10.6084/m9.figshare.4644424	https://doi.org/10.6084/m9.figshare.4644424
Anf0137	Data integration	Anf0137	AmphiBIO_v1.csv	figshare	doi:10.6084/m9.figshare.4644424	https://doi.org/10.6084/m9.figshare.4644424
Anf0138	Data integration	Anf0138	AmphiBIO_v1.csv	figshare	doi:10.6084/m9.figshare.4644424	https://doi.org/10.6084/m9.figshare.4644424
Anf0139	Data integration	Anf0139	AmphiBIO_v1.csv	figshare	doi:10.6084/m9.figshare.4644424	https://doi.org/10.6084/m9.figshare.4644424
Anf0140	Data integration	Anf0140	AmphiBIO_v1.csv	figshare	doi:10.6084/m9.figshare.4644424	https://doi.org/10.6084/m9.figshare.4644424
Anf0141	Data integration	Anf0141	AmphiBIO_v1.csv	figshare	doi:10.6084/m9.figshare.4644424	https://doi.org/10.6084/m9.figshare.4644424
Anf0142	Data integration	Anf0142	AmphiBIO_v1.csv	figshare	doi:10.6084/m9.figshare.4644424	https://doi.org/10.6084/m9.figshare.4644424
Anf0143	Data integration	Anf0143	AmphiBIO_v1.csv	figshare	doi:10.6084/m9.figshare.4644424	https://doi.org/10.6084/m9.figshare.4644424
Anf0144	Data integration	Anf0144	AmphiBIO_v1.csv	figshare	doi:10.6084/m9.figshare.4644424	https://doi.org/10.6084/m9.figshare.4644424
Anf0145	Data integration	Anf0145	AmphiBIO_v1.csv	figshare	doi:10.6084/m9.figshare.4644424	https://doi.org/10.6084/m9.figshare.4644424
Anf0146	Data integration	Anf0146	AmphiBIO_v1.csv	figshare	doi:10.6084/m9.figshare.4644424	https://doi.org/10.6084/m9.figshare.4644424
Anf0147	Data integration	Anf0147	AmphiBIO_v1.csv	figshare	doi:10.6084/m9.figshare.4644424	https://doi.org/10.6084/m9.figshare.4644424
Anf0148	Data integration	Anf0148	AmphiBIO_v1.csv	figshare	doi:10.6084/m9.figshare.4644424	https://doi.org/10.6084/m9.figshare.4644424
Anf0149	Data integration	Anf0149	AmphiBIO_v1.csv	figshare	doi:10.6084/m9.figshare.4644424	https://doi.org/10.6084/m9.figshare.4644424
Anf0150	Data integration	Anf0150	AmphiBIO_v1.csv	figshare	doi:10.6084/m9.figshare.4644424	https://doi.org/10.6084/m9.figshare.4644424
Anf0151	Data integration	Anf0151	AmphiBIO_v1.csv	figshare	doi:10.6084/m9.figshare.4644424	https://doi.org/10.6084/m9.figshare.4644424
Anf0152	Data integration	Anf0152	AmphiBIO_v1.csv	figshare	doi:10.6084/m9.figshare.4644424	https://doi.org/10.6084/m9.figshare.4644424
Anf0153	Data integration	Anf0153	AmphiBIO_v1.csv	figshare	doi:10.6084/m9.figshare.4644424	https://doi.org/10.6084/m9.figshare.4644424
Anf0154	Data integration	Anf0154	AmphiBIO_v1.csv	figshare	doi:10.6084/m9.figshare.4644424	https://doi.org/10.6084/m9.figshare.4644424
Anf0155	Data integration	Anf0155	AmphiBIO_v1.csv	figshare	doi:10.6084/m9.figshare.4644424	https://doi.org/10.6084/m9.figshare.4644424
Anf0156	Data integration	Anf0156	AmphiBIO_v1.csv	figshare	doi:10.6084/m9.figshare.4644424	https://doi.org/10.6084/m9.figshare.4644424
Anf0157	Data integration	Anf0157	AmphiBIO_v1.csv	figshare	doi:10.6084/m9.figshare.4644424	https://doi.org/10.6084/m9.figshare.4644424
Anf0158	Data integration	Anf0158	AmphiBIO_v1.csv	figshare	doi:10.6084/m9.figshare.4644424	https://doi.org/10.6084/m9.figshare.4644424
Anf0159	Data integration	Anf0159	AmphiBIO_v1.csv	figshare	doi:10.6084/m9.figshare.4644424	https://doi.org/10.6084/m9.figshare.4644424
Anf0160	Data integration	Anf0160	AmphiBIO_v1.csv	figshare	doi:10.6084/m9.figshare.4644424	https://doi.org/10.6084/m9.figshare.4644424
Anf0161	Data integration	Anf0161	AmphiBIO_v1.csv	figshare	doi:10.6084/m9.figshare.4644424	https://doi.org/10.6084/m9.figshare.4644424
Anf0162	Data integration	Anf0162	AmphiBIO_v1.csv	figshare	doi:10.6084/m9.figshare.4644424	https://doi.org/10.6084/m9.figshare.4644424
Anf0163	Data integration	Anf0163	AmphiBIO_v1.csv	figshare	doi:10.6084/m9.figshare.4644424	https://doi.org/10.6084/m9.figshare.4644424
Anf0164	Data integration	Anf0164	AmphiBIO_v1.csv	figshare	doi:10.6084/m9.figshare.4644424	https://doi.org/10.6084/m9.figshare.4644424
Anf0165	Data integration	Anf0165	AmphiBIO_v1.csv	figshare	doi:10.6084/m9.figshare.4644424	https://doi.org/10.6084/m9.figshare.4644424
Anf0166	Data integration	Anf0166	AmphiBIO_v1.csv	figshare	doi:10.6084/m9.figshare.4644424	https://doi.org/10.6084/m9.figshare.4644424
Anf0167	Data integration	Anf0167	AmphiBIO_v1.csv	figshare	doi:10.6084/m9.figshare.4644424	https://doi.org/10.6084/m9.figshare.4644424
Anf0168	Data integration	Anf0168	AmphiBIO_v1.csv	figshare	doi:10.6084/m9.figshare.4644424	https://doi.org/10.6084/m9.figshare.4644424
Anf0169	Data integration	Anf0169	AmphiBIO_v1.csv	figshare	doi:10.6084/m9.figshare.4644424	https://doi.org/10.6084/m9.figshare.4644424
Anf0170	Data integration	Anf0170	AmphiBIO_v1.csv	figshare	doi:10.6084/m9.figshare.4644424	https://doi.org/10.6084/m9.figshare.4644424
Anf0171	Data integration	Anf0171	AmphiBIO_v1.csv	figshare	doi:10.6084/m9.figshare.4644424	https://doi.org/10.6084/m9.figshare.4644424
Anf0172	Data integration	Anf0172	AmphiBIO_v1.csv	figshare	doi:10.6084/m9.figshare.4644424	https://doi.org/10.6084/m9.figshare.4644424
Anf0173	Data integration	Anf0173	AmphiBIO_v1.csv	figshare	doi:10.6084/m9.figshare.4644424	https://doi.org/10.6084/m9.figshare.4644424
Anf0174	Data integration	Anf0174	AmphiBIO_v1.csv	figshare	doi:10.6084/m9.figshare.4644424	https://doi.org/10.6084/m9.figshare.4644424
Anf0175	Data integration	Anf0175	AmphiBIO_v1.csv	figshare	doi:10.6084/m9.figshare.4644424	https://doi.org/10.6084/m9.figshare.4644424
Anf0176	Data integration	Anf0176	AmphiBIO_v1.csv	figshare	doi:10.6084/m9.figshare.4644424	https://doi.org/10.6084/m9.figshare.4644424
Anf0177	Data integration	Anf0177	AmphiBIO_v1.csv	figshare	doi:10.6084/m9.figshare.4644424	https://doi.org/10.6084/m9.figshare.4644424
Anf0178	Data integration	Anf0178	AmphiBIO_v1.csv	figshare	doi:10.6084/m9.figshare.4644424	https://doi.org/10.6084/m9.figshare.4644424
Anf0179	Data integration	Anf0179	AmphiBIO_v1.csv	figshare	doi:10.6084/m9.figshare.4644424	https://doi.org/10.6084/m9.figshare.4644424
Anf0180	Data integration	Anf0180	AmphiBIO_v1.csv	figshare	doi:10.6084/m9.figshare.4644424	https://doi.org/10.6084/m9.figshare.4644424
Anf0181	Data integration	Anf0181	AmphiBIO_v1.csv	figshare	doi:10.6084/m9.figshare.4644424	https://doi.org/10.6084/m9.figshare.4644424
Anf0182	Data integration	Anf0182	AmphiBIO_v1.csv	figshare	doi:10.6084/m9.figshare.4644424	https://doi.org/10.6084/m9.figshare.4644424
Anf0183	Data integration	Anf0183	AmphiBIO_v1.csv	figshare	doi:10.6084/m9.figshare.4644424	https://doi.org/10.6084/m9.figshare.4644424
Anf0184	Data integration	Anf0184	AmphiBIO_v1.csv	figshare	doi:10.6084/m9.figshare.4644424	https://doi.org/10.6084/m9.figshare.4644424
Anf0185	Data integration	Anf0185	AmphiBIO_v1.csv	figshare	doi:10.6084/m9.figshare.4644424	https://doi.org/10.6084/m9.figshare.4644424
Anf0186	Data integration	Anf0186	AmphiBIO_v1.csv	figshare	doi:10.6084/m9.figshare.4644424	https://doi.org/10.6084/m9.figshare.4644424
Anf0187	Data integration	Anf0187	AmphiBIO_v1.csv	figshare	doi:10.6084/m9.figshare.4644424	https://doi.org/10.6084/m9.figshare.4644424
Anf0188	Data integration	Anf0188	AmphiBIO_v1.csv	figshare	doi:10.6084/m9.figshare.4644424	https://doi.org/10.6084/m9.figshare.4644424
Anf0189	Data integration	Anf0189	AmphiBIO_v1.csv	figshare	doi:10.6084/m9.figshare.4644424	https://doi.org/10.6084/m9.figshare.4644424
Anf0190	Data integration	Anf0190	AmphiBIO_v1.csv	figshare	doi:10.6084/m9.figshare.4644424	https://doi.org/10.6084/m9.figshare.4644424
Anf0191	Data integration	Anf0191	AmphiBIO_v1.csv	figshare	doi:10.6084/m9.figshare.4644424	https://doi.org/10.6084/m9.figshare.4644424
Anf0192	Data integration	Anf0192	AmphiBIO_v1.csv	figshare	doi:10.6084/m9.figshare.4644424	https://doi.org/10.6084/m9.figshare.4644424
Anf0193	Data integration	Anf0193	AmphiBIO_v1.csv	figshare	doi:10.6084/m9.figshare.4644424	https://doi.org/10.6084/m9.figshare.4644424
Anf0194	Data integration	Anf0194	AmphiBIO_v1.csv	figshare	doi:10.6084/m9.figshare.4644424	https://doi.org/10.6084/m9.figshare.4644424
Anf0195	Data integration	Anf0195	AmphiBIO_v1.csv	figshare	doi:10.6084/m9.figshare.4644424	https://doi.org/10.6084/m9.figshare.4644424
Anf0196	Data integration	Anf0196	AmphiBIO_v1.csv	figshare	doi:10.6084/m9.figshare.4644424	https://doi.org/10.6084/m9.figshare.4644424
Anf0197	Data integration	Anf0197	AmphiBIO_v1.csv	figshare	doi:10.6084/m9.figshare.4644424	https://doi.org/10.6084/m9.figshare.4644424
Anf0198	Data integration	Anf0198	AmphiBIO_v1.csv	figshare	doi:10.6084/m9.figshare.4644424	https://doi.org/10.6084/m9.figshare.4644424
Anf0199	Data integration	Anf0199	AmphiBIO_v1.csv	figshare	doi:10.6084/m9.figshare.4644424	https://doi.org/10.6084/m9.figshare.4644424
Anf0200	Data integration	Anf0200	AmphiBIO_v1.csv	figshare	doi:10.6084/m9.figshare.4644424	https://doi.org/10.6084/m9.figshare.4644424
Anf0201	Data integration	Anf0201	AmphiBIO_v1.csv	figshare	doi:10.6084/m9.figshare.4644424	https://doi.org/10.6084/m9.figshare.4644424
Anf0202	Data integration	Anf0202	AmphiBIO_v1.csv	figshare	doi:10.6084/m9.figshare.4644424	https://doi.org/10.6084/m9.figshare.4644424
Anf0203	Data integration	Anf0203	AmphiBIO_v1.csv	figshare	doi:10.6084/m9.figshare.4644424	https://doi.org/10.6084/m9.figshare.4644424
Anf0204	Data integration	Anf0204	AmphiBIO_v1.csv	figshare	doi:10.6084/m9.figshare.4644424	https://doi.org/10.6084/m9.figshare.4644424
Anf0205	Data integration	Anf0205	AmphiBIO_v1.csv	figshare	doi:10.6084/m9.figshare.4644424	https://doi.org/10.6084/m9.figshare.4644424
Anf0206	Data integration	Anf0206	AmphiBIO_v1.csv	figshare	doi:10.6084/m9.figshare.4644424	https://doi.org/10.6084/m9.figshare.4644424
Anf0207	Data integration	Anf0207	AmphiBIO_v1.csv	figshare	doi:10.6084/m9.figshare.4644424	https://doi.org/10.6084/m9.figshare.4644424
Anf0208	Data integration	Anf0208	AmphiBIO_v1.csv	figshare	doi:10.6084/m9.figshare.4644424	https://doi.org/10.6084/m9.figshare.4644424
Anf0209	Data integration	Anf0209	AmphiBIO_v1.csv	figshare	doi:10.6084/m9.figshare.4644424	https://doi.org/10.6084/m9.figshare.4644424
Anf0210	Data integration	Anf0210	AmphiBIO_v1.csv	figshare	doi:10.6084/m9.figshare.4644424	https://doi.org/10.6084/m9.figshare.4644424
Anf0211	Data integration	Anf0211	AmphiBIO_v1.csv	figshare	doi:10.6084/m9.figshare.4644424	https://doi.org/10.6084/m9.figshare.4644424
Anf0212	Data integration	Anf0212	AmphiBIO_v1.csv	figshare	doi:10.6084/m9.figshare.4644424	https://doi.org/10.6084/m9.figshare.4644424
Anf0213	Data integration	Anf0213	AmphiBIO_v1.csv	figshare	doi:10.6084/m9.figshare.4644424	https://doi.org/10.6084/m9.figshare.4644424
Anf0214	Data integration	Anf0214	AmphiBIO_v1.csv	figshare	doi:10.6084/m9.figshare.4644424	https://doi.org/10.6084/m9.figshare.4644424
Anf0215	Data integration	Anf0215	AmphiBIO_v1.csv	figshare	doi:10.6084/m9.figshare.4644424	https://doi.org/10.6084/m9.figshare.4644424
Anf0216	Data integration	Anf0216	AmphiBIO_v1.csv	figshare	doi:10.6084/m9.figshare.4644424	https://doi.org/10.6084/m9.figshare.4644424
Anf0217	Data integration	Anf0217	AmphiBIO_v1.csv	figshare	doi:10.6084/m9.figshare.4644424	https://doi.org/10.6084/m9.figshare.4644424
Anf0218	Data integration	Anf0218	AmphiBIO_v1.csv	figshare	doi:10.6084/m9.figshare.4644424	https://doi.org/10.6084/m9.figshare.4644424
Anf0219	Data integration	Anf0219	AmphiBIO_v1.csv	figshare	doi:10.6084/m9.figshare.4644424	https://doi.org/10.6084/m9.figshare.4644424
Anf0220	Data integration	Anf0220	AmphiBIO_v1.csv	figshare	doi:10.6084/m9.figshare.4644424	https://doi.org/10.6084/m9.figshare.4644424
Anf0221	Data integration	Anf0221	AmphiBIO_v1.csv	figshare	doi:10.6084/m9.figshare.4644424	https://doi.org/10.6084/m9.figshare.4644424
Anf0222	Data integration	Anf0222	AmphiBIO_v1.csv	figshare	doi:10.6084/m9.figshare.4644424	https://doi.org/10.6084/m9.figshare.4644424
Anf0223	Data integration	Anf0223	AmphiBIO_v1.csv	figshare	doi:10.6084/m9.figshare.4644424	https://doi.org/10.6084/m9.figshare.4644424
Anf0224	Data integration	Anf0224	AmphiBIO_v1.csv	figshare	doi:10.6084/m9.figshare.4644424	https://doi.org/10.6084/m9.figshare.4644424
Anf0225	Data integration	Anf0225	AmphiBIO_v1.csv	figshare	doi:10.6084/m9.figshare.4644424	https://doi.org/10.6084/m9.figshare.4644424
Anf0226	Data integration	Anf0226	AmphiBIO_v1.csv	figshare	doi:10.6084/m9.figshare.4644424	https://doi.org/10.6084/m9.figshare.4644424
Anf0227	Data integration	Anf0227	AmphiBIO_v1.csv	figshare	doi:10.6084/m9.figshare.4644424	https://doi.org/10.6084/m9.figshare.4644424
Anf0228	Data integration	Anf0228	AmphiBIO_v1.csv	figshare	doi:10.6084/m9.figshare.4644424	https://doi.org/10.6084/m9.figshare.4644424
Anf0229	Data integration	Anf0229	AmphiBIO_v1.csv	figshare	doi:10.6084/m9.figshare.4644424	https://doi.org/10.6084/m9.figshare.4644424
Anf0230	Data integration	Anf0230	AmphiBIO_v1.csv	figshare	doi:10.6084/m9.figshare.4644424	https://doi.org/10.6084/m9.figshare.4644424
Anf0231	Data integration	Anf0231	AmphiBIO_v1.csv	figshare	doi:10.6084/m9.figshare.4644424	https://doi.org/10.6084/m9.figshare.4644424
Anf0232	Data integration	Anf0232	AmphiBIO_v1.csv	figshare	doi:10.6084/m9.figshare.4644424	https://doi.org/10.6084/m9.figshare.4644424
Anf0233	Data integration	Anf0233	AmphiBIO_v1.csv	figshare	doi:10.6084/m9.figshare.4644424	https://doi.org/10.6084/m9.figshare.4644424
Anf0234	Data integration	Anf0234	AmphiBIO_v1.csv	figshare	doi:10.6084/m9.figshare.4644424	https://doi.org/10.6084/m9.figshare.4644424
Anf0235	Data integration	Anf0235	AmphiBIO_v1.csv	figshare	doi:10.6084/m9.figshare.4644424	https://doi.org/10.6084/m9.figshare.4644424
Anf0236	Data integration	Anf0236	AmphiBIO_v1.csv	figshare	doi:10.6084/m9.figshare.4644424	https://doi.org/10.6084/m9.figshare.4644424
Anf0237	Data integration	Anf0237	AmphiBIO_v1.csv	figshare	doi:10.6084/m9.figshare.4644424	https://doi.org/10.6084/m9.figshare.4644424
Anf0238	Data integration	Anf0238	AmphiBIO_v1.csv	figshare	doi:10.6084/m9.figshare.4644424	https://doi.org/10.6084/m9.figshare.4644424
Anf0239	Data integration	Anf0239	AmphiBIO_v1.csv	figshare	doi:10.6084/m9.figshare.4644424	https://doi.org/10.6084/m9.figshare.4644424
Anf0240	Data integration	Anf0240	AmphiBIO_v1.csv	figshare	doi:10.6084/m9.figshare.4644424	https://doi.org/10.6084/m9.figshare.4644424
Anf0241	Data integration	Anf0241	AmphiBIO_v1.csv	figshare	doi:10.6084/m9.figshare.4644424	https://doi.org/10.6084/m9.figshare.4644424
Anf0242	Data integration	Anf0242	AmphiBIO_v1.csv	figshare	doi:10.6084/m9.figshare.4644424	https://doi.org/10.6084/m9.figshare.4644424
Anf0243	Data integration	Anf0243	AmphiBIO_v1.csv	figshare	doi:10.6084/m9.figshare.4644424	https://doi.org/10.6084/m9.figshare.4644424
Anf0244	Data integration	Anf0244	AmphiBIO_v1.csv	figshare	doi:10.6084/m9.figshare.4644424	https://doi.org/10.6084/m9.figshare.4644424
Anf0245	Data integration	Anf0245	AmphiBIO_v1.csv	figshare	doi:10.6084/m9.figshare.4644424	https://doi.org/10.6084/m9.figshare.4644424
Anf0246	Data integration	Anf0246	AmphiBIO_v1.csv	figshare	doi:10.6084/m9.figshare.4644424	https://doi.org/10.6084/m9.figshare.4644424
Anf0247	Data integration	Anf0247	AmphiBIO_v1.csv	figshare	doi:10.6084/m9.figshare.4644424	https://doi.org/10.6084/m9.figshare.4644424
Anf0248	Data integration	Anf0248	AmphiBIO_v1.csv	figshare	doi:10.6084/m9.figshare.4644424	https://doi.org/10.6084/m9.figshare.4644424
Anf0249	Data integration	Anf0249	AmphiBIO_v1.csv	figshare	doi:10.6084/m9.figshare.4644424	https://doi.org/10.6084/m9.figshare.4644424
Anf0250	Data integration	Anf0250	AmphiBIO_v1.csv	figshare	doi:10.6084/m9.figshare.4644424	https://doi.org/10.6084/m9.figshare.4644424
Anf0251	Data integration	Anf0251	AmphiBIO_v1.csv	figshare	doi:10.6084/m9.figshare.4644424	https://doi.org/10.6084/m9.figshare.4644424
Anf0252	Data integration	Anf0252	AmphiBIO_v1.csv	figshare	doi:10.6084/m9.figshare.4644424	https://doi.org/10.6084/m9.figshare.4644424
Anf0253	Data integration	Anf0253	AmphiBIO_v1.csv	figshare	doi:10.6084/m9.figshare.4644424	https://doi.org/10.6084/m9.figshare.4644424
Anf0254	Data integration	Anf0254	AmphiBIO_v1.csv	figshare	doi:10.6084/m9.figshare.4644424	https://doi.org/10.6084/m9.figshare.4644424
Anf0255	Data integration	Anf0255	AmphiBIO_v1.csv	figshare	doi:10.6084/m9.figshare.4644424	https://doi.org/10.6084/m9.figshare.4644424
Anf0256	Data integration	Anf0256	AmphiBIO_v1.csv	figshare	doi:10.6084/m9.figshare.4644424	https://doi.org/10.6084/m9.figshare.4644424
Anf0257	Data integration	Anf0257	AmphiBIO_v1.csv	figshare	doi:10.6084/m9.figshare.4644424	https://doi.org/10.6084/m9.figshare.4644424
Anf0258	Data integration	Anf0258	AmphiBIO_v1.csv	figshare	doi:10.6084/m9.figshare.4644424	https://doi.org/10.6084/m9.figshare.4644424
Anf0259	Data integration	Anf0259	AmphiBIO_v1.csv	figshare	doi:10.6084/m9.figshare.4644424	https://doi.org/10.6084/m9.figshare.4644424
Anf0260	Data integration	Anf0260	AmphiBIO_v1.csv	figshare	doi:10.6084/m9.figshare.4644424	https://doi.org/10.6084/m9.figshare.4644424
Anf0261	Data integration	Anf0261	AmphiBIO_v1.csv	figshare	doi:10.6084/m9.figshare.4644424	https://doi.org/10.6084/m9.figshare.4644424
Anf0262	Data integration	Anf0262	AmphiBIO_v1.csv	figshare	doi:10.6084/m9.figshare.4644424	https://doi.org/10.6084/m9.figshare.4644424
Anf0263	Data integration	Anf0263	AmphiBIO_v1.csv	figshare	doi:10.6084/m9.figshare.4644424	https://doi.org/10.6084/m9.figshare.4644424
Anf0264	Data integration	Anf0264	AmphiBIO_v1.csv	figshare	doi:10.6084/m9.figshare.4644424	https://doi.org/10.6084/m9.figshare.4644424
Anf0265	Data integration	Anf0265	AmphiBIO_v1.csv	figshare	doi:10.6084/m9.figshare.4644424	https://doi.org/10.6084/m9.figshare.4644424
Anf0266	Data integration	Anf0266	AmphiBIO_v1.csv	figshare	doi:10.6084/m9.figshare.4644424	https://doi.org/10.6084/m9.figshare.4644424
Anf0267	Data integration	Anf0267	AmphiBIO_v1.csv	figshare	doi:10.6084/m9.figshare.4644424	https://doi.org/10.6084/m9.figshare.4644424
Anf0268	Data integration	Anf0268	AmphiBIO_v1.csv	figshare	doi:10.6084/m9.figshare.4644424	https://doi.org/10.6084/m9.figshare.4644424
Anf0269	Data integration	Anf0269	AmphiBIO_v1.csv	figshare	doi:10.6084/m9.figshare.4644424	https://doi.org/10.6084/m9.figshare.4644424
Anf0270	Data integration	Anf0270	AmphiBIO_v1.csv	figshare	doi:10.6084/m9.figshare.4644424	https://doi.org/10.6084/m9.figshare.4644424
Anf0271	Data integration	Anf0271	AmphiBIO_v1.csv	figshare	doi:10.6084/m9.figshare.4644424	https://doi.org/10.6084/m9.figshare.4644424
Anf0272	Data integration	Anf0272	AmphiBIO_v1.csv	figshare	doi:10.6084/m9.figshare.4644424	https://doi.org/10.6084/m9.figshare.4644424
Anf0273	Data integration	Anf0273	AmphiBIO_v1.csv	figshare	doi:10.6084/m9.figshare.4644424	https://doi.org/10.6084/m9.figshare.4644424
Anf0274	Data integration	Anf0274	AmphiBIO_v1.csv	figshare	doi:10.6084/m9.figshare.4644424	https://doi.org/10.6084/m9.figshare.4644424
Anf0275	Data integration	Anf0275	AmphiBIO_v1.csv	figshare	doi:10.6084/m9.figshare.4644424	https://doi.org/10.6084/m9.figshare.4644424
Anf0276	Data integration	Anf0276	AmphiBIO_v1.csv	figshare	doi:10.6084/m9.figshare.4644424	https://doi.org/10.6084/m9.figshare.4644424
Anf0277	Data integration	Anf0277	AmphiBIO_v1.csv	figshare	doi:10.6084/m9.figshare.4644424	https://doi.org/10.6084/m9.figshare.4644424
Anf0278	Data integration	Anf0278	AmphiBIO_v1.csv	figshare	doi:10.6084/m9.figshare.4644424	https://doi.org/10.6084/m9.figshare.4644424
Anf0279	Data integration	Anf0279	AmphiBIO_v1.csv	figshare	doi:10.6084/m9.figshare.4644424	https://doi.org/10.6084/m9.figshare.4644424
Anf0280	Data integration	Anf0280	AmphiBIO_v1.csv	figshare	doi:10.6084/m9.figshare.4644424	https://doi.org/10.6084/m9.figshare.4644424
Anf0281	Data integration	Anf0281	AmphiBIO_v1.csv	figshare	doi:10.6084/m9.figshare.4644424	https://doi.org/10.6084/m9.figshare.4644424
Anf0282	Data integration	Anf0282	AmphiBIO_v1.csv	figshare	doi:10.6084/m9.figshare.4644424	https://doi.org/10.6084/m9.figshare.4644424
Anf0283	Data integration	Anf0283	AmphiBIO_v1.csv	figshare	doi:10.6084/m9.figshare.4644424	https://doi.org/10.6084/m9.figshare.4644424
Anf0284	Data integration	Anf0284	AmphiBIO_v1.csv	figshare	doi:10.6084/m9.figshare.4644424	https://doi.org/10.6084/m9.figshare.4644424
Anf0285	Data integration	Anf0285	AmphiBIO_v1.csv	figshare	doi:10.6084/m9.figshare.4644424	https://doi.org/10.6084/m9.figshare.4644424
Anf0286	Data integration	Anf0286	AmphiBIO_v1.csv	figshare	doi:10.6084/m9.figshare.4644424	https://doi.org/10.6084/m9.figshare.4644424
Anf0287	Data integration	Anf0287	AmphiBIO_v1.csv	figshare	doi:10.6084/m9.figshare.4644424	https://doi.org/10.6084/m9.figshare.4644424
Anf0288	Data integration	Anf0288	AmphiBIO_v1.csv	figshare	doi:10.6084/m9.figshare.4644424	https://doi.org/10.6084/m9.figshare.4644424
Anf0289	Data integration	Anf0289	AmphiBIO_v1.csv	figshare	doi:10.6084/m9.figshare.4644424	https://doi.org/10.6084/m9.figshare.4644424
Anf0290	Data integration	Anf0290	AmphiBIO_v1.csv	figshare	doi:10.6084/m9.figshare.4644424	https://doi.org/10.6084/m9.figshare.4644424
Anf0291	Data integration	Anf0291	AmphiBIO_v1.csv	figshare	doi:10.6084/m9.figshare.4644424	https://doi.org/10.6084/m9.figshare.4644424
Anf0292	Data integration	Anf0292	AmphiBIO_v1.csv	figshare	doi:10.6084/m9.figshare.4644424	https://doi.org/10.6084/m9.figshare.4644424
Anf0293	Data integration	Anf0293	AmphiBIO_v1.csv	figshare	doi:10.6084/m9.figshare.4644424	https://doi.org/10.6084/m9.figshare.4644424
Anf0294	Data integration	Anf0294	AmphiBIO_v1.csv	figshare	doi:10.6084/m9.figshare.4644424	https://doi.org/10.6084/m9.figshare.4644424
Anf0295	Data integration	Anf0295	AmphiBIO_v1.csv	figshare	doi:10.6084/m9.figshare.4644424	https://doi.org/10.6084/m9.figshare.4644424
Anf0296	Data integration	Anf0296	AmphiBIO_v1.csv	figshare	doi:10.6084/m9.figshare.4644424	https://doi.org/10.6084/m9.figshare.4644424
Anf0297	Data integration	Anf0297	AmphiBIO_v1.csv	figshare	doi:10.6084/m9.figshare.4644424	https://doi.org/10.6084/m9.figshare.4644424
Anf0298	Data integration	Anf0298	AmphiBIO_v1.csv	figshare	doi:10.6084/m9.figshare.4644424	https://doi.org/10.6084/m9.figshare.4644424
Anf0299	Data integration	Anf0299	AmphiBIO_v1.csv	figshare	doi:10.6084/m9.figshare.4644424	https://doi.org/10.6084/m9.figshare.4644424
Anf0300	Data integration	Anf0300	AmphiBIO_v1.csv	figshare	doi:10.6084/m9.figshare.4644424	https://doi.org/10.6084/m9.figshare.4644424
Anf0301	Data integration	Anf0301	AmphiBIO_v1.csv	figshare	doi:10.6084/m9.figshare.4644424	https://doi.org/10.6084/m9.figshare.4644424
Anf0302	Data integration	Anf0302	AmphiBIO_v1.csv	figshare	doi:10.6084/m9.figshare.4644424	https://doi.org/10.6084/m9.figshare.4644424
Anf0303	Data integration	Anf0303	AmphiBIO_v1.csv	figshare	doi:10.6084/m9.figshare.4644424	https://doi.org/10.6084/m9.figshare.4644424
Anf0304	Data integration	Anf0304	AmphiBIO_v1.csv	figshare	doi:10.6084/m9.figshare.4644424	https://doi.org/10.6084/m9.figshare.4644424
Anf0305	Data integration	Anf0305	AmphiBIO_v1.csv	figshare	doi:10.6084/m9.figshare.4644424	https://doi.org/10.6084/m9.figshare.4644424
Anf0306	Data integration	Anf0306	AmphiBIO_v1.csv	figshare	doi:10.6084/m9.figshare.4644424	https://doi.org/10.6084/m9.figshare.4644424
Anf0307	Data integration	Anf0307	AmphiBIO_v1.csv	figshare	doi:10.6084/m9.figshare.4644424	https://doi.org/10.6084/m9.figshare.4644424
Anf0308	Data integration	Anf0308	AmphiBIO_v1.csv	figshare	doi:10.6084/m9.figshare.4644424	https://doi.org/10.6084/m9.figshare.4644424
Anf0309	Data integration	Anf0309	AmphiBIO_v1.csv	figshare	doi:10.6084/m9.figshare.4644424	https://doi.org/10.6084/m9.figshare.4644424
Anf0310	Data integration	Anf0310	AmphiBIO_v1.csv	figshare	doi:10.6084/m9.figshare.4644424	https://doi.org/10.6084/m9.figshare.4644424
Anf0311	Data integration	Anf0311	AmphiBIO_v1.csv	figshare	doi:10.6084/m9.figshare.4644424	https://doi.org/10.6084/m9.figshare.4644424
Anf0312	Data integration	Anf0312	AmphiBIO_v1.csv	figshare	doi:10.6084/m9.figshare.4644424	https://doi.org/10.6084/m9.figshare.4644424
Anf0313	Data integration	Anf0313	AmphiBIO_v1.csv	figshare	doi:10.6084/m9.figshare.4644424	https://doi.org/10.6084/m9.figshare.4644424
Anf0314	Data integration	Anf0314	AmphiBIO_v1.csv	figshare	doi:10.6084/m9.figshare.4644424	https://doi.org/10.6084/m9.figshare.4644424
Anf0315	Data integration	Anf0315	AmphiBIO_v1.csv	figshare	doi:10.6084/m9.figshare.4644424	https://doi.org/10.6084/m9.figshare.4644424
Anf0316	Data integration	Anf0316	AmphiBIO_v1.csv	figshare	doi:10.6084/m9.figshare.4644424	https://doi.org/10.6084/m9.figshare.4644424
Anf0317	Data integration	Anf0317	AmphiBIO_v1.csv	figshare	doi:10.6084/m9.figshare.4644424	https://doi.org/10.6084/m9.figshare.4644424
Anf0318	Data integration	Anf0318	AmphiBIO_v1.csv	figshare	doi:10.6084/m9.figshare.4644424	https://doi.org/10.6084/m9.figshare.4644424
Anf0319	Data integration	Anf0319	AmphiBIO_v1.csv	figshare	doi:10.6084/m9.figshare.4644424	https://doi.org/10.6084/m9.figshare.4644424
Anf0320	Data integration	Anf0320	AmphiBIO_v1.csv	figshare	doi:10.6084/m9.figshare.4644424	https://doi.org/10.6084/m9.figshare.4644424
Anf0321	Data integration	Anf0321	AmphiBIO_v1.csv	figshare	doi:10.6084/m9.figshare.4644424	https://doi.org/10.6084/m9.figshare.4644424
Anf0322	Data integration	Anf0322	AmphiBIO_v1.csv	figshare	doi:10.6084/m9.figshare.4644424	https://doi.org/10.6084/m9.figshare.4644424
Anf0323	Data integration	Anf0323	AmphiBIO_v1.csv	figshare	doi:10.6084/m9.figshare.4644424	https://doi.org/10.6084/m9.figshare.4644424
Anf0324	Data integration	Anf0324	AmphiBIO_v1.csv	figshare	doi:10.6084/m9.figshare.4644424	https://doi.org/10.6084/m9.figshare.4644424
Anf0325	Data integration	Anf0325	AmphiBIO_v1.csv	figshare	doi:10.6084/m9.figshare.4644424	https://doi.org/10.6084/m9.figshare.4644424
Anf0326	Data integration	Anf0326	AmphiBIO_v1.csv	figshare	doi:10.6084/m9.figshare.4644424	https://doi.org/10.6084/m9.figshare.4644424
Anf0327	Data integration	Anf0327	AmphiBIO_v1.csv	figshare	doi:10.6084/m9.figshare.4644424	https://doi.org/10.6084/m9.figshare.4644424
Anf0328	Data integration	Anf0328	AmphiBIO_v1.csv	figshare	doi:10.6084/m9.figshare.4644424	https://doi.org/10.6084/m9.figshare.4644424
Anf0329	Data integration	Anf0329	AmphiBIO_v1.csv	figshare	doi:10.6084/m9.figshare.4644424	https://doi.org/10.6084/m9.figshare.4644424
Anf0330	Data integration	Anf0330	AmphiBIO_v1.csv	figshare	doi:10.6084/m9.figshare.4644424	https://doi.org/10.6084/m9.figshare.4644424
Anf0331	Data integration	Anf0331	AmphiBIO_v1.csv	figshare	doi:10.6084/m9.figshare.4644424	https://doi.org/10.6084/m9.figshare.4644424
Anf0332	Data integration	Anf0332	AmphiBIO_v1.csv	figshare	doi:10.6084/m9.figshare.4644424	https://doi.org/10.6084/m9.figshare.4644424
Anf0333	Data integration	Anf0333	AmphiBIO_v1.csv	figshare	doi:10.6084/m9.figshare.4644424	https://doi.org/10.6084/m9.figshare.4644424
Anf0334	Data integration	Anf0334	AmphiBIO_v1.csv	figshare	doi:10.6084/m9.figshare.4644424	https://doi.org/10.6084/m9.figshare.4644424
Anf0335	Data integration	Anf0335	AmphiBIO_v1.csv	figshare	doi:10.6084/m9.figshare.4644424	https://doi.org/10.6084/m9.figshare.4644424
Anf0336	Data integration	Anf0336	AmphiBIO_v1.csv	figshare	doi:10.6084/m9.figshare.4644424	https://doi.org/10.6084/m9.figshare.4644424
Anf0337	Data integration	Anf0337	AmphiBIO_v1.csv	figshare	doi:10.6084/m9.figshare.4644424	https://doi.org/10.6084/m9.figshare.4644424
Anf0338	Data integration	Anf0338	AmphiBIO_v1.csv	figshare	doi:10.6084/m9.figshare.4644424	https://doi.org/10.6084/m9.figshare.4644424
Anf0339	Data integration	Anf0339	AmphiBIO_v1.csv	figshare	doi:10.6084/m9.figshare.4644424	https://doi.org/10.6084/m9.figshare.4644424
Anf0340	Data integration	Anf0340	AmphiBIO_v1.csv	figshare	doi:10.6084/m9.figshare.4644424	https://doi.org/10.6084/m9.figshare.4644424
Anf0341	Data integration	Anf0341	AmphiBIO_v1.csv	figshare	doi:10.6084/m9.figshare.4644424	https://doi.org/10.6084/m9.figshare.4644424
Anf0342	Data integration	Anf0342	AmphiBIO_v1.csv	figshare	doi:10.6084/m9.figshare.4644424	https://doi.org/10.6084/m9.figshare.4644424
Anf0343	Data integration	Anf0343	AmphiBIO_v1.csv	figshare	doi:10.6084/m9.figshare.4644424	https://doi.org/10.6084/m9.figshare.4644424
Anf0344	Data integration	Anf0344	AmphiBIO_v1.csv	figshare	doi:10.6084/m9.figshare.4644424	https://doi.org/10.6084/m9.figshare.4644424
Anf0345	Data integration	Anf0345	AmphiBIO_v1.csv	figshare	doi:10.6084/m9.figshare.4644424	https://doi.org/10.6084/m9.figshare.4644424
Anf0346	Data integration	Anf0346	AmphiBIO_v1.csv	figshare	doi:10.6084/m9.figshare.4644424	https://doi.org/10.6084/m9.figshare.4644424
Anf0347	Data integration	Anf0347	AmphiBIO_v1.csv	figshare	doi:10.6084/m9.figshare.4644424	https://doi.org/10.6084/m9.figshare.4644424
Anf0348	Data integration	Anf0348	AmphiBIO_v1.csv	figshare	doi:10.6084/m9.figshare.4644424	https://doi.org/10.6084/m9.figshare.4644424
Anf0349	Data integration	Anf0349	AmphiBIO_v1.csv	figshare	doi:10.6084/m9.figshare.4644424	https://doi.org/10.6084/m9.figshare.4644424
Anf0350	Data integration	Anf0350	AmphiBIO_v1.csv	figshare	doi:10.6084/m9.figshare.4644424	https://doi.org/10.6084/m9.figshare.4644424
Anf0351	Data integration	Anf0351	AmphiBIO_v1.csv	figshare	doi:10.6084/m9.figshare.4644424	https://doi.org/10.6084/m9.figshare.4644424
Anf0352	Data integration	Anf0352	AmphiBIO_v1.csv	figshare	doi:10.6084/m9.figshare.4644424	https://doi.org/10.6084/m9.figshare.4644424
Anf0353	Data integration	Anf0353	AmphiBIO_v1.csv	figshare	doi:10.6084/m9.figshare.4644424	https://doi.org/10.6084/m9.figshare.4644424
Anf0354	Data integration	Anf0354	AmphiBIO_v1.csv	figshare	doi:10.6084/m9.figshare.4644424	https://doi.org/10.6084/m9.figshare.4644424
Anf0355	Data integration	Anf0355	AmphiBIO_v1.csv	figshare	doi:10.6084/m9.figshare.4644424	https://doi.org/10.6084/m9.figshare.4644424
Anf0356	Data integration	Anf0356	AmphiBIO_v1.csv	figshare	doi:10.6084/m9.figshare.4644424	https://doi.org/10.6084/m9.figshare.4644424
Anf0357	Data integration	Anf0357	AmphiBIO_v1.csv	figshare	doi:10.6084/m9.figshare.4644424	https://doi.org/10.6084/m9.figshare.4644424
Anf0358	Data integration	Anf0358	AmphiBIO_v1.csv	figshare	doi:10.6084/m9.figshare.4644424	https://doi.org/10.6084/m9.figshare.4644424
Anf0359	Data integration	Anf0359	AmphiBIO_v1.csv	figshare	doi:10.6084/m9.figshare.4644424	https://doi.org/10.6084/m9.figshare.4644424
Anf0360	Data integration	Anf0360	AmphiBIO_v1.csv	figshare	doi:10.6084/m9.figshare.4644424	https://doi.org/10.6084/m9.figshare.4644424
Anf0361	Data integration	Anf0361	AmphiBIO_v1.csv	figshare	doi:10.6084/m9.figshare.4644424	https://doi.org/10.6084/m9.figshare.4644424
Anf0362	Data integration	Anf0362	AmphiBIO_v1.csv	figshare	doi:10.6084/m9.figshare.4644424	https://doi.org/10.6084/m9.figshare.4644424
Anf0363	Data integration	Anf0363	AmphiBIO_v1.csv	figshare	doi:10.6084/m9.figshare.4644424	https://doi.org/10.6084/m9.figshare.4644424
Anf0364	Data integration	Anf0364	AmphiBIO_v1.csv	figshare	doi:10.6084/m9.figshare.4644424	https://doi.org/10.6084/m9.figshare.4644424
Anf0365	Data integration	Anf0365	AmphiBIO_v1.csv	figshare	doi:10.6084/m9.figshare.4644424	https://doi.org/10.6084/m9.figshare.4644424
Anf0366	Data integration	Anf0366	AmphiBIO_v1.csv	figshare	doi:10.6084/m9.figshare.4644424	https://doi.org/10.6084/m9.figshare.4644424
Anf0367	Data integration	Anf0367	AmphiBIO_v1.csv	figshare	doi:10.6084/m9.figshare.4644424	https://doi.org/10.6084/m9.figshare.4644424
Anf0368	Data integration	Anf0368	AmphiBIO_v1.csv	figshare	doi:10.6084/m9.figshare.4644424	https://doi.org/10.6084/m9.figshare.4644424
Anf0369	Data integration	Anf0369	AmphiBIO_v1.csv	figshare	doi:10.6084/m9.figshare.4644424	https://doi.org/10.6084/m9.figshare.4644424
Anf0370	Data integration	Anf0370	AmphiBIO_v1.csv	figshare	doi:10.6084/m9.figshare.4644424	https://doi.org/10.6084/m9.figshare.4644424
Anf0371	Data integration	Anf0371	AmphiBIO_v1.csv	figshare	doi:10.6084/m9.figshare.4644424	https://doi.org/10.6084/m9.figshare.4644424
Anf0372	Data integration	Anf0372	AmphiBIO_v1.csv	figshare	doi:10.6084/m9.figshare.4644424	https://doi.org/10.6084/m9.figshare.4644424
Anf0373	Data integration	Anf0373	AmphiBIO_v1.csv	figshare	doi:10.6084/m9.figshare.4644424	https://doi.org/10.6084/m9.figshare.4644424
Anf0374	Data integration	Anf0374	AmphiBIO_v1.csv	figshare	doi:10.6084/m9.figshare.4644424	https://doi.org/10.6084/m9.figshare.4644424
Anf0375	Data integration	Anf0375	AmphiBIO_v1.csv	figshare	doi:10.6084/m9.figshare.4644424	https://doi.org/10.6084/m9.figshare.4644424
Anf0376	Data integration	Anf0376	AmphiBIO_v1.csv	figshare	doi:10.6084/m9.figshare.4644424	https://doi.org/10.6084/m9.figshare.4644424
Anf0377	Data integration	Anf0377	AmphiBIO_v1.csv	figshare	doi:10.6084/m9.figshare.4644424	https://doi.org/10.6084/m9.figshare.4644424
Anf0378	Data integration	Anf0378	AmphiBIO_v1.csv	figshare	doi:10.6084/m9.figshare.4644424	https://doi.org/10.6084/m9.figshare.4644424
Anf0379	Data integration	Anf0379	AmphiBIO_v1.csv	figshare	doi:10.6084/m9.figshare.4644424	https://doi.org/10.6084/m9.figshare.4644424
Anf0380	Data integration	Anf0380	AmphiBIO_v1.csv	figshare	doi:10.6084/m9.figshare.4644424	https://doi.org/10.6084/m9.figshare.4644424
Anf0381	Data integration	Anf0381	AmphiBIO_v1.csv	figshare	doi:10.6084/m9.figshare.4644424	https://doi.org/10.6084/m9.figshare.4644424
Anf0382	Data integration	Anf0382	AmphiBIO_v1.csv	figshare	doi:10.6084/m9.figshare.4644424	https://doi.org/10.6084/m9.figshare.4644424
Anf0383	Data integration	Anf0383	AmphiBIO_v1.csv	figshare	doi:10.6084/m9.figshare.4644424	https://doi.org/10.6084/m9.figshare.4644424
Anf0384	Data integration	Anf0384	AmphiBIO_v1.csv	figshare	doi:10.6084/m9.figshare.4644424	https://doi.org/10.6084/m9.figshare.4644424
Anf0385	Data integration	Anf0385	AmphiBIO_v1.csv	figshare	doi:10.6084/m9.figshare.4644424	https://doi.org/10.6084/m9.figshare.4644424
Anf0386	Data integration	Anf0386	AmphiBIO_v1.csv	figshare	doi:10.6084/m9.figshare.4644424	https://doi.org/10.6084/m9.figshare.4644424
Anf0387	Data integration	Anf0387	AmphiBIO_v1.csv	figshare	doi:10.6084/m9.figshare.4644424	https://doi.org/10.6084/m9.figshare.4644424
Anf0388	Data integration	Anf0388	AmphiBIO_v1.csv	figshare	doi:10.6084/m9.figshare.4644424	https://doi.org/10.6084/m9.figshare.4644424
Anf0389	Data integration	Anf0389	AmphiBIO_v1.csv	figshare	doi:10.6084/m9.figshare.4644424	https://doi.org/10.6084/m9.figshare.4644424
Anf0390	Data integration	Anf0390	AmphiBIO_v1.csv	figshare	doi:10.6084/m9.figshare.4644424	https://doi.org/10.6084/m9.figshare.4644424
Anf0391	Data integration	Anf0391	AmphiBIO_v1.csv	figshare	doi:10.6084/m9.figshare.4644424	https://doi.org/10.6084/m9.figshare.4644424
Anf0392	Data integration	Anf0392	AmphiBIO_v1.csv	figshare	doi:10.6084/m9.figshare.4644424	https://doi.org/10.6084/m9.figshare.4644424
Anf0393	Data integration	Anf0393	AmphiBIO_v1.csv	figshare	doi:10.6084/m9.figshare.4644424	https://doi.org/10.6084/m9.figshare.4644424
Anf0394	Data integration	Anf0394	AmphiBIO_v1.csv	figshare	doi:10.6084/m9.figshare.4644424	https://doi.org/10.6084/m9.figshare.4644424
Anf0395	Data integration	Anf0395	AmphiBIO_v1.csv	figshare	doi:10.6084/m9.figshare.4644424	https://doi.org/10.6084/m9.figshare.4644424
Anf0396	Data integration	Anf0396	AmphiBIO_v1.csv	figshare	doi:10.6084/m9.figshare.4644424	https://doi.org/10.6084/m9.figshare.4644424
Anf0397	Data integration	Anf0397	AmphiBIO_v1.csv	figshare	doi:10.6084/m9.figshare.4644424	https://doi.org/10.6084/m9.figshare.4644424
Anf0398	Data integration	Anf0398	AmphiBIO_v1.csv	figshare	doi:10.6084/m9.figshare.4644424	https://doi.org/10.6084/m9.figshare.4644424
Anf0399	Data integration	Anf0399	AmphiBIO_v1.csv	figshare	doi:10.6084/m9.figshare.4644424	https://doi.org/10.6084/m9.figshare.4644424
Anf0400	Data integration	Anf0400	AmphiBIO_v1.csv	figshare	doi:10.6084/m9.figshare.4644424	https://doi.org/10.6084/m9.figshare.4644424
Anf0401	Data integration	Anf0401	AmphiBIO_v1.csv	figshare	doi:10.6084/m9.figshare.4644424	https://doi.org/10.6084/m9.figshare.4644424
Anf0402	Data integration	Anf0402	AmphiBIO_v1.csv	figshare	doi:10.6084/m9.figshare.4644424	https://doi.org/10.6084/m9.figshare.4644424
Anf0403	Data integration	Anf0403	AmphiBIO_v1.csv	figshare	doi:10.6084/m9.figshare.4644424	https://doi.org/10.6084/m9.figshare.4644424
Anf0404	Data integration	Anf0404	AmphiBIO_v1.csv	figshare	doi:10.6084/m9.figshare.4644424	https://doi.org/10.6084/m9.figshare.4644424
Anf0405	Data integration	Anf0405	AmphiBIO_v1.csv	figshare	doi:10.6084/m9.figshare.4644424	https://doi.org/10.6084/m9.figshare.4644424
Anf0406	Data integration	Anf0406	AmphiBIO_v1.csv	figshare	doi:10.6084/m9.figshare.4644424	https://doi.org/10.6084/m9.figshare.4644424
Anf0407	Data integration	Anf0407	AmphiBIO_v1.csv	figshare	doi:10.6084/m9.figshare.4644424	https://doi.org/10.6084/m9.figshare.4644424
Anf0408	Data integration	Anf0408	AmphiBIO_v1.csv	figshare	doi:10.6084/m9.figshare.4644424	https://doi.org/10.6084/m9.figshare.4644424
Anf0409	Data integration	Anf0409	AmphiBIO_v1.csv	figshare	doi:10.6084/m9.figshare.4644424	https://doi.org/10.6084/m9.figshare.4644424
Anf0410	Data integration	Anf0410	AmphiBIO_v1.csv	figshare	doi:10.6084/m9.figshare.4644424	https://doi.org/10.6084/m9.figshare.4644424
Anf0411	Data integration	Anf0411	AmphiBIO_v1.csv	figshare	doi:10.6084/m9.figshare.4644424	https://doi.org/10.6084/m9.figshare.4644424
Anf0412	Data integration	Anf0412	AmphiBIO_v1.csv	figshare	doi:10.6084/m9.figshare.4644424	https://doi.org/10.6084/m9.figshare.4644424
Anf0413	Data integration	Anf0413	AmphiBIO_v1.csv	figshare	doi:10.6084/m9.figshare.4644424	https://doi.org/10.6084/m9.figshare.4644424
Anf0414	Data integration	Anf0414	AmphiBIO_v1.csv	figshare	doi:10.6084/m9.figshare.4644424	https://doi.org/10.6084/m9.figshare.4644424
Anf0415	Data integration	Anf0415	AmphiBIO_v1.csv	figshare	doi:10.6084/m9.figshare.4644424	https://doi.org/10.6084/m9.figshare.4644424
Anf0416	Data integration	Anf0416	AmphiBIO_v1.csv	figshare	doi:10.6084/m9.figshare.4644424	https://doi.org/10.6084/m9.figshare.4644424
Anf0417	Data integration	Anf0417	AmphiBIO_v1.csv	figshare	doi:10.6084/m9.figshare.4644424	https://doi.org/10.6084/m9.figshare.4644424
Anf0418	Data integration	Anf0418	AmphiBIO_v1.csv	figshare	doi:10.6084/m9.figshare.4644424	https://doi.org/10.6084/m9.figshare.4644424
Anf0419	Data integration	Anf0419	AmphiBIO_v1.csv	figshare	doi:10.6084/m9.figshare.4644424	https://doi.org/10.6084/m9.figshare.4644424
Anf0420	Data integration	Anf0420	AmphiBIO_v1.csv	figshare	doi:10.6084/m9.figshare.4644424	https://doi.org/10.6084/m9.figshare.4644424
Anf0421	Data integration	Anf0421	AmphiBIO_v1.csv	figshare	doi:10.6084/m9.figshare.4644424	https://doi.org/10.6084/m9.figshare.4644424
Anf0422	Data integration	Anf0422	AmphiBIO_v1.csv	figshare	doi:10.6084/m9.figshare.4644424	https://doi.org/10.6084/m9.figshare.4644424
Anf0423	Data integration	Anf0423	AmphiBIO_v1.csv	figshare	doi:10.6084/m9.figshare.4644424	https://doi.org/10.6084/m9.figshare.4644424
Anf0424	Data integration	Anf0424	AmphiBIO_v1.csv	figshare	doi:10.6084/m9.figshare.4644424	https://doi.org/10.6084/m9.figshare.4644424
Anf0425	Data integration	Anf0425	AmphiBIO_v1.csv	figshare	doi:10.6084/m9.figshare.4644424	https://doi.org/10.6084/m9.figshare.4644424
Anf0426	Data integration	Anf0426	AmphiBIO_v1.csv	figshare	doi:10.6084/m9.figshare.4644424	https://doi.org/10.6084/m9.figshare.4644424
Anf0427	Data integration	Anf0427	AmphiBIO_v1.csv	figshare	doi:10.6084/m9.figshare.4644424	https://doi.org/10.6084/m9.figshare.4644424
Anf0428	Data integration	Anf0428	AmphiBIO_v1.csv	figshare	doi:10.6084/m9.figshare.4644424	https://doi.org/10.6084/m9.figshare.4644424
Anf0429	Data integration	Anf0429	AmphiBIO_v1.csv	figshare	doi:10.6084/m9.figshare.4644424	https://doi.org/10.6084/m9.figshare.4644424
Anf0430	Data integration	Anf0430	AmphiBIO_v1.csv	figshare	doi:10.6084/m9.figshare.4644424	https://doi.org/10.6084/m9.figshare.4644424
Anf0431	Data integration	Anf0431	AmphiBIO_v1.csv	figshare	doi:10.6084/m9.figshare.4644424	https://doi.org/10.6084/m9.figshare.4644424
Anf0432	Data integration	Anf0432	AmphiBIO_v1.csv	figshare	doi:10.6084/m9.figshare.4644424	https://doi.org/10.6084/m9.figshare.4644424
Anf0433	Data integration	Anf0433	AmphiBIO_v1.csv	figshare	doi:10.6084/m9.figshare.4644424	https://doi.org/10.6084/m9.figshare.4644424
Anf0434	Data integration	Anf0434	AmphiBIO_v1.csv	figshare	doi:10.6084/m9.figshare.4644424	https://doi.org/10.6084/m9.figshare.4644424
Anf0435	Data integration	Anf0435	AmphiBIO_v1.csv	figshare	doi:10.6084/m9.figshare.4644424	https://doi.org/10.6084/m9.figshare.4644424
Anf0436	Data integration	Anf0436	AmphiBIO_v1.csv	figshare	doi:10.6084/m9.figshare.4644424	https://doi.org/10.6084/m9.figshare.4644424
Anf0437	Data integration	Anf0437	AmphiBIO_v1.csv	figshare	doi:10.6084/m9.figshare.4644424	https://doi.org/10.6084/m9.figshare.4644424
Anf0438	Data integration	Anf0438	AmphiBIO_v1.csv	figshare	doi:10.6084/m9.figshare.4644424	https://doi.org/10.6084/m9.figshare.4644424
Anf0439	Data integration	Anf0439	AmphiBIO_v1.csv	figshare	doi:10.6084/m9.figshare.4644424	https://doi.org/10.6084/m9.figshare.4644424
Anf0440	Data integration	Anf0440	AmphiBIO_v1.csv	figshare	doi:10.6084/m9.figshare.4644424	https://doi.org/10.6084/m9.figshare.4644424
Anf0441	Data integration	Anf0441	AmphiBIO_v1.csv	figshare	doi:10.6084/m9.figshare.4644424	https://doi.org/10.6084/m9.figshare.4644424
Anf0442	Data integration	Anf0442	AmphiBIO_v1.csv	figshare	doi:10.6084/m9.figshare.4644424	https://doi.org/10.6084/m9.figshare.4644424
Anf0443	Data integration	Anf0443	AmphiBIO_v1.csv	figshare	doi:10.6084/m9.figshare.4644424	https://doi.org/10.6084/m9.figshare.4644424
Anf0444	Data integration	Anf0444	AmphiBIO_v1.csv	figshare	doi:10.6084/m9.figshare.4644424	https://doi.org/10.6084/m9.figshare.4644424
Anf0445	Data integration	Anf0445	AmphiBIO_v1.csv	figshare	doi:10.6084/m9.figshare.4644424	https://doi.org/10.6084/m9.figshare.4644424
Anf0446	Data integration	Anf0446	AmphiBIO_v1.csv	figshare	doi:10.6084/m9.figshare.4644424	https://doi.org/10.6084/m9.figshare.4644424
Anf0447	Data integration	Anf0447	AmphiBIO_v1.csv	figshare	doi:10.6084/m9.figshare.4644424	https://doi.org/10.6084/m9.figshare.4644424
Anf0448	Data integration	Anf0448	AmphiBIO_v1.csv	figshare	doi:10.6084/m9.figshare.4644424	https://doi.org/10.6084/m9.figshare.4644424
Anf0449	Data integration	Anf0449	AmphiBIO_v1.csv	figshare	doi:10.6084/m9.figshare.4644424	https://doi.org/10.6084/m9.figshare.4644424
Anf0450	Data integration	Anf0450	AmphiBIO_v1.csv	figshare	doi:10.6084/m9.figshare.4644424	https://doi.org/10.6084/m9.figshare.4644424
Anf0451	Data integration	Anf0451	AmphiBIO_v1.csv	figshare	doi:10.6084/m9.figshare.4644424	https://doi.org/10.6084/m9.figshare.4644424
Anf0452	Data integration	Anf0452	AmphiBIO_v1.csv	figshare	doi:10.6084/m9.figshare.4644424	https://doi.org/10.6084/m9.figshare.4644424
Anf0453	Data integration	Anf0453	AmphiBIO_v1.csv	figshare	doi:10.6084/m9.figshare.4644424	https://doi.org/10.6084/m9.figshare.4644424
Anf0454	Data integration	Anf0454	AmphiBIO_v1.csv	figshare	doi:10.6084/m9.figshare.4644424	https://doi.org/10.6084/m9.figshare.4644424
Anf0455	Data integration	Anf0455	AmphiBIO_v1.csv	figshare	doi:10.6084/m9.figshare.4644424	https://doi.org/10.6084/m9.figshare.4644424
Anf0456	Data integration	Anf0456	AmphiBIO_v1.csv	figshare	doi:10.6084/m9.figshare.4644424	https://doi.org/10.6084/m9.figshare.4644424
Anf0457	Data integration	Anf0457	AmphiBIO_v1.csv	figshare	doi:10.6084/m9.figshare.4644424	https://doi.org/10.6084/m9.figshare.4644424
Anf0458	Data integration	Anf0458	AmphiBIO_v1.csv	figshare	doi:10.6084/m9.figshare.4644424	https://doi.org/10.6084/m9.figshare.4644424
Anf0459	Data integration	Anf0459	AmphiBIO_v1.csv	figshare	doi:10.6084/m9.figshare.4644424	https://doi.org/10.6084/m9.figshare.4644424
Anf0460	Data integration	Anf0460	AmphiBIO_v1.csv	figshare	doi:10.6084/m9.figshare.4644424	https://doi.org/10.6084/m9.figshare.4644424
Anf0461	Data integration	Anf0461	AmphiBIO_v1.csv	figshare	doi:10.6084/m9.figshare.4644424	https://doi.org/10.6084/m9.figshare.4644424
Anf0462	Data integration	Anf0462	AmphiBIO_v1.csv	figshare	doi:10.6084/m9.figshare.4644424	https://doi.org/10.6084/m9.figshare.4644424
Anf0463	Data integration	Anf0463	AmphiBIO_v1.csv	figshare	doi:10.6084/m9.figshare.4644424	https://doi.org/10.6084/m9.figshare.4644424
Anf0464	Data integration	Anf0464	AmphiBIO_v1.csv	figshare	doi:10.6084/m9.figshare.4644424	https://doi.org/10.6084/m9.figshare.4644424
Anf0465	Data integration	Anf0465	AmphiBIO_v1.csv	figshare	doi:10.6084/m9.figshare.4644424	https://doi.org/10.6084/m9.figshare.4644424
Anf0466	Data integration	Anf0466	AmphiBIO_v1.csv	figshare	doi:10.6084/m9.figshare.4644424	https://doi.org/10.6084/m9.figshare.4644424
Anf0467	Data integration	Anf0467	AmphiBIO_v1.csv	figshare	doi:10.6084/m9.figshare.4644424	https://doi.org/10.6084/m9.figshare.4644424
Anf0468	Data integration	Anf0468	AmphiBIO_v1.csv	figshare	doi:10.6084/m9.figshare.4644424	https://doi.org/10.6084/m9.figshare.4644424
Anf0469	Data integration	Anf0469	AmphiBIO_v1.csv	figshare	doi:10.6084/m9.figshare.4644424	https://doi.org/10.6084/m9.figshare.4644424
Anf0470	Data integration	Anf0470	AmphiBIO_v1.csv	figshare	doi:10.6084/m9.figshare.4644424	https://doi.org/10.6084/m9.figshare.4644424
Anf0471	Data integration	Anf0471	AmphiBIO_v1.csv	figshare	doi:10.6084/m9.figshare.4644424	https://doi.org/10.6084/m9.figshare.4644424
Anf0472	Data integration	Anf0472	AmphiBIO_v1.csv	figshare	doi:10.6084/m9.figshare.4644424	https://doi.org/10.6084/m9.figshare.4644424
Anf0473	Data integration	Anf0473	AmphiBIO_v1.csv	figshare	doi:10.6084/m9.figshare.4644424	https://doi.org/10.6084/m9.figshare.4644424
Anf0474	Data integration	Anf0474	AmphiBIO_v1.csv	figshare	doi:10.6084/m9.figshare.4644424	https://doi.org/10.6084/m9.figshare.4644424
Anf0475	Data integration	Anf0475	AmphiBIO_v1.csv	figshare	doi:10.6084/m9.figshare.4644424	https://doi.org/10.6084/m9.figshare.4644424
Anf0476	Data integration	Anf0476	AmphiBIO_v1.csv	figshare	doi:10.6084/m9.figshare.4644424	https://doi.org/10.6084/m9.figshare.4644424
Anf0477	Data integration	Anf0477	AmphiBIO_v1.csv	figshare	doi:10.6084/m9.figshare.4644424	https://doi.org/10.6084/m9.figshare.4644424
Anf0478	Data integration	Anf0478	AmphiBIO_v1.csv	figshare	doi:10.6084/m9.figshare.4644424	https://doi.org/10.6084/m9.figshare.4644424
Anf0479	Data integration	Anf0479	AmphiBIO_v1.csv	figshare	doi:10.6084/m9.figshare.4644424	https://doi.org/10.6084/m9.figshare.4644424
Anf0480	Data integration	Anf0480	AmphiBIO_v1.csv	figshare	doi:10.6084/m9.figshare.4644424	https://doi.org/10.6084/m9.figshare.4644424
Anf0481	Data integration	Anf0481	AmphiBIO_v1.csv	figshare	doi:10.6084/m9.figshare.4644424	https://doi.org/10.6084/m9.figshare.4644424
Anf0482	Data integration	Anf0482	AmphiBIO_v1.csv	figshare	doi:10.6084/m9.figshare.4644424	https://doi.org/10.6084/m9.figshare.4644424
Anf0483	Data integration	Anf0483	AmphiBIO_v1.csv	figshare	doi:10.6084/m9.figshare.4644424	https://doi.org/10.6084/m9.figshare.4644424
Anf0484	Data integration	Anf0484	AmphiBIO_v1.csv	figshare	doi:10.6084/m9.figshare.4644424	https://doi.org/10.6084/m9.figshare.4644424
Anf0485	Data integration	Anf0485	AmphiBIO_v1.csv	figshare	doi:10.6084/m9.figshare.4644424	https://doi.org/10.6084/m9.figshare.4644424
Anf0486	Data integration	Anf0486	AmphiBIO_v1.csv	figshare	doi:10.6084/m9.figshare.4644424	https://doi.org/10.6084/m9.figshare.4644424
Anf0487	Data integration	Anf0487	AmphiBIO_v1.csv	figshare	doi:10.6084/m9.figshare.4644424	https://doi.org/10.6084/m9.figshare.4644424
Anf0488	Data integration	Anf0488	AmphiBIO_v1.csv	figshare	doi:10.6084/m9.figshare.4644424	https://doi.org/10.6084/m9.figshare.4644424
Anf0489	Data integration	Anf0489	AmphiBIO_v1.csv	figshare	doi:10.6084/m9.figshare.4644424	https://doi.org/10.6084/m9.figshare.4644424
Anf0490	Data integration	Anf0490	AmphiBIO_v1.csv	figshare	doi:10.6084/m9.figshare.4644424	https://doi.org/10.6084/m9.figshare.4644424
Anf0491	Data integration	Anf0491	AmphiBIO_v1.csv	figshare	doi:10.6084/m9.figshare.4644424	https://doi.org/10.6084/m9.figshare.4644424
Anf0492	Data integration	Anf0492	AmphiBIO_v1.csv	figshare	doi:10.6084/m9.figshare.4644424	https://doi.org/10.6084/m9.figshare.4644424
Anf0493	Data integration	Anf0493	AmphiBIO_v1.csv	figshare	doi:10.6084/m9.figshare.4644424	https://doi.org/10.6084/m9.figshare.4644424
Anf0494	Data integration	Anf0494	AmphiBIO_v1.csv	figshare	doi:10.6084/m9.figshare.4644424	https://doi.org/10.6084/m9.figshare.4644424
Anf0495	Data integration	Anf0495	AmphiBIO_v1.csv	figshare	doi:10.6084/m9.figshare.4644424	https://doi.org/10.6084/m9.figshare.4644424
Anf0496	Data integration	Anf0496	AmphiBIO_v1.csv	figshare	doi:10.6084/m9.figshare.4644424	https://doi.org/10.6084/m9.figshare.4644424
Anf0497	Data integration	Anf0497	AmphiBIO_v1.csv	figshare	doi:10.6084/m9.figshare.4644424	https://doi.org/10.6084/m9.figshare.4644424
Anf0498	Data integration	Anf0498	AmphiBIO_v1.csv	figshare	doi:10.6084/m9.figshare.4644424	https://doi.org/10.6084/m9.figshare.4644424
Anf0499	Data integration	Anf0499	AmphiBIO_v1.csv	figshare	doi:10.6084/m9.figshare.4644424	https://doi.org/10.6084/m9.figshare.4644424
Anf0500	Data integration	Anf0500	AmphiBIO_v1.csv	figshare	doi:10.6084/m9.figshare.4644424	https://doi.org/10.6084/m9.figshare.4644424
Anf0501	Data integration	Anf0501	AmphiBIO_v1.csv	figshare	doi:10.6084/m9.figshare.4644424	https://doi.org/10.6084/m9.figshare.4644424
Anf0502	Data integration	Anf0502	AmphiBIO_v1.csv	figshare	doi:10.6084/m9.figshare.4644424	https://doi.org/10.6084/m9.figshare.4644424
Anf0503	Data integration	Anf0503	AmphiBIO_v1.csv	figshare	doi:10.6084/m9.figshare.4644424	https://doi.org/10.6084/m9.figshare.4644424
Anf0504	Data integration	Anf0504	AmphiBIO_v1.csv	figshare	doi:10.6084/m9.figshare.4644424	https://doi.org/10.6084/m9.figshare.4644424
Anf0505	Data integration	Anf0505	AmphiBIO_v1.csv	figshare	doi:10.6084/m9.figshare.4644424	https://doi.org/10.6084/m9.figshare.4644424
Anf0506	Data integration	Anf0506	AmphiBIO_v1.csv	figshare	doi:10.6084/m9.figshare.4644424	https://doi.org/10.6084/m9.figshare.4644424
Anf0507	Data integration	Anf0507	AmphiBIO_v1.csv	figshare	doi:10.6084/m9.figshare.4644424	https://doi.org/10.6084/m9.figshare.4644424
Anf0508	Data integration	Anf0508	AmphiBIO_v1.csv	figshare	doi:10.6084/m9.figshare.4644424	https://doi.org/10.6084/m9.figshare.4644424
Anf0509	Data integration	Anf0509	AmphiBIO_v1.csv	figshare	doi:10.6084/m9.figshare.4644424	https://doi.org/10.6084/m9.figshare.4644424
Anf0510	Data integration	Anf0510	AmphiBIO_v1.csv	figshare	doi:10.6084/m9.figshare.4644424	https://doi.org/10.6084/m9.figshare.4644424
Anf0511	Data integration	Anf0511	AmphiBIO_v1.csv	figshare	doi:10.6084/m9.figshare.4644424	https://doi.org/10.6084/m9.figshare.4644424
Anf0512	Data integration	Anf0512	AmphiBIO_v1.csv	figshare	doi:10.6084/m9.figshare.4644424	https://doi.org/10.6084/m9.figshare.4644424
Anf0513	Data integration	Anf0513	AmphiBIO_v1.csv	figshare	doi:10.6084/m9.figshare.4644424	https://doi.org/10.6084/m9.figshare.4644424
Anf0514	Data integration	Anf0514	AmphiBIO_v1.csv	figshare	doi:10.6084/m9.figshare.4644424	https://doi.org/10.6084/m9.figshare.4644424
Anf0515	Data integration	Anf0515	AmphiBIO_v1.csv	figshare	doi:10.6084/m9.figshare.4644424	https://doi.org/10.6084/m9.figshare.4644424
Anf0516	Data integration	Anf0516	AmphiBIO_v1.csv	figshare	doi:10.6084/m9.figshare.4644424	https://doi.org/10.6084/m9.figshare.4644424
Anf0517	Data integration	Anf0517	AmphiBIO_v1.csv	figshare	doi:10.6084/m9.figshare.4644424	https://doi.org/10.6084/m9.figshare.4644424
Anf0518	Data integration	Anf0518	AmphiBIO_v1.csv	figshare	doi:10.6084/m9.figshare.4644424	https://doi.org/10.6084/m9.figshare.4644424
Anf0519	Data integration	Anf0519	AmphiBIO_v1.csv	figshare	doi:10.6084/m9.figshare.4644424	https://doi.org/10.6084/m9.figshare.4644424
Anf0520	Data integration	Anf0520	AmphiBIO_v1.csv	figshare	doi:10.6084/m9.figshare.4644424	https://doi.org/10.6084/m9.figshare.4644424
Anf0521	Data integration	Anf0521	AmphiBIO_v1.csv	figshare	doi:10.6084/m9.figshare.4644424	https://doi.org/10.6084/m9.figshare.4644424
Anf0522	Data integration	Anf0522	AmphiBIO_v1.csv	figshare	doi:10.6084/m9.figshare.4644424	https://doi.org/10.6084/m9.figshare.4644424
Anf0523	Data integration	Anf0523	AmphiBIO_v1.csv	figshare	doi:10.6084/m9.figshare.4644424	https://doi.org/10.6084/m9.figshare.4644424
Anf0524	Data integration	Anf0524	AmphiBIO_v1.csv	figshare	doi:10.6084/m9.figshare.4644424	https://doi.org/10.6084/m9.figshare.4644424
Anf0525	Data integration	Anf0525	AmphiBIO_v1.csv	figshare	doi:10.6084/m9.figshare.4644424	https://doi.org/10.6084/m9.figshare.4644424
Anf0526	Data integration	Anf0526	AmphiBIO_v1.csv	figshare	doi:10.6084/m9.figshare.4644424	https://doi.org/10.6084/m9.figshare.4644424
Anf0527	Data integration	Anf0527	AmphiBIO_v1.csv	figshare	doi:10.6084/m9.figshare.4644424	https://doi.org/10.6084/m9.figshare.4644424
Anf0528	Data integration	Anf0528	AmphiBIO_v1.csv	figshare	doi:10.6084/m9.figshare.4644424	https://doi.org/10.6084/m9.figshare.4644424
Anf0529	Data integration	Anf0529	AmphiBIO_v1.csv	figshare	doi:10.6084/m9.figshare.4644424	https://doi.org/10.6084/m9.figshare.4644424
Anf0530	Data integration	Anf0530	AmphiBIO_v1.csv	figshare	doi:10.6084/m9.figshare.4644424	https://doi.org/10.6084/m9.figshare.4644424
Anf0531	Data integration	Anf0531	AmphiBIO_v1.csv	figshare	doi:10.6084/m9.figshare.4644424	https://doi.org/10.6084/m9.figshare.4644424
Anf0532	Data integration	Anf0532	AmphiBIO_v1.csv	figshare	doi:10.6084/m9.figshare.4644424	https://doi.org/10.6084/m9.figshare.4644424
Anf0533	Data integration	Anf0533	AmphiBIO_v1.csv	figshare	doi:10.6084/m9.figshare.4644424	https://doi.org/10.6084/m9.figshare.4644424
Anf0534	Data integration	Anf0534	AmphiBIO_v1.csv	figshare	doi:10.6084/m9.figshare.4644424	https://doi.org/10.6084/m9.figshare.4644424
Anf0535	Data integration	Anf0535	AmphiBIO_v1.csv	figshare	doi:10.6084/m9.figshare.4644424	https://doi.org/10.6084/m9.figshare.4644424
Anf0536	Data integration	Anf0536	AmphiBIO_v1.csv	figshare	doi:10.6084/m9.figshare.4644424	https://doi.org/10.6084/m9.figshare.4644424
Anf0537	Data integration	Anf0537	AmphiBIO_v1.csv	figshare	doi:10.6084/m9.figshare.4644424	https://doi.org/10.6084/m9.figshare.4644424
Anf0538	Data integration	Anf0538	AmphiBIO_v1.csv	figshare	doi:10.6084/m9.figshare.4644424	https://doi.org/10.6084/m9.figshare.4644424
Anf0539	Data integration	Anf0539	AmphiBIO_v1.csv	figshare	doi:10.6084/m9.figshare.4644424	https://doi.org/10.6084/m9.figshare.4644424
Anf0540	Data integration	Anf0540	AmphiBIO_v1.csv	figshare	doi:10.6084/m9.figshare.4644424	https://doi.org/10.6084/m9.figshare.4644424
Anf0541	Data integration	Anf0541	AmphiBIO_v1.csv	figshare	doi:10.6084/m9.figshare.4644424	https://doi.org/10.6084/m9.figshare.4644424
Anf0542	Data integration	Anf0542	AmphiBIO_v1.csv	figshare	doi:10.6084/m9.figshare.4644424	https://doi.org/10.6084/m9.figshare.4644424
Anf0543	Data integration	Anf0543	AmphiBIO_v1.csv	figshare	doi:10.6084/m9.figshare.4644424	https://doi.org/10.6084/m9.figshare.4644424
Anf0544	Data integration	Anf0544	AmphiBIO_v1.csv	figshare	doi:10.6084/m9.figshare.4644424	https://doi.org/10.6084/m9.figshare.4644424
Anf0545	Data integration	Anf0545	AmphiBIO_v1.csv	figshare	doi:10.6084/m9.figshare.4644424	https://doi.org/10.6084/m9.figshare.4644424
Anf0546	Data integration	Anf0546	AmphiBIO_v1.csv	figshare	doi:10.6084/m9.figshare.4644424	https://doi.org/10.6084/m9.figshare.4644424
Anf0547	Data integration	Anf0547	AmphiBIO_v1.csv	figshare	doi:10.6084/m9.figshare.4644424	https://doi.org/10.6084/m9.figshare.4644424
Anf0548	Data integration	Anf0548	AmphiBIO_v1.csv	figshare	doi:10.6084/m9.figshare.4644424	https://doi.org/10.6084/m9.figshare.4644424
Anf0549	Data integration	Anf0549	AmphiBIO_v1.csv	figshare	doi:10.6084/m9.figshare.4644424	https://doi.org/10.6084/m9.figshare.4644424
Anf0550	Data integration	Anf0550	AmphiBIO_v1.csv	figshare	doi:10.6084/m9.figshare.4644424	https://doi.org/10.6084/m9.figshare.4644424
Anf0551	Data integration	Anf0551	AmphiBIO_v1.csv	figshare	doi:10.6084/m9.figshare.4644424	https://doi.org/10.6084/m9.figshare.4644424
Anf0552	Data integration	Anf0552	AmphiBIO_v1.csv	figshare	doi:10.6084/m9.figshare.4644424	https://doi.org/10.6084/m9.figshare.4644424
Anf0553	Data integration	Anf0553	AmphiBIO_v1.csv	figshare	doi:10.6084/m9.figshare.4644424	https://doi.org/10.6084/m9.figshare.4644424
Anf0554	Data integration	Anf0554	AmphiBIO_v1.csv	figshare	doi:10.6084/m9.figshare.4644424	https://doi.org/10.6084/m9.figshare.4644424
Anf0555	Data integration	Anf0555	AmphiBIO_v1.csv	figshare	doi:10.6084/m9.figshare.4644424	https://doi.org/10.6084/m9.figshare.4644424
Anf0556	Data integration	Anf0556	AmphiBIO_v1.csv	figshare	doi:10.6084/m9.figshare.4644424	https://doi.org/10.6084/m9.figshare.4644424
Anf0557	Data integration	Anf0557	AmphiBIO_v1.csv	figshare	doi:10.6084/m9.figshare.4644424	https://doi.org/10.6084/m9.figshare.4644424
Anf0558	Data integration	Anf0558	AmphiBIO_v1.csv	figshare	doi:10.6084/m9.figshare.4644424	https://doi.org/10.6084/m9.figshare.4644424
Anf0559	Data integration	Anf0559	AmphiBIO_v1.csv	figshare	doi:10.6084/m9.figshare.4644424	https://doi.org/10.6084/m9.figshare.4644424
Anf0560	Data integration	Anf0560	AmphiBIO_v1.csv	figshare	doi:10.6084/m9.figshare.4644424	https://doi.org/10.6084/m9.figshare.4644424
Anf0561	Data integration	Anf0561	AmphiBIO_v1.csv	figshare	doi:10.6084/m9.figshare.4644424	https://doi.org/10.6084/m9.figshare.4644424
Anf0562	Data integration	Anf0562	AmphiBIO_v1.csv	figshare	doi:10.6084/m9.figshare.4644424	https://doi.org/10.6084/m9.figshare.4644424
Anf0563	Data integration	Anf0563	AmphiBIO_v1.csv	figshare	doi:10.6084/m9.figshare.4644424	https://doi.org/10.6084/m9.figshare.4644424
Anf0564	Data integration	Anf0564	AmphiBIO_v1.csv	figshare	doi:10.6084/m9.figshare.4644424	https://doi.org/10.6084/m9.figshare.4644424
Anf0565	Data integration	Anf0565	AmphiBIO_v1.csv	figshare	doi:10.6084/m9.figshare.4644424	https://doi.org/10.6084/m9.figshare.4644424
Anf0566	Data integration	Anf0566	AmphiBIO_v1.csv	figshare	doi:10.6084/m9.figshare.4644424	https://doi.org/10.6084/m9.figshare.4644424
Anf0567	Data integration	Anf0567	AmphiBIO_v1.csv	figshare	doi:10.6084/m9.figshare.4644424	https://doi.org/10.6084/m9.figshare.4644424
Anf0568	Data integration	Anf0568	AmphiBIO_v1.csv	figshare	doi:10.6084/m9.figshare.4644424	https://doi.org/10.6084/m9.figshare.4644424
Anf0569	Data integration	Anf0569	AmphiBIO_v1.csv	figshare	doi:10.6084/m9.figshare.4644424	https://doi.org/10.6084/m9.figshare.4644424
Anf0570	Data integration	Anf0570	AmphiBIO_v1.csv	figshare	doi:10.6084/m9.figshare.4644424	https://doi.org/10.6084/m9.figshare.4644424
Anf0571	Data integration	Anf0571	AmphiBIO_v1.csv	figshare	doi:10.6084/m9.figshare.4644424	https://doi.org/10.6084/m9.figshare.4644424
Anf0572	Data integration	Anf0572	AmphiBIO_v1.csv	figshare	doi:10.6084/m9.figshare.4644424	https://doi.org/10.6084/m9.figshare.4644424
Anf0573	Data integration	Anf0573	AmphiBIO_v1.csv	figshare	doi:10.6084/m9.figshare.4644424	https://doi.org/10.6084/m9.figshare.4644424
Anf0574	Data integration	Anf0574	AmphiBIO_v1.csv	figshare	doi:10.6084/m9.figshare.4644424	https://doi.org/10.6084/m9.figshare.4644424
Anf0575	Data integration	Anf0575	AmphiBIO_v1.csv	figshare	doi:10.6084/m9.figshare.4644424	https://doi.org/10.6084/m9.figshare.4644424
Anf0576	Data integration	Anf0576	AmphiBIO_v1.csv	figshare	doi:10.6084/m9.figshare.4644424	https://doi.org/10.6084/m9.figshare.4644424
Anf0577	Data integration	Anf0577	AmphiBIO_v1.csv	figshare	doi:10.6084/m9.figshare.4644424	https://doi.org/10.6084/m9.figshare.4644424
Anf0578	Data integration	Anf0578	AmphiBIO_v1.csv	figshare	doi:10.6084/m9.figshare.4644424	https://doi.org/10.6084/m9.figshare.4644424
Anf0579	Data integration	Anf0579	AmphiBIO_v1.csv	figshare	doi:10.6084/m9.figshare.4644424	https://doi.org/10.6084/m9.figshare.4644424
Anf0580	Data integration	Anf0580	AmphiBIO_v1.csv	figshare	doi:10.6084/m9.figshare.4644424	https://doi.org/10.6084/m9.figshare.4644424
Anf0581	Data integration	Anf0581	AmphiBIO_v1.csv	figshare	doi:10.6084/m9.figshare.4644424	https://doi.org/10.6084/m9.figshare.4644424
Anf0582	Data integration	Anf0582	AmphiBIO_v1.csv	figshare	doi:10.6084/m9.figshare.4644424	https://doi.org/10.6084/m9.figshare.4644424
Anf0583	Data integration	Anf0583	AmphiBIO_v1.csv	figshare	doi:10.6084/m9.figshare.4644424	https://doi.org/10.6084/m9.figshare.4644424
Anf0584	Data integration	Anf0584	AmphiBIO_v1.csv	figshare	doi:10.6084/m9.figshare.4644424	https://doi.org/10.6084/m9.figshare.4644424
Anf0585	Data integration	Anf0585	AmphiBIO_v1.csv	figshare	doi:10.6084/m9.figshare.4644424	https://doi.org/10.6084/m9.figshare.4644424
Anf0586	Data integration	Anf0586	AmphiBIO_v1.csv	figshare	doi:10.6084/m9.figshare.4644424	https://doi.org/10.6084/m9.figshare.4644424
Anf0587	Data integration	Anf0587	AmphiBIO_v1.csv	figshare	doi:10.6084/m9.figshare.4644424	https://doi.org/10.6084/m9.figshare.4644424
Anf0588	Data integration	Anf0588	AmphiBIO_v1.csv	figshare	doi:10.6084/m9.figshare.4644424	https://doi.org/10.6084/m9.figshare.4644424
Anf0589	Data integration	Anf0589	AmphiBIO_v1.csv	figshare	doi:10.6084/m9.figshare.4644424	https://doi.org/10.6084/m9.figshare.4644424
Anf0590	Data integration	Anf0590	AmphiBIO_v1.csv	figshare	doi:10.6084/m9.figshare.4644424	https://doi.org/10.6084/m9.figshare.4644424
Anf0591	Data integration	Anf0591	AmphiBIO_v1.csv	figshare	doi:10.6084/m9.figshare.4644424	https://doi.org/10.6084/m9.figshare.4644424
Anf0592	Data integration	Anf0592	AmphiBIO_v1.csv	figshare	doi:10.6084/m9.figshare.4644424	https://doi.org/10.6084/m9.figshare.4644424
Anf0593	Data integration	Anf0593	AmphiBIO_v1.csv	figshare	doi:10.6084/m9.figshare.4644424	https://doi.org/10.6084/m9.figshare.4644424
Anf0594	Data integration	Anf0594	AmphiBIO_v1.csv	figshare	doi:10.6084/m9.figshare.4644424	https://doi.org/10.6084/m9.figshare.4644424
Anf0595	Data integration	Anf0595	AmphiBIO_v1.csv	figshare	doi:10.6084/m9.figshare.4644424	https://doi.org/10.6084/m9.figshare.4644424
Anf0596	Data integration	Anf0596	AmphiBIO_v1.csv	figshare	doi:10.6084/m9.figshare.4644424	https://doi.org/10.6084/m9.figshare.4644424
Anf0597	Data integration	Anf0597	AmphiBIO_v1.csv	figshare	doi:10.6084/m9.figshare.4644424	https://doi.org/10.6084/m9.figshare.4644424
Anf0598	Data integration	Anf0598	AmphiBIO_v1.csv	figshare	doi:10.6084/m9.figshare.4644424	https://doi.org/10.6084/m9.figshare.4644424
Anf0599	Data integration	Anf0599	AmphiBIO_v1.csv	figshare	doi:10.6084/m9.figshare.4644424	https://doi.org/10.6084/m9.figshare.4644424
Anf0600	Data integration	Anf0600	AmphiBIO_v1.csv	figshare	doi:10.6084/m9.figshare.4644424	https://doi.org/10.6084/m9.figshare.4644424
Anf0601	Data integration	Anf0601	AmphiBIO_v1.csv	figshare	doi:10.6084/m9.figshare.4644424	https://doi.org/10.6084/m9.figshare.4644424
Anf0602	Data integration	Anf0602	AmphiBIO_v1.csv	figshare	doi:10.6084/m9.figshare.4644424	https://doi.org/10.6084/m9.figshare.4644424
Anf0603	Data integration	Anf0603	AmphiBIO_v1.csv	figshare	doi:10.6084/m9.figshare.4644424	https://doi.org/10.6084/m9.figshare.4644424
Anf0604	Data integration	Anf0604	AmphiBIO_v1.csv	figshare	doi:10.6084/m9.figshare.4644424	https://doi.org/10.6084/m9.figshare.4644424
Anf0605	Data integration	Anf0605	AmphiBIO_v1.csv	figshare	doi:10.6084/m9.figshare.4644424	https://doi.org/10.6084/m9.figshare.4644424
Anf0606	Data integration	Anf0606	AmphiBIO_v1.csv	figshare	doi:10.6084/m9.figshare.4644424	https://doi.org/10.6084/m9.figshare.4644424
Anf0607	Data integration	Anf0607	AmphiBIO_v1.csv	figshare	doi:10.6084/m9.figshare.4644424	https://doi.org/10.6084/m9.figshare.4644424
Anf0608	Data integration	Anf0608	AmphiBIO_v1.csv	figshare	doi:10.6084/m9.figshare.4644424	https://doi.org/10.6084/m9.figshare.4644424
Anf0609	Data integration	Anf0609	AmphiBIO_v1.csv	figshare	doi:10.6084/m9.figshare.4644424	https://doi.org/10.6084/m9.figshare.4644424
Anf0610	Data integration	Anf0610	AmphiBIO_v1.csv	figshare	doi:10.6084/m9.figshare.4644424	https://doi.org/10.6084/m9.figshare.4644424
Anf0611	Data integration	Anf0611	AmphiBIO_v1.csv	figshare	doi:10.6084/m9.figshare.4644424	https://doi.org/10.6084/m9.figshare.4644424
Anf0612	Data integration	Anf0612	AmphiBIO_v1.csv	figshare	doi:10.6084/m9.figshare.4644424	https://doi.org/10.6084/m9.figshare.4644424
Anf0613	Data integration	Anf0613	AmphiBIO_v1.csv	figshare	doi:10.6084/m9.figshare.4644424	https://doi.org/10.6084/m9.figshare.4644424
Anf0614	Data integration	Anf0614	AmphiBIO_v1.csv	figshare	doi:10.6084/m9.figshare.4644424	https://doi.org/10.6084/m9.figshare.4644424
Anf0615	Data integration	Anf0615	AmphiBIO_v1.csv	figshare	doi:10.6084/m9.figshare.4644424	https://doi.org/10.6084/m9.figshare.4644424
Anf0616	Data integration	Anf0616	AmphiBIO_v1.csv	figshare	doi:10.6084/m9.figshare.4644424	https://doi.org/10.6084/m9.figshare.4644424
Anf0617	Data integration	Anf0617	AmphiBIO_v1.csv	figshare	doi:10.6084/m9.figshare.4644424	https://doi.org/10.6084/m9.figshare.4644424
Anf0618	Data integration	Anf0618	AmphiBIO_v1.csv	figshare	doi:10.6084/m9.figshare.4644424	https://doi.org/10.6084/m9.figshare.4644424
Anf0619	Data integration	Anf0619	AmphiBIO_v1.csv	figshare	doi:10.6084/m9.figshare.4644424	https://doi.org/10.6084/m9.figshare.4644424
Anf0620	Data integration	Anf0620	AmphiBIO_v1.csv	figshare	doi:10.6084/m9.figshare.4644424	https://doi.org/10.6084/m9.figshare.4644424
Anf0621	Data integration	Anf0621	AmphiBIO_v1.csv	figshare	doi:10.6084/m9.figshare.4644424	https://doi.org/10.6084/m9.figshare.4644424
Anf0622	Data integration	Anf0622	AmphiBIO_v1.csv	figshare	doi:10.6084/m9.figshare.4644424	https://doi.org/10.6084/m9.figshare.4644424
Anf0623	Data integration	Anf0623	AmphiBIO_v1.csv	figshare	doi:10.6084/m9.figshare.4644424	https://doi.org/10.6084/m9.figshare.4644424
Anf0624	Data integration	Anf0624	AmphiBIO_v1.csv	figshare	doi:10.6084/m9.figshare.4644424	https://doi.org/10.6084/m9.figshare.4644424
Anf0625	Data integration	Anf0625	AmphiBIO_v1.csv	figshare	doi:10.6084/m9.figshare.4644424	https://doi.org/10.6084/m9.figshare.4644424
Anf0626	Data integration	Anf0626	AmphiBIO_v1.csv	figshare	doi:10.6084/m9.figshare.4644424	https://doi.org/10.6084/m9.figshare.4644424
Anf0627	Data integration	Anf0627	AmphiBIO_v1.csv	figshare	doi:10.6084/m9.figshare.4644424	https://doi.org/10.6084/m9.figshare.4644424
Anf0628	Data integration	Anf0628	AmphiBIO_v1.csv	figshare	doi:10.6084/m9.figshare.4644424	https://doi.org/10.6084/m9.figshare.4644424
Anf0629	Data integration	Anf0629	AmphiBIO_v1.csv	figshare	doi:10.6084/m9.figshare.4644424	https://doi.org/10.6084/m9.figshare.4644424
Anf0630	Data integration	Anf0630	AmphiBIO_v1.csv	figshare	doi:10.6084/m9.figshare.4644424	https://doi.org/10.6084/m9.figshare.4644424
Anf0631	Data integration	Anf0631	AmphiBIO_v1.csv	figshare	doi:10.6084/m9.figshare.4644424	https://doi.org/10.6084/m9.figshare.4644424
Anf0632	Data integration	Anf0632	AmphiBIO_v1.csv	figshare	doi:10.6084/m9.figshare.4644424	https://doi.org/10.6084/m9.figshare.4644424
Anf0633	Data integration	Anf0633	AmphiBIO_v1.csv	figshare	doi:10.6084/m9.figshare.4644424	https://doi.org/10.6084/m9.figshare.4644424
Anf0634	Data integration	Anf0634	AmphiBIO_v1.csv	figshare	doi:10.6084/m9.figshare.4644424	https://doi.org/10.6084/m9.figshare.4644424
Anf0635	Data integration	Anf0635	AmphiBIO_v1.csv	figshare	doi:10.6084/m9.figshare.4644424	https://doi.org/10.6084/m9.figshare.4644424
Anf0636	Data integration	Anf0636	AmphiBIO_v1.csv	figshare	doi:10.6084/m9.figshare.4644424	https://doi.org/10.6084/m9.figshare.4644424
Anf0637	Data integration	Anf0637	AmphiBIO_v1.csv	figshare	doi:10.6084/m9.figshare.4644424	https://doi.org/10.6084/m9.figshare.4644424
Anf0638	Data integration	Anf0638	AmphiBIO_v1.csv	figshare	doi:10.6084/m9.figshare.4644424	https://doi.org/10.6084/m9.figshare.4644424
Anf0639	Data integration	Anf0639	AmphiBIO_v1.csv	figshare	doi:10.6084/m9.figshare.4644424	https://doi.org/10.6084/m9.figshare.4644424
Anf0640	Data integration	Anf0640	AmphiBIO_v1.csv	figshare	doi:10.6084/m9.figshare.4644424	https://doi.org/10.6084/m9.figshare.4644424
Anf0641	Data integration	Anf0641	AmphiBIO_v1.csv	figshare	doi:10.6084/m9.figshare.4644424	https://doi.org/10.6084/m9.figshare.4644424
Anf0642	Data integration	Anf0642	AmphiBIO_v1.csv	figshare	doi:10.6084/m9.figshare.4644424	https://doi.org/10.6084/m9.figshare.4644424
Anf0643	Data integration	Anf0643	AmphiBIO_v1.csv	figshare	doi:10.6084/m9.figshare.4644424	https://doi.org/10.6084/m9.figshare.4644424
Anf0644	Data integration	Anf0644	AmphiBIO_v1.csv	figshare	doi:10.6084/m9.figshare.4644424	https://doi.org/10.6084/m9.figshare.4644424
Anf0645	Data integration	Anf0645	AmphiBIO_v1.csv	figshare	doi:10.6084/m9.figshare.4644424	https://doi.org/10.6084/m9.figshare.4644424
Anf0646	Data integration	Anf0646	AmphiBIO_v1.csv	figshare	doi:10.6084/m9.figshare.4644424	https://doi.org/10.6084/m9.figshare.4644424
Anf0647	Data integration	Anf0647	AmphiBIO_v1.csv	figshare	doi:10.6084/m9.figshare.4644424	https://doi.org/10.6084/m9.figshare.4644424
Anf0648	Data integration	Anf0648	AmphiBIO_v1.csv	figshare	doi:10.6084/m9.figshare.4644424	https://doi.org/10.6084/m9.figshare.4644424
Anf0649	Data integration	Anf0649	AmphiBIO_v1.csv	figshare	doi:10.6084/m9.figshare.4644424	https://doi.org/10.6084/m9.figshare.4644424
Anf0650	Data integration	Anf0650	AmphiBIO_v1.csv	figshare	doi:10.6084/m9.figshare.4644424	https://doi.org/10.6084/m9.figshare.4644424
Anf0651	Data integration	Anf0651	AmphiBIO_v1.csv	figshare	doi:10.6084/m9.figshare.4644424	https://doi.org/10.6084/m9.figshare.4644424
Anf0652	Data integration	Anf0652	AmphiBIO_v1.csv	figshare	doi:10.6084/m9.figshare.4644424	https://doi.org/10.6084/m9.figshare.4644424
Anf0653	Data integration	Anf0653	AmphiBIO_v1.csv	figshare	doi:10.6084/m9.figshare.4644424	https://doi.org/10.6084/m9.figshare.4644424
Anf0654	Data integration	Anf0654	AmphiBIO_v1.csv	figshare	doi:10.6084/m9.figshare.4644424	https://doi.org/10.6084/m9.figshare.4644424
Anf0655	Data integration	Anf0655	AmphiBIO_v1.csv	figshare	doi:10.6084/m9.figshare.4644424	https://doi.org/10.6084/m9.figshare.4644424
Anf0656	Data integration	Anf0656	AmphiBIO_v1.csv	figshare	doi:10.6084/m9.figshare.4644424	https://doi.org/10.6084/m9.figshare.4644424
Anf0657	Data integration	Anf0657	AmphiBIO_v1.csv	figshare	doi:10.6084/m9.figshare.4644424	https://doi.org/10.6084/m9.figshare.4644424
Anf0658	Data integration	Anf0658	AmphiBIO_v1.csv	figshare	doi:10.6084/m9.figshare.4644424	https://doi.org/10.6084/m9.figshare.4644424
Anf0659	Data integration	Anf0659	AmphiBIO_v1.csv	figshare	doi:10.6084/m9.figshare.4644424	https://doi.org/10.6084/m9.figshare.4644424
Anf0660	Data integration	Anf0660	AmphiBIO_v1.csv	figshare	doi:10.6084/m9.figshare.4644424	https://doi.org/10.6084/m9.figshare.4644424
Anf0661	Data integration	Anf0661	AmphiBIO_v1.csv	figshare	doi:10.6084/m9.figshare.4644424	https://doi.org/10.6084/m9.figshare.4644424
Anf0662	Data integration	Anf0662	AmphiBIO_v1.csv	figshare	doi:10.6084/m9.figshare.4644424	https://doi.org/10.6084/m9.figshare.4644424
Anf0663	Data integration	Anf0663	AmphiBIO_v1.csv	figshare	doi:10.6084/m9.figshare.4644424	https://doi.org/10.6084/m9.figshare.4644424
Anf0664	Data integration	Anf0664	AmphiBIO_v1.csv	figshare	doi:10.6084/m9.figshare.4644424	https://doi.org/10.6084/m9.figshare.4644424
Anf0665	Data integration	Anf0665	AmphiBIO_v1.csv	figshare	doi:10.6084/m9.figshare.4644424	https://doi.org/10.6084/m9.figshare.4644424
Anf0666	Data integration	Anf0666	AmphiBIO_v1.csv	figshare	doi:10.6084/m9.figshare.4644424	https://doi.org/10.6084/m9.figshare.4644424
Anf0667	Data integration	Anf0667	AmphiBIO_v1.csv	figshare	doi:10.6084/m9.figshare.4644424	https://doi.org/10.6084/m9.figshare.4644424
Anf0668	Data integration	Anf0668	AmphiBIO_v1.csv	figshare	doi:10.6084/m9.figshare.4644424	https://doi.org/10.6084/m9.figshare.4644424
Anf0669	Data integration	Anf0669	AmphiBIO_v1.csv	figshare	doi:10.6084/m9.figshare.4644424	https://doi.org/10.6084/m9.figshare.4644424
Anf0670	Data integration	Anf0670	AmphiBIO_v1.csv	figshare	doi:10.6084/m9.figshare.4644424	https://doi.org/10.6084/m9.figshare.4644424
Anf0671	Data integration	Anf0671	AmphiBIO_v1.csv	figshare	doi:10.6084/m9.figshare.4644424	https://doi.org/10.6084/m9.figshare.4644424
Anf0672	Data integration	Anf0672	AmphiBIO_v1.csv	figshare	doi:10.6084/m9.figshare.4644424	https://doi.org/10.6084/m9.figshare.4644424
Anf0673	Data integration	Anf0673	AmphiBIO_v1.csv	figshare	doi:10.6084/m9.figshare.4644424	https://doi.org/10.6084/m9.figshare.4644424
Anf0674	Data integration	Anf0674	AmphiBIO_v1.csv	figshare	doi:10.6084/m9.figshare.4644424	https://doi.org/10.6084/m9.figshare.4644424
Anf0675	Data integration	Anf0675	AmphiBIO_v1.csv	figshare	doi:10.6084/m9.figshare.4644424	https://doi.org/10.6084/m9.figshare.4644424
Anf0676	Data integration	Anf0676	AmphiBIO_v1.csv	figshare	doi:10.6084/m9.figshare.4644424	https://doi.org/10.6084/m9.figshare.4644424
Anf0677	Data integration	Anf0677	AmphiBIO_v1.csv	figshare	doi:10.6084/m9.figshare.4644424	https://doi.org/10.6084/m9.figshare.4644424
Anf0678	Data integration	Anf0678	AmphiBIO_v1.csv	figshare	doi:10.6084/m9.figshare.4644424	https://doi.org/10.6084/m9.figshare.4644424
Anf0679	Data integration	Anf0679	AmphiBIO_v1.csv	figshare	doi:10.6084/m9.figshare.4644424	https://doi.org/10.6084/m9.figshare.4644424
Anf0680	Data integration	Anf0680	AmphiBIO_v1.csv	figshare	doi:10.6084/m9.figshare.4644424	https://doi.org/10.6084/m9.figshare.4644424
Anf0681	Data integration	Anf0681	AmphiBIO_v1.csv	figshare	doi:10.6084/m9.figshare.4644424	https://doi.org/10.6084/m9.figshare.4644424
Anf0682	Data integration	Anf0682	AmphiBIO_v1.csv	figshare	doi:10.6084/m9.figshare.4644424	https://doi.org/10.6084/m9.figshare.4644424
Anf0683	Data integration	Anf0683	AmphiBIO_v1.csv	figshare	doi:10.6084/m9.figshare.4644424	https://doi.org/10.6084/m9.figshare.4644424
Anf0684	Data integration	Anf0684	AmphiBIO_v1.csv	figshare	doi:10.6084/m9.figshare.4644424	https://doi.org/10.6084/m9.figshare.4644424
Anf0685	Data integration	Anf0685	AmphiBIO_v1.csv	figshare	doi:10.6084/m9.figshare.4644424	https://doi.org/10.6084/m9.figshare.4644424
Anf0686	Data integration	Anf0686	AmphiBIO_v1.csv	figshare	doi:10.6084/m9.figshare.4644424	https://doi.org/10.6084/m9.figshare.4644424
Anf0687	Data integration	Anf0687	AmphiBIO_v1.csv	figshare	doi:10.6084/m9.figshare.4644424	https://doi.org/10.6084/m9.figshare.4644424
Anf0688	Data integration	Anf0688	AmphiBIO_v1.csv	figshare	doi:10.6084/m9.figshare.4644424	https://doi.org/10.6084/m9.figshare.4644424
Anf0689	Data integration	Anf0689	AmphiBIO_v1.csv	figshare	doi:10.6084/m9.figshare.4644424	https://doi.org/10.6084/m9.figshare.4644424
Anf0690	Data integration	Anf0690	AmphiBIO_v1.csv	figshare	doi:10.6084/m9.figshare.4644424	https://doi.org/10.6084/m9.figshare.4644424
Anf0691	Data integration	Anf0691	AmphiBIO_v1.csv	figshare	doi:10.6084/m9.figshare.4644424	https://doi.org/10.6084/m9.figshare.4644424
Anf0692	Data integration	Anf0692	AmphiBIO_v1.csv	figshare	doi:10.6084/m9.figshare.4644424	https://doi.org/10.6084/m9.figshare.4644424
Anf0693	Data integration	Anf0693	AmphiBIO_v1.csv	figshare	doi:10.6084/m9.figshare.4644424	https://doi.org/10.6084/m9.figshare.4644424
Anf0694	Data integration	Anf0694	AmphiBIO_v1.csv	figshare	doi:10.6084/m9.figshare.4644424	https://doi.org/10.6084/m9.figshare.4644424
Anf0695	Data integration	Anf0695	AmphiBIO_v1.csv	figshare	doi:10.6084/m9.figshare.4644424	https://doi.org/10.6084/m9.figshare.4644424
Anf0696	Data integration	Anf0696	AmphiBIO_v1.csv	figshare	doi:10.6084/m9.figshare.4644424	https://doi.org/10.6084/m9.figshare.4644424
Anf0697	Data integration	Anf0697	AmphiBIO_v1.csv	figshare	doi:10.6084/m9.figshare.4644424	https://doi.org/10.6084/m9.figshare.4644424
Anf0698	Data integration	Anf0698	AmphiBIO_v1.csv	figshare	doi:10.6084/m9.figshare.4644424	https://doi.org/10.6084/m9.figshare.4644424
Anf0699	Data integration	Anf0699	AmphiBIO_v1.csv	figshare	doi:10.6084/m9.figshare.4644424	https://doi.org/10.6084/m9.figshare.4644424
Anf0700	Data integration	Anf0700	AmphiBIO_v1.csv	figshare	doi:10.6084/m9.figshare.4644424	https://doi.org/10.6084/m9.figshare.4644424
Anf0701	Data integration	Anf0701	AmphiBIO_v1.csv	figshare	doi:10.6084/m9.figshare.4644424	https://doi.org/10.6084/m9.figshare.4644424
Anf0702	Data integration	Anf0702	AmphiBIO_v1.csv	figshare	doi:10.6084/m9.figshare.4644424	https://doi.org/10.6084/m9.figshare.4644424
Anf0703	Data integration	Anf0703	AmphiBIO_v1.csv	figshare	doi:10.6084/m9.figshare.4644424	https://doi.org/10.6084/m9.figshare.4644424
Anf0704	Data integration	Anf0704	AmphiBIO_v1.csv	figshare	doi:10.6084/m9.figshare.4644424	https://doi.org/10.6084/m9.figshare.4644424
Anf0705	Data integration	Anf0705	AmphiBIO_v1.csv	figshare	doi:10.6084/m9.figshare.4644424	https://doi.org/10.6084/m9.figshare.4644424
Anf0706	Data integration	Anf0706	AmphiBIO_v1.csv	figshare	doi:10.6084/m9.figshare.4644424	https://doi.org/10.6084/m9.figshare.4644424
Anf0707	Data integration	Anf0707	AmphiBIO_v1.csv	figshare	doi:10.6084/m9.figshare.4644424	https://doi.org/10.6084/m9.figshare.4644424
Anf0708	Data integration	Anf0708	AmphiBIO_v1.csv	figshare	doi:10.6084/m9.figshare.4644424	https://doi.org/10.6084/m9.figshare.4644424
Anf0709	Data integration	Anf0709	AmphiBIO_v1.csv	figshare	doi:10.6084/m9.figshare.4644424	https://doi.org/10.6084/m9.figshare.4644424
Anf0710	Data integration	Anf0710	AmphiBIO_v1.csv	figshare	doi:10.6084/m9.figshare.4644424	https://doi.org/10.6084/m9.figshare.4644424
Anf0711	Data integration	Anf0711	AmphiBIO_v1.csv	figshare	doi:10.6084/m9.figshare.4644424	https://doi.org/10.6084/m9.figshare.4644424
Anf0712	Data integration	Anf0712	AmphiBIO_v1.csv	figshare	doi:10.6084/m9.figshare.4644424	https://doi.org/10.6084/m9.figshare.4644424
Anf0713	Data integration	Anf0713	AmphiBIO_v1.csv	figshare	doi:10.6084/m9.figshare.4644424	https://doi.org/10.6084/m9.figshare.4644424
Anf0714	Data integration	Anf0714	AmphiBIO_v1.csv	figshare	doi:10.6084/m9.figshare.4644424	https://doi.org/10.6084/m9.figshare.4644424
Anf0715	Data integration	Anf0715	AmphiBIO_v1.csv	figshare	doi:10.6084/m9.figshare.4644424	https://doi.org/10.6084/m9.figshare.4644424
Anf0716	Data integration	Anf0716	AmphiBIO_v1.csv	figshare	doi:10.6084/m9.figshare.4644424	https://doi.org/10.6084/m9.figshare.4644424
Anf0717	Data integration	Anf0717	AmphiBIO_v1.csv	figshare	doi:10.6084/m9.figshare.4644424	https://doi.org/10.6084/m9.figshare.4644424
Anf0718	Data integration	Anf0718	AmphiBIO_v1.csv	figshare	doi:10.6084/m9.figshare.4644424	https://doi.org/10.6084/m9.figshare.4644424
Anf0719	Data integration	Anf0719	AmphiBIO_v1.csv	figshare	doi:10.6084/m9.figshare.4644424	https://doi.org/10.6084/m9.figshare.4644424
Anf0720	Data integration	Anf0720	AmphiBIO_v1.csv	figshare	doi:10.6084/m9.figshare.4644424	https://doi.org/10.6084/m9.figshare.4644424
Anf0721	Data integration	Anf0721	AmphiBIO_v1.csv	figshare	doi:10.6084/m9.figshare.4644424	https://doi.org/10.6084/m9.figshare.4644424
Anf0722	Data integration	Anf0722	AmphiBIO_v1.csv	figshare	doi:10.6084/m9.figshare.4644424	https://doi.org/10.6084/m9.figshare.4644424
Anf0723	Data integration	Anf0723	AmphiBIO_v1.csv	figshare	doi:10.6084/m9.figshare.4644424	https://doi.org/10.6084/m9.figshare.4644424
Anf0724	Data integration	Anf0724	AmphiBIO_v1.csv	figshare	doi:10.6084/m9.figshare.4644424	https://doi.org/10.6084/m9.figshare.4644424
Anf0725	Data integration	Anf0725	AmphiBIO_v1.csv	figshare	doi:10.6084/m9.figshare.4644424	https://doi.org/10.6084/m9.figshare.4644424
Anf0726	Data integration	Anf0726	AmphiBIO_v1.csv	figshare	doi:10.6084/m9.figshare.4644424	https://doi.org/10.6084/m9.figshare.4644424
Anf0727	Data integration	Anf0727	AmphiBIO_v1.csv	figshare	doi:10.6084/m9.figshare.4644424	https://doi.org/10.6084/m9.figshare.4644424
Anf0728	Data integration	Anf0728	AmphiBIO_v1.csv	figshare	doi:10.6084/m9.figshare.4644424	https://doi.org/10.6084/m9.figshare.4644424
Anf0729	Data integration	Anf0729	AmphiBIO_v1.csv	figshare	doi:10.6084/m9.figshare.4644424	https://doi.org/10.6084/m9.figshare.4644424
Anf0730	Data integration	Anf0730	AmphiBIO_v1.csv	figshare	doi:10.6084/m9.figshare.4644424	https://doi.org/10.6084/m9.figshare.4644424
Anf0731	Data integration	Anf0731	AmphiBIO_v1.csv	figshare	doi:10.6084/m9.figshare.4644424	https://doi.org/10.6084/m9.figshare.4644424
Anf0732	Data integration	Anf0732	AmphiBIO_v1.csv	figshare	doi:10.6084/m9.figshare.4644424	https://doi.org/10.6084/m9.figshare.4644424
Anf0733	Data integration	Anf0733	AmphiBIO_v1.csv	figshare	doi:10.6084/m9.figshare.4644424	https://doi.org/10.6084/m9.figshare.4644424
Anf0734	Data integration	Anf0734	AmphiBIO_v1.csv	figshare	doi:10.6084/m9.figshare.4644424	https://doi.org/10.6084/m9.figshare.4644424
Anf0735	Data integration	Anf0735	AmphiBIO_v1.csv	figshare	doi:10.6084/m9.figshare.4644424	https://doi.org/10.6084/m9.figshare.4644424
Anf0736	Data integration	Anf0736	AmphiBIO_v1.csv	figshare	doi:10.6084/m9.figshare.4644424	https://doi.org/10.6084/m9.figshare.4644424
Anf0737	Data integration	Anf0737	AmphiBIO_v1.csv	figshare	doi:10.6084/m9.figshare.4644424	https://doi.org/10.6084/m9.figshare.4644424
Anf0738	Data integration	Anf0738	AmphiBIO_v1.csv	figshare	doi:10.6084/m9.figshare.4644424	https://doi.org/10.6084/m9.figshare.4644424
Anf0739	Data integration	Anf0739	AmphiBIO_v1.csv	figshare	doi:10.6084/m9.figshare.4644424	https://doi.org/10.6084/m9.figshare.4644424
Anf0740	Data integration	Anf0740	AmphiBIO_v1.csv	figshare	doi:10.6084/m9.figshare.4644424	https://doi.org/10.6084/m9.figshare.4644424
Anf0741	Data integration	Anf0741	AmphiBIO_v1.csv	figshare	doi:10.6084/m9.figshare.4644424	https://doi.org/10.6084/m9.figshare.4644424
Anf0742	Data integration	Anf0742	AmphiBIO_v1.csv	figshare	doi:10.6084/m9.figshare.4644424	https://doi.org/10.6084/m9.figshare.4644424
Anf0743	Data integration	Anf0743	AmphiBIO_v1.csv	figshare	doi:10.6084/m9.figshare.4644424	https://doi.org/10.6084/m9.figshare.4644424
Anf0744	Data integration	Anf0744	AmphiBIO_v1.csv	figshare	doi:10.6084/m9.figshare.4644424	https://doi.org/10.6084/m9.figshare.4644424
Anf0745	Data integration	Anf0745	AmphiBIO_v1.csv	figshare	doi:10.6084/m9.figshare.4644424	https://doi.org/10.6084/m9.figshare.4644424
Anf0746	Data integration	Anf0746	AmphiBIO_v1.csv	figshare	doi:10.6084/m9.figshare.4644424	https://doi.org/10.6084/m9.figshare.4644424
Anf0747	Data integration	Anf0747	AmphiBIO_v1.csv	figshare	doi:10.6084/m9.figshare.4644424	https://doi.org/10.6084/m9.figshare.4644424
Anf0748	Data integration	Anf0748	AmphiBIO_v1.csv	figshare	doi:10.6084/m9.figshare.4644424	https://doi.org/10.6084/m9.figshare.4644424
Anf0749	Data integration	Anf0749	AmphiBIO_v1.csv	figshare	doi:10.6084/m9.figshare.4644424	https://doi.org/10.6084/m9.figshare.4644424
Anf0750	Data integration	Anf0750	AmphiBIO_v1.csv	figshare	doi:10.6084/m9.figshare.4644424	https://doi.org/10.6084/m9.figshare.4644424
Anf0751	Data integration	Anf0751	AmphiBIO_v1.csv	figshare	doi:10.6084/m9.figshare.4644424	https://doi.org/10.6084/m9.figshare.4644424
Anf0752	Data integration	Anf0752	AmphiBIO_v1.csv	figshare	doi:10.6084/m9.figshare.4644424	https://doi.org/10.6084/m9.figshare.4644424
Anf0753	Data integration	Anf0753	AmphiBIO_v1.csv	figshare	doi:10.6084/m9.figshare.4644424	https://doi.org/10.6084/m9.figshare.4644424
Anf0754	Data integration	Anf0754	AmphiBIO_v1.csv	figshare	doi:10.6084/m9.figshare.4644424	https://doi.org/10.6084/m9.figshare.4644424
Anf0755	Data integration	Anf0755	AmphiBIO_v1.csv	figshare	doi:10.6084/m9.figshare.4644424	https://doi.org/10.6084/m9.figshare.4644424
Anf0756	Data integration	Anf0756	AmphiBIO_v1.csv	figshare	doi:10.6084/m9.figshare.4644424	https://doi.org/10.6084/m9.figshare.4644424
Anf0757	Data integration	Anf0757	AmphiBIO_v1.csv	figshare	doi:10.6084/m9.figshare.4644424	https://doi.org/10.6084/m9.figshare.4644424
Anf0758	Data integration	Anf0758	AmphiBIO_v1.csv	figshare	doi:10.6084/m9.figshare.4644424	https://doi.org/10.6084/m9.figshare.4644424
Anf0759	Data integration	Anf0759	AmphiBIO_v1.csv	figshare	doi:10.6084/m9.figshare.4644424	https://doi.org/10.6084/m9.figshare.4644424
Anf0760	Data integration	Anf0760	AmphiBIO_v1.csv	figshare	doi:10.6084/m9.figshare.4644424	https://doi.org/10.6084/m9.figshare.4644424
Anf0761	Data integration	Anf0761	AmphiBIO_v1.csv	figshare	doi:10.6084/m9.figshare.4644424	https://doi.org/10.6084/m9.figshare.4644424
Anf0762	Data integration	Anf0762	AmphiBIO_v1.csv	figshare	doi:10.6084/m9.figshare.4644424	https://doi.org/10.6084/m9.figshare.4644424
Anf0763	Data integration	Anf0763	AmphiBIO_v1.csv	figshare	doi:10.6084/m9.figshare.4644424	https://doi.org/10.6084/m9.figshare.4644424
Anf0764	Data integration	Anf0764	AmphiBIO_v1.csv	figshare	doi:10.6084/m9.figshare.4644424	https://doi.org/10.6084/m9.figshare.4644424
Anf0765	Data integration	Anf0765	AmphiBIO_v1.csv	figshare	doi:10.6084/m9.figshare.4644424	https://doi.org/10.6084/m9.figshare.4644424
Anf0766	Data integration	Anf0766	AmphiBIO_v1.csv	figshare	doi:10.6084/m9.figshare.4644424	https://doi.org/10.6084/m9.figshare.4644424
Anf0767	Data integration	Anf0767	AmphiBIO_v1.csv	figshare	doi:10.6084/m9.figshare.4644424	https://doi.org/10.6084/m9.figshare.4644424
Anf0768	Data integration	Anf0768	AmphiBIO_v1.csv	figshare	doi:10.6084/m9.figshare.4644424	https://doi.org/10.6084/m9.figshare.4644424
Anf0769	Data integration	Anf0769	AmphiBIO_v1.csv	figshare	doi:10.6084/m9.figshare.4644424	https://doi.org/10.6084/m9.figshare.4644424
Anf0770	Data integration	Anf0770	AmphiBIO_v1.csv	figshare	doi:10.6084/m9.figshare.4644424	https://doi.org/10.6084/m9.figshare.4644424
Anf0771	Data integration	Anf0771	AmphiBIO_v1.csv	figshare	doi:10.6084/m9.figshare.4644424	https://doi.org/10.6084/m9.figshare.4644424
Anf0772	Data integration	Anf0772	AmphiBIO_v1.csv	figshare	doi:10.6084/m9.figshare.4644424	https://doi.org/10.6084/m9.figshare.4644424
Anf0773	Data integration	Anf0773	AmphiBIO_v1.csv	figshare	doi:10.6084/m9.figshare.4644424	https://doi.org/10.6084/m9.figshare.4644424
Anf0774	Data integration	Anf0774	AmphiBIO_v1.csv	figshare	doi:10.6084/m9.figshare.4644424	https://doi.org/10.6084/m9.figshare.4644424
Anf0775	Data integration	Anf0775	AmphiBIO_v1.csv	figshare	doi:10.6084/m9.figshare.4644424	https://doi.org/10.6084/m9.figshare.4644424
Anf0776	Data integration	Anf0776	AmphiBIO_v1.csv	figshare	doi:10.6084/m9.figshare.4644424	https://doi.org/10.6084/m9.figshare.4644424
Anf0777	Data integration	Anf0777	AmphiBIO_v1.csv	figshare	doi:10.6084/m9.figshare.4644424	https://doi.org/10.6084/m9.figshare.4644424
Anf0778	Data integration	Anf0778	AmphiBIO_v1.csv	figshare	doi:10.6084/m9.figshare.4644424	https://doi.org/10.6084/m9.figshare.4644424
Anf0779	Data integration	Anf0779	AmphiBIO_v1.csv	figshare	doi:10.6084/m9.figshare.4644424	https://doi.org/10.6084/m9.figshare.4644424
Anf0780	Data integration	Anf0780	AmphiBIO_v1.csv	figshare	doi:10.6084/m9.figshare.4644424	https://doi.org/10.6084/m9.figshare.4644424
Anf0781	Data integration	Anf0781	AmphiBIO_v1.csv	figshare	doi:10.6084/m9.figshare.4644424	https://doi.org/10.6084/m9.figshare.4644424
Anf0782	Data integration	Anf0782	AmphiBIO_v1.csv	figshare	doi:10.6084/m9.figshare.4644424	https://doi.org/10.6084/m9.figshare.4644424
Anf0783	Data integration	Anf0783	AmphiBIO_v1.csv	figshare	doi:10.6084/m9.figshare.4644424	https://doi.org/10.6084/m9.figshare.4644424
Anf0784	Data integration	Anf0784	AmphiBIO_v1.csv	figshare	doi:10.6084/m9.figshare.4644424	https://doi.org/10.6084/m9.figshare.4644424
Anf0785	Data integration	Anf0785	AmphiBIO_v1.csv	figshare	doi:10.6084/m9.figshare.4644424	https://doi.org/10.6084/m9.figshare.4644424
Anf0786	Data integration	Anf0786	AmphiBIO_v1.csv	figshare	doi:10.6084/m9.figshare.4644424	https://doi.org/10.6084/m9.figshare.4644424
Anf0787	Data integration	Anf0787	AmphiBIO_v1.csv	figshare	doi:10.6084/m9.figshare.4644424	https://doi.org/10.6084/m9.figshare.4644424
Anf0788	Data integration	Anf0788	AmphiBIO_v1.csv	figshare	doi:10.6084/m9.figshare.4644424	https://doi.org/10.6084/m9.figshare.4644424
Anf0789	Data integration	Anf0789	AmphiBIO_v1.csv	figshare	doi:10.6084/m9.figshare.4644424	https://doi.org/10.6084/m9.figshare.4644424
Anf0790	Data integration	Anf0790	AmphiBIO_v1.csv	figshare	doi:10.6084/m9.figshare.4644424	https://doi.org/10.6084/m9.figshare.4644424
Anf0791	Data integration	Anf0791	AmphiBIO_v1.csv	figshare	doi:10.6084/m9.figshare.4644424	https://doi.org/10.6084/m9.figshare.4644424
Anf0792	Data integration	Anf0792	AmphiBIO_v1.csv	figshare	doi:10.6084/m9.figshare.4644424	https://doi.org/10.6084/m9.figshare.4644424
Anf0793	Data integration	Anf0793	AmphiBIO_v1.csv	figshare	doi:10.6084/m9.figshare.4644424	https://doi.org/10.6084/m9.figshare.4644424
Anf0794	Data integration	Anf0794	AmphiBIO_v1.csv	figshare	doi:10.6084/m9.figshare.4644424	https://doi.org/10.6084/m9.figshare.4644424
Anf0795	Data integration	Anf0795	AmphiBIO_v1.csv	figshare	doi:10.6084/m9.figshare.4644424	https://doi.org/10.6084/m9.figshare.4644424
Anf0796	Data integration	Anf0796	AmphiBIO_v1.csv	figshare	doi:10.6084/m9.figshare.4644424	https://doi.org/10.6084/m9.figshare.4644424
Anf0797	Data integration	Anf0797	AmphiBIO_v1.csv	figshare	doi:10.6084/m9.figshare.4644424	https://doi.org/10.6084/m9.figshare.4644424
Anf0798	Data integration	Anf0798	AmphiBIO_v1.csv	figshare	doi:10.6084/m9.figshare.4644424	https://doi.org/10.6084/m9.figshare.4644424
Anf0799	Data integration	Anf0799	AmphiBIO_v1.csv	figshare	doi:10.6084/m9.figshare.4644424	https://doi.org/10.6084/m9.figshare.4644424
Anf0800	Data integration	Anf0800	AmphiBIO_v1.csv	figshare	doi:10.6084/m9.figshare.4644424	https://doi.org/10.6084/m9.figshare.4644424
Anf0801	Data integration	Anf0801	AmphiBIO_v1.csv	figshare	doi:10.6084/m9.figshare.4644424	https://doi.org/10.6084/m9.figshare.4644424
Anf0802	Data integration	Anf0802	AmphiBIO_v1.csv	figshare	doi:10.6084/m9.figshare.4644424	https://doi.org/10.6084/m9.figshare.4644424
Anf0803	Data integration	Anf0803	AmphiBIO_v1.csv	figshare	doi:10.6084/m9.figshare.4644424	https://doi.org/10.6084/m9.figshare.4644424
Anf0804	Data integration	Anf0804	AmphiBIO_v1.csv	figshare	doi:10.6084/m9.figshare.4644424	https://doi.org/10.6084/m9.figshare.4644424
Anf0805	Data integration	Anf0805	AmphiBIO_v1.csv	figshare	doi:10.6084/m9.figshare.4644424	https://doi.org/10.6084/m9.figshare.4644424
Anf0806	Data integration	Anf0806	AmphiBIO_v1.csv	figshare	doi:10.6084/m9.figshare.4644424	https://doi.org/10.6084/m9.figshare.4644424
Anf0807	Data integration	Anf0807	AmphiBIO_v1.csv	figshare	doi:10.6084/m9.figshare.4644424	https://doi.org/10.6084/m9.figshare.4644424
Anf0808	Data integration	Anf0808	AmphiBIO_v1.csv	figshare	doi:10.6084/m9.figshare.4644424	https://doi.org/10.6084/m9.figshare.4644424
Anf0809	Data integration	Anf0809	AmphiBIO_v1.csv	figshare	doi:10.6084/m9.figshare.4644424	https://doi.org/10.6084/m9.figshare.4644424
Anf0810	Data integration	Anf0810	AmphiBIO_v1.csv	figshare	doi:10.6084/m9.figshare.4644424	https://doi.org/10.6084/m9.figshare.4644424
Anf0811	Data integration	Anf0811	AmphiBIO_v1.csv	figshare	doi:10.6084/m9.figshare.4644424	https://doi.org/10.6084/m9.figshare.4644424
Anf0812	Data integration	Anf0812	AmphiBIO_v1.csv	figshare	doi:10.6084/m9.figshare.4644424	https://doi.org/10.6084/m9.figshare.4644424
Anf0813	Data integration	Anf0813	AmphiBIO_v1.csv	figshare	doi:10.6084/m9.figshare.4644424	https://doi.org/10.6084/m9.figshare.4644424
Anf0814	Data integration	Anf0814	AmphiBIO_v1.csv	figshare	doi:10.6084/m9.figshare.4644424	https://doi.org/10.6084/m9.figshare.4644424
Anf0815	Data integration	Anf0815	AmphiBIO_v1.csv	figshare	doi:10.6084/m9.figshare.4644424	https://doi.org/10.6084/m9.figshare.4644424
Anf0816	Data integration	Anf0816	AmphiBIO_v1.csv	figshare	doi:10.6084/m9.figshare.4644424	https://doi.org/10.6084/m9.figshare.4644424
Anf0817	Data integration	Anf0817	AmphiBIO_v1.csv	figshare	doi:10.6084/m9.figshare.4644424	https://doi.org/10.6084/m9.figshare.4644424
Anf0818	Data integration	Anf0818	AmphiBIO_v1.csv	figshare	doi:10.6084/m9.figshare.4644424	https://doi.org/10.6084/m9.figshare.4644424
Anf0819	Data integration	Anf0819	AmphiBIO_v1.csv	figshare	doi:10.6084/m9.figshare.4644424	https://doi.org/10.6084/m9.figshare.4644424
Anf0820	Data integration	Anf0820	AmphiBIO_v1.csv	figshare	doi:10.6084/m9.figshare.4644424	https://doi.org/10.6084/m9.figshare.4644424
Anf0821	Data integration	Anf0821	AmphiBIO_v1.csv	figshare	doi:10.6084/m9.figshare.4644424	https://doi.org/10.6084/m9.figshare.4644424
Anf0822	Data integration	Anf0822	AmphiBIO_v1.csv	figshare	doi:10.6084/m9.figshare.4644424	https://doi.org/10.6084/m9.figshare.4644424
Anf0823	Data integration	Anf0823	AmphiBIO_v1.csv	figshare	doi:10.6084/m9.figshare.4644424	https://doi.org/10.6084/m9.figshare.4644424
Anf0824	Data integration	Anf0824	AmphiBIO_v1.csv	figshare	doi:10.6084/m9.figshare.4644424	https://doi.org/10.6084/m9.figshare.4644424
Anf0825	Data integration	Anf0825	AmphiBIO_v1.csv	figshare	doi:10.6084/m9.figshare.4644424	https://doi.org/10.6084/m9.figshare.4644424
Anf0826	Data integration	Anf0826	AmphiBIO_v1.csv	figshare	doi:10.6084/m9.figshare.4644424	https://doi.org/10.6084/m9.figshare.4644424
Anf0827	Data integration	Anf0827	AmphiBIO_v1.csv	figshare	doi:10.6084/m9.figshare.4644424	https://doi.org/10.6084/m9.figshare.4644424
Anf0828	Data integration	Anf0828	AmphiBIO_v1.csv	figshare	doi:10.6084/m9.figshare.4644424	https://doi.org/10.6084/m9.figshare.4644424
Anf0829	Data integration	Anf0829	AmphiBIO_v1.csv	figshare	doi:10.6084/m9.figshare.4644424	https://doi.org/10.6084/m9.figshare.4644424
Anf0830	Data integration	Anf0830	AmphiBIO_v1.csv	figshare	doi:10.6084/m9.figshare.4644424	https://doi.org/10.6084/m9.figshare.4644424
Anf0831	Data integration	Anf0831	AmphiBIO_v1.csv	figshare	doi:10.6084/m9.figshare.4644424	https://doi.org/10.6084/m9.figshare.4644424
Anf0832	Data integration	Anf0832	AmphiBIO_v1.csv	figshare	doi:10.6084/m9.figshare.4644424	https://doi.org/10.6084/m9.figshare.4644424
Anf0833	Data integration	Anf0833	AmphiBIO_v1.csv	figshare	doi:10.6084/m9.figshare.4644424	https://doi.org/10.6084/m9.figshare.4644424
Anf0834	Data integration	Anf0834	AmphiBIO_v1.csv	figshare	doi:10.6084/m9.figshare.4644424	https://doi.org/10.6084/m9.figshare.4644424
Anf0835	Data integration	Anf0835	AmphiBIO_v1.csv	figshare	doi:10.6084/m9.figshare.4644424	https://doi.org/10.6084/m9.figshare.4644424
Anf0836	Data integration	Anf0836	AmphiBIO_v1.csv	figshare	doi:10.6084/m9.figshare.4644424	https://doi.org/10.6084/m9.figshare.4644424
Anf0837	Data integration	Anf0837	AmphiBIO_v1.csv	figshare	doi:10.6084/m9.figshare.4644424	https://doi.org/10.6084/m9.figshare.4644424
Anf0838	Data integration	Anf0838	AmphiBIO_v1.csv	figshare	doi:10.6084/m9.figshare.4644424	https://doi.org/10.6084/m9.figshare.4644424
Anf0839	Data integration	Anf0839	AmphiBIO_v1.csv	figshare	doi:10.6084/m9.figshare.4644424	https://doi.org/10.6084/m9.figshare.4644424
Anf0840	Data integration	Anf0840	AmphiBIO_v1.csv	figshare	doi:10.6084/m9.figshare.4644424	https://doi.org/10.6084/m9.figshare.4644424
Anf0841	Data integration	Anf0841	AmphiBIO_v1.csv	figshare	doi:10.6084/m9.figshare.4644424	https://doi.org/10.6084/m9.figshare.4644424
Anf0842	Data integration	Anf0842	AmphiBIO_v1.csv	figshare	doi:10.6084/m9.figshare.4644424	https://doi.org/10.6084/m9.figshare.4644424
Anf0843	Data integration	Anf0843	AmphiBIO_v1.csv	figshare	doi:10.6084/m9.figshare.4644424	https://doi.org/10.6084/m9.figshare.4644424
Anf0844	Data integration	Anf0844	AmphiBIO_v1.csv	figshare	doi:10.6084/m9.figshare.4644424	https://doi.org/10.6084/m9.figshare.4644424
Anf0845	Data integration	Anf0845	AmphiBIO_v1.csv	figshare	doi:10.6084/m9.figshare.4644424	https://doi.org/10.6084/m9.figshare.4644424
Anf0846	Data integration	Anf0846	AmphiBIO_v1.csv	figshare	doi:10.6084/m9.figshare.4644424	https://doi.org/10.6084/m9.figshare.4644424
Anf0847	Data integration	Anf0847	AmphiBIO_v1.csv	figshare	doi:10.6084/m9.figshare.4644424	https://doi.org/10.6084/m9.figshare.4644424
Anf0848	Data integration	Anf0848	AmphiBIO_v1.csv	figshare	doi:10.6084/m9.figshare.4644424	https://doi.org/10.6084/m9.figshare.4644424
Anf0849	Data integration	Anf0849	AmphiBIO_v1.csv	figshare	doi:10.6084/m9.figshare.4644424	https://doi.org/10.6084/m9.figshare.4644424
Anf0850	Data integration	Anf0850	AmphiBIO_v1.csv	figshare	doi:10.6084/m9.figshare.4644424	https://doi.org/10.6084/m9.figshare.4644424
Anf0851	Data integration	Anf0851	AmphiBIO_v1.csv	figshare	doi:10.6084/m9.figshare.4644424	https://doi.org/10.6084/m9.figshare.4644424
Anf0852	Data integration	Anf0852	AmphiBIO_v1.csv	figshare	doi:10.6084/m9.figshare.4644424	https://doi.org/10.6084/m9.figshare.4644424
Anf0853	Data integration	Anf0853	AmphiBIO_v1.csv	figshare	doi:10.6084/m9.figshare.4644424	https://doi.org/10.6084/m9.figshare.4644424
Anf0854	Data integration	Anf0854	AmphiBIO_v1.csv	figshare	doi:10.6084/m9.figshare.4644424	https://doi.org/10.6084/m9.figshare.4644424
Anf0855	Data integration	Anf0855	AmphiBIO_v1.csv	figshare	doi:10.6084/m9.figshare.4644424	https://doi.org/10.6084/m9.figshare.4644424
Anf0856	Data integration	Anf0856	AmphiBIO_v1.csv	figshare	doi:10.6084/m9.figshare.4644424	https://doi.org/10.6084/m9.figshare.4644424
Anf0857	Data integration	Anf0857	AmphiBIO_v1.csv	figshare	doi:10.6084/m9.figshare.4644424	https://doi.org/10.6084/m9.figshare.4644424
Anf0858	Data integration	Anf0858	AmphiBIO_v1.csv	figshare	doi:10.6084/m9.figshare.4644424	https://doi.org/10.6084/m9.figshare.4644424
Anf0859	Data integration	Anf0859	AmphiBIO_v1.csv	figshare	doi:10.6084/m9.figshare.4644424	https://doi.org/10.6084/m9.figshare.4644424
Anf0860	Data integration	Anf0860	AmphiBIO_v1.csv	figshare	doi:10.6084/m9.figshare.4644424	https://doi.org/10.6084/m9.figshare.4644424
Anf0861	Data integration	Anf0861	AmphiBIO_v1.csv	figshare	doi:10.6084/m9.figshare.4644424	https://doi.org/10.6084/m9.figshare.4644424
Anf0862	Data integration	Anf0862	AmphiBIO_v1.csv	figshare	doi:10.6084/m9.figshare.4644424	https://doi.org/10.6084/m9.figshare.4644424
Anf0863	Data integration	Anf0863	AmphiBIO_v1.csv	figshare	doi:10.6084/m9.figshare.4644424	https://doi.org/10.6084/m9.figshare.4644424
Anf0864	Data integration	Anf0864	AmphiBIO_v1.csv	figshare	doi:10.6084/m9.figshare.4644424	https://doi.org/10.6084/m9.figshare.4644424
Anf0865	Data integration	Anf0865	AmphiBIO_v1.csv	figshare	doi:10.6084/m9.figshare.4644424	https://doi.org/10.6084/m9.figshare.4644424
Anf0866	Data integration	Anf0866	AmphiBIO_v1.csv	figshare	doi:10.6084/m9.figshare.4644424	https://doi.org/10.6084/m9.figshare.4644424
Anf0867	Data integration	Anf0867	AmphiBIO_v1.csv	figshare	doi:10.6084/m9.figshare.4644424	https://doi.org/10.6084/m9.figshare.4644424
Anf0868	Data integration	Anf0868	AmphiBIO_v1.csv	figshare	doi:10.6084/m9.figshare.4644424	https://doi.org/10.6084/m9.figshare.4644424
Anf0869	Data integration	Anf0869	AmphiBIO_v1.csv	figshare	doi:10.6084/m9.figshare.4644424	https://doi.org/10.6084/m9.figshare.4644424
Anf0870	Data integration	Anf0870	AmphiBIO_v1.csv	figshare	doi:10.6084/m9.figshare.4644424	https://doi.org/10.6084/m9.figshare.4644424
Anf0871	Data integration	Anf0871	AmphiBIO_v1.csv	figshare	doi:10.6084/m9.figshare.4644424	https://doi.org/10.6084/m9.figshare.4644424
Anf0872	Data integration	Anf0872	AmphiBIO_v1.csv	figshare	doi:10.6084/m9.figshare.4644424	https://doi.org/10.6084/m9.figshare.4644424
Anf0873	Data integration	Anf0873	AmphiBIO_v1.csv	figshare	doi:10.6084/m9.figshare.4644424	https://doi.org/10.6084/m9.figshare.4644424
Anf0874	Data integration	Anf0874	AmphiBIO_v1.csv	figshare	doi:10.6084/m9.figshare.4644424	https://doi.org/10.6084/m9.figshare.4644424
Anf0875	Data integration	Anf0875	AmphiBIO_v1.csv	figshare	doi:10.6084/m9.figshare.4644424	https://doi.org/10.6084/m9.figshare.4644424
Anf0876	Data integration	Anf0876	AmphiBIO_v1.csv	figshare	doi:10.6084/m9.figshare.4644424	https://doi.org/10.6084/m9.figshare.4644424
Anf0877	Data integration	Anf0877	AmphiBIO_v1.csv	figshare	doi:10.6084/m9.figshare.4644424	https://doi.org/10.6084/m9.figshare.4644424
Anf0878	Data integration	Anf0878	AmphiBIO_v1.csv	figshare	doi:10.6084/m9.figshare.4644424	https://doi.org/10.6084/m9.figshare.4644424
Anf0879	Data integration	Anf0879	AmphiBIO_v1.csv	figshare	doi:10.6084/m9.figshare.4644424	https://doi.org/10.6084/m9.figshare.4644424
Anf0880	Data integration	Anf0880	AmphiBIO_v1.csv	figshare	doi:10.6084/m9.figshare.4644424	https://doi.org/10.6084/m9.figshare.4644424
Anf0881	Data integration	Anf0881	AmphiBIO_v1.csv	figshare	doi:10.6084/m9.figshare.4644424	https://doi.org/10.6084/m9.figshare.4644424
Anf0882	Data integration	Anf0882	AmphiBIO_v1.csv	figshare	doi:10.6084/m9.figshare.4644424	https://doi.org/10.6084/m9.figshare.4644424
Anf0883	Data integration	Anf0883	AmphiBIO_v1.csv	figshare	doi:10.6084/m9.figshare.4644424	https://doi.org/10.6084/m9.figshare.4644424
Anf0884	Data integration	Anf0884	AmphiBIO_v1.csv	figshare	doi:10.6084/m9.figshare.4644424	https://doi.org/10.6084/m9.figshare.4644424
Anf0885	Data integration	Anf0885	AmphiBIO_v1.csv	figshare	doi:10.6084/m9.figshare.4644424	https://doi.org/10.6084/m9.figshare.4644424
Anf0886	Data integration	Anf0886	AmphiBIO_v1.csv	figshare	doi:10.6084/m9.figshare.4644424	https://doi.org/10.6084/m9.figshare.4644424
Anf0887	Data integration	Anf0887	AmphiBIO_v1.csv	figshare	doi:10.6084/m9.figshare.4644424	https://doi.org/10.6084/m9.figshare.4644424
Anf0888	Data integration	Anf0888	AmphiBIO_v1.csv	figshare	doi:10.6084/m9.figshare.4644424	https://doi.org/10.6084/m9.figshare.4644424
Anf0889	Data integration	Anf0889	AmphiBIO_v1.csv	figshare	doi:10.6084/m9.figshare.4644424	https://doi.org/10.6084/m9.figshare.4644424
Anf0890	Data integration	Anf0890	AmphiBIO_v1.csv	figshare	doi:10.6084/m9.figshare.4644424	https://doi.org/10.6084/m9.figshare.4644424
Anf0891	Data integration	Anf0891	AmphiBIO_v1.csv	figshare	doi:10.6084/m9.figshare.4644424	https://doi.org/10.6084/m9.figshare.4644424
Anf0892	Data integration	Anf0892	AmphiBIO_v1.csv	figshare	doi:10.6084/m9.figshare.4644424	https://doi.org/10.6084/m9.figshare.4644424
Anf0893	Data integration	Anf0893	AmphiBIO_v1.csv	figshare	doi:10.6084/m9.figshare.4644424	https://doi.org/10.6084/m9.figshare.4644424
Anf0894	Data integration	Anf0894	AmphiBIO_v1.csv	figshare	doi:10.6084/m9.figshare.4644424	https://doi.org/10.6084/m9.figshare.4644424
Anf0895	Data integration	Anf0895	AmphiBIO_v1.csv	figshare	doi:10.6084/m9.figshare.4644424	https://doi.org/10.6084/m9.figshare.4644424
Anf0896	Data integration	Anf0896	AmphiBIO_v1.csv	figshare	doi:10.6084/m9.figshare.4644424	https://doi.org/10.6084/m9.figshare.4644424
Anf0897	Data integration	Anf0897	AmphiBIO_v1.csv	figshare	doi:10.6084/m9.figshare.4644424	https://doi.org/10.6084/m9.figshare.4644424
Anf0898	Data integration	Anf0898	AmphiBIO_v1.csv	figshare	doi:10.6084/m9.figshare.4644424	https://doi.org/10.6084/m9.figshare.4644424
Anf0899	Data integration	Anf0899	AmphiBIO_v1.csv	figshare	doi:10.6084/m9.figshare.4644424	https://doi.org/10.6084/m9.figshare.4644424
Anf0900	Data integration	Anf0900	AmphiBIO_v1.csv	figshare	doi:10.6084/m9.figshare.4644424	https://doi.org/10.6084/m9.figshare.4644424
Anf0901	Data integration	Anf0901	AmphiBIO_v1.csv	figshare	doi:10.6084/m9.figshare.4644424	https://doi.org/10.6084/m9.figshare.4644424
Anf0902	Data integration	Anf0902	AmphiBIO_v1.csv	figshare	doi:10.6084/m9.figshare.4644424	https://doi.org/10.6084/m9.figshare.4644424
Anf0903	Data integration	Anf0903	AmphiBIO_v1.csv	figshare	doi:10.6084/m9.figshare.4644424	https://doi.org/10.6084/m9.figshare.4644424
Anf0904	Data integration	Anf0904	AmphiBIO_v1.csv	figshare	doi:10.6084/m9.figshare.4644424	https://doi.org/10.6084/m9.figshare.4644424
Anf0905	Data integration	Anf0905	AmphiBIO_v1.csv	figshare	doi:10.6084/m9.figshare.4644424	https://doi.org/10.6084/m9.figshare.4644424
Anf0906	Data integration	Anf0906	AmphiBIO_v1.csv	figshare	doi:10.6084/m9.figshare.4644424	https://doi.org/10.6084/m9.figshare.4644424
Anf0907	Data integration	Anf0907	AmphiBIO_v1.csv	figshare	doi:10.6084/m9.figshare.4644424	https://doi.org/10.6084/m9.figshare.4644424
Anf0908	Data integration	Anf0908	AmphiBIO_v1.csv	figshare	doi:10.6084/m9.figshare.4644424	https://doi.org/10.6084/m9.figshare.4644424
Anf0909	Data integration	Anf0909	AmphiBIO_v1.csv	figshare	doi:10.6084/m9.figshare.4644424	https://doi.org/10.6084/m9.figshare.4644424
Anf0910	Data integration	Anf0910	AmphiBIO_v1.csv	figshare	doi:10.6084/m9.figshare.4644424	https://doi.org/10.6084/m9.figshare.4644424
Anf0911	Data integration	Anf0911	AmphiBIO_v1.csv	figshare	doi:10.6084/m9.figshare.4644424	https://doi.org/10.6084/m9.figshare.4644424
Anf0912	Data integration	Anf0912	AmphiBIO_v1.csv	figshare	doi:10.6084/m9.figshare.4644424	https://doi.org/10.6084/m9.figshare.4644424
Anf0913	Data integration	Anf0913	AmphiBIO_v1.csv	figshare	doi:10.6084/m9.figshare.4644424	https://doi.org/10.6084/m9.figshare.4644424
Anf0914	Data integration	Anf0914	AmphiBIO_v1.csv	figshare	doi:10.6084/m9.figshare.4644424	https://doi.org/10.6084/m9.figshare.4644424
Anf0915	Data integration	Anf0915	AmphiBIO_v1.csv	figshare	doi:10.6084/m9.figshare.4644424	https://doi.org/10.6084/m9.figshare.4644424
Anf0916	Data integration	Anf0916	AmphiBIO_v1.csv	figshare	doi:10.6084/m9.figshare.4644424	https://doi.org/10.6084/m9.figshare.4644424
Anf0917	Data integration	Anf0917	AmphiBIO_v1.csv	figshare	doi:10.6084/m9.figshare.4644424	https://doi.org/10.6084/m9.figshare.4644424
Anf0918	Data integration	Anf0918	AmphiBIO_v1.csv	figshare	doi:10.6084/m9.figshare.4644424	https://doi.org/10.6084/m9.figshare.4644424
Anf0919	Data integration	Anf0919	AmphiBIO_v1.csv	figshare	doi:10.6084/m9.figshare.4644424	https://doi.org/10.6084/m9.figshare.4644424
Anf0920	Data integration	Anf0920	AmphiBIO_v1.csv	figshare	doi:10.6084/m9.figshare.4644424	https://doi.org/10.6084/m9.figshare.4644424
Anf0921	Data integration	Anf0921	AmphiBIO_v1.csv	figshare	doi:10.6084/m9.figshare.4644424	https://doi.org/10.6084/m9.figshare.4644424
Anf0922	Data integration	Anf0922	AmphiBIO_v1.csv	figshare	doi:10.6084/m9.figshare.4644424	https://doi.org/10.6084/m9.figshare.4644424
Anf0923	Data integration	Anf0923	AmphiBIO_v1.csv	figshare	doi:10.6084/m9.figshare.4644424	https://doi.org/10.6084/m9.figshare.4644424
Anf0924	Data integration	Anf0924	AmphiBIO_v1.csv	figshare	doi:10.6084/m9.figshare.4644424	https://doi.org/10.6084/m9.figshare.4644424
Anf0925	Data integration	Anf0925	AmphiBIO_v1.csv	figshare	doi:10.6084/m9.figshare.4644424	https://doi.org/10.6084/m9.figshare.4644424
Anf0926	Data integration	Anf0926	AmphiBIO_v1.csv	figshare	doi:10.6084/m9.figshare.4644424	https://doi.org/10.6084/m9.figshare.4644424
Anf0927	Data integration	Anf0927	AmphiBIO_v1.csv	figshare	doi:10.6084/m9.figshare.4644424	https://doi.org/10.6084/m9.figshare.4644424
Anf0928	Data integration	Anf0928	AmphiBIO_v1.csv	figshare	doi:10.6084/m9.figshare.4644424	https://doi.org/10.6084/m9.figshare.4644424
Anf0929	Data integration	Anf0929	AmphiBIO_v1.csv	figshare	doi:10.6084/m9.figshare.4644424	https://doi.org/10.6084/m9.figshare.4644424
Anf0930	Data integration	Anf0930	AmphiBIO_v1.csv	figshare	doi:10.6084/m9.figshare.4644424	https://doi.org/10.6084/m9.figshare.4644424
Anf0931	Data integration	Anf0931	AmphiBIO_v1.csv	figshare	doi:10.6084/m9.figshare.4644424	https://doi.org/10.6084/m9.figshare.4644424
Anf0932	Data integration	Anf0932	AmphiBIO_v1.csv	figshare	doi:10.6084/m9.figshare.4644424	https://doi.org/10.6084/m9.figshare.4644424
Anf0933	Data integration	Anf0933	AmphiBIO_v1.csv	figshare	doi:10.6084/m9.figshare.4644424	https://doi.org/10.6084/m9.figshare.4644424
Anf0934	Data integration	Anf0934	AmphiBIO_v1.csv	figshare	doi:10.6084/m9.figshare.4644424	https://doi.org/10.6084/m9.figshare.4644424
Anf0935	Data integration	Anf0935	AmphiBIO_v1.csv	figshare	doi:10.6084/m9.figshare.4644424	https://doi.org/10.6084/m9.figshare.4644424
Anf0936	Data integration	Anf0936	AmphiBIO_v1.csv	figshare	doi:10.6084/m9.figshare.4644424	https://doi.org/10.6084/m9.figshare.4644424
Anf0937	Data integration	Anf0937	AmphiBIO_v1.csv	figshare	doi:10.6084/m9.figshare.4644424	https://doi.org/10.6084/m9.figshare.4644424
Anf0938	Data integration	Anf0938	AmphiBIO_v1.csv	figshare	doi:10.6084/m9.figshare.4644424	https://doi.org/10.6084/m9.figshare.4644424
Anf0939	Data integration	Anf0939	AmphiBIO_v1.csv	figshare	doi:10.6084/m9.figshare.4644424	https://doi.org/10.6084/m9.figshare.4644424
Anf0940	Data integration	Anf0940	AmphiBIO_v1.csv	figshare	doi:10.6084/m9.figshare.4644424	https://doi.org/10.6084/m9.figshare.4644424
Anf0941	Data integration	Anf0941	AmphiBIO_v1.csv	figshare	doi:10.6084/m9.figshare.4644424	https://doi.org/10.6084/m9.figshare.4644424
Anf0942	Data integration	Anf0942	AmphiBIO_v1.csv	figshare	doi:10.6084/m9.figshare.4644424	https://doi.org/10.6084/m9.figshare.4644424
Anf0943	Data integration	Anf0943	AmphiBIO_v1.csv	figshare	doi:10.6084/m9.figshare.4644424	https://doi.org/10.6084/m9.figshare.4644424
Anf0944	Data integration	Anf0944	AmphiBIO_v1.csv	figshare	doi:10.6084/m9.figshare.4644424	https://doi.org/10.6084/m9.figshare.4644424
Anf0945	Data integration	Anf0945	AmphiBIO_v1.csv	figshare	doi:10.6084/m9.figshare.4644424	https://doi.org/10.6084/m9.figshare.4644424
Anf0946	Data integration	Anf0946	AmphiBIO_v1.csv	figshare	doi:10.6084/m9.figshare.4644424	https://doi.org/10.6084/m9.figshare.4644424
Anf0947	Data integration	Anf0947	AmphiBIO_v1.csv	figshare	doi:10.6084/m9.figshare.4644424	https://doi.org/10.6084/m9.figshare.4644424
Anf0948	Data integration	Anf0948	AmphiBIO_v1.csv	figshare	doi:10.6084/m9.figshare.4644424	https://doi.org/10.6084/m9.figshare.4644424
Anf0949	Data integration	Anf0949	AmphiBIO_v1.csv	figshare	doi:10.6084/m9.figshare.4644424	https://doi.org/10.6084/m9.figshare.4644424
Anf0950	Data integration	Anf0950	AmphiBIO_v1.csv	figshare	doi:10.6084/m9.figshare.4644424	https://doi.org/10.6084/m9.figshare.4644424
Anf0951	Data integration	Anf0951	AmphiBIO_v1.csv	figshare	doi:10.6084/m9.figshare.4644424	https://doi.org/10.6084/m9.figshare.4644424
Anf0952	Data integration	Anf0952	AmphiBIO_v1.csv	figshare	doi:10.6084/m9.figshare.4644424	https://doi.org/10.6084/m9.figshare.4644424
Anf0953	Data integration	Anf0953	AmphiBIO_v1.csv	figshare	doi:10.6084/m9.figshare.4644424	https://doi.org/10.6084/m9.figshare.4644424
Anf0954	Data integration	Anf0954	AmphiBIO_v1.csv	figshare	doi:10.6084/m9.figshare.4644424	https://doi.org/10.6084/m9.figshare.4644424
Anf0955	Data integration	Anf0955	AmphiBIO_v1.csv	figshare	doi:10.6084/m9.figshare.4644424	https://doi.org/10.6084/m9.figshare.4644424
Anf0956	Data integration	Anf0956	AmphiBIO_v1.csv	figshare	doi:10.6084/m9.figshare.4644424	https://doi.org/10.6084/m9.figshare.4644424
Anf0957	Data integration	Anf0957	AmphiBIO_v1.csv	figshare	doi:10.6084/m9.figshare.4644424	https://doi.org/10.6084/m9.figshare.4644424
Anf0958	Data integration	Anf0958	AmphiBIO_v1.csv	figshare	doi:10.6084/m9.figshare.4644424	https://doi.org/10.6084/m9.figshare.4644424
Anf0959	Data integration	Anf0959	AmphiBIO_v1.csv	figshare	doi:10.6084/m9.figshare.4644424	https://doi.org/10.6084/m9.figshare.4644424
Anf0960	Data integration	Anf0960	AmphiBIO_v1.csv	figshare	doi:10.6084/m9.figshare.4644424	https://doi.org/10.6084/m9.figshare.4644424
Anf0961	Data integration	Anf0961	AmphiBIO_v1.csv	figshare	doi:10.6084/m9.figshare.4644424	https://doi.org/10.6084/m9.figshare.4644424
Anf0962	Data integration	Anf0962	AmphiBIO_v1.csv	figshare	doi:10.6084/m9.figshare.4644424	https://doi.org/10.6084/m9.figshare.4644424
Anf0963	Data integration	Anf0963	AmphiBIO_v1.csv	figshare	doi:10.6084/m9.figshare.4644424	https://doi.org/10.6084/m9.figshare.4644424
Anf0964	Data integration	Anf0964	AmphiBIO_v1.csv	figshare	doi:10.6084/m9.figshare.4644424	https://doi.org/10.6084/m9.figshare.4644424
Anf0965	Data integration	Anf0965	AmphiBIO_v1.csv	figshare	doi:10.6084/m9.figshare.4644424	https://doi.org/10.6084/m9.figshare.4644424
Anf0966	Data integration	Anf0966	AmphiBIO_v1.csv	figshare	doi:10.6084/m9.figshare.4644424	https://doi.org/10.6084/m9.figshare.4644424
Anf0967	Data integration	Anf0967	AmphiBIO_v1.csv	figshare	doi:10.6084/m9.figshare.4644424	https://doi.org/10.6084/m9.figshare.4644424
Anf0968	Data integration	Anf0968	AmphiBIO_v1.csv	figshare	doi:10.6084/m9.figshare.4644424	https://doi.org/10.6084/m9.figshare.4644424
Anf0969	Data integration	Anf0969	AmphiBIO_v1.csv	figshare	doi:10.6084/m9.figshare.4644424	https://doi.org/10.6084/m9.figshare.4644424
Anf0970	Data integration	Anf0970	AmphiBIO_v1.csv	figshare	doi:10.6084/m9.figshare.4644424	https://doi.org/10.6084/m9.figshare.4644424
Anf0971	Data integration	Anf0971	AmphiBIO_v1.csv	figshare	doi:10.6084/m9.figshare.4644424	https://doi.org/10.6084/m9.figshare.4644424
Anf0972	Data integration	Anf0972	AmphiBIO_v1.csv	figshare	doi:10.6084/m9.figshare.4644424	https://doi.org/10.6084/m9.figshare.4644424
Anf0973	Data integration	Anf0973	AmphiBIO_v1.csv	figshare	doi:10.6084/m9.figshare.4644424	https://doi.org/10.6084/m9.figshare.4644424
Anf0974	Data integration	Anf0974	AmphiBIO_v1.csv	figshare	doi:10.6084/m9.figshare.4644424	https://doi.org/10.6084/m9.figshare.4644424
Anf0975	Data integration	Anf0975	AmphiBIO_v1.csv	figshare	doi:10.6084/m9.figshare.4644424	https://doi.org/10.6084/m9.figshare.4644424
Anf0976	Data integration	Anf0976	AmphiBIO_v1.csv	figshare	doi:10.6084/m9.figshare.4644424	https://doi.org/10.6084/m9.figshare.4644424
Anf0977	Data integration	Anf0977	AmphiBIO_v1.csv	figshare	doi:10.6084/m9.figshare.4644424	https://doi.org/10.6084/m9.figshare.4644424
Anf0978	Data integration	Anf0978	AmphiBIO_v1.csv	figshare	doi:10.6084/m9.figshare.4644424	https://doi.org/10.6084/m9.figshare.4644424
Anf0979	Data integration	Anf0979	AmphiBIO_v1.csv	figshare	doi:10.6084/m9.figshare.4644424	https://doi.org/10.6084/m9.figshare.4644424
Anf0980	Data integration	Anf0980	AmphiBIO_v1.csv	figshare	doi:10.6084/m9.figshare.4644424	https://doi.org/10.6084/m9.figshare.4644424
Anf0981	Data integration	Anf0981	AmphiBIO_v1.csv	figshare	doi:10.6084/m9.figshare.4644424	https://doi.org/10.6084/m9.figshare.4644424
Anf0982	Data integration	Anf0982	AmphiBIO_v1.csv	figshare	doi:10.6084/m9.figshare.4644424	https://doi.org/10.6084/m9.figshare.4644424
Anf0983	Data integration	Anf0983	AmphiBIO_v1.csv	figshare	doi:10.6084/m9.figshare.4644424	https://doi.org/10.6084/m9.figshare.4644424
Anf0984	Data integration	Anf0984	AmphiBIO_v1.csv	figshare	doi:10.6084/m9.figshare.4644424	https://doi.org/10.6084/m9.figshare.4644424
Anf0985	Data integration	Anf0985	AmphiBIO_v1.csv	figshare	doi:10.6084/m9.figshare.4644424	https://doi.org/10.6084/m9.figshare.4644424
Anf0986	Data integration	Anf0986	AmphiBIO_v1.csv	figshare	doi:10.6084/m9.figshare.4644424	https://doi.org/10.6084/m9.figshare.4644424
Anf0987	Data integration	Anf0987	AmphiBIO_v1.csv	figshare	doi:10.6084/m9.figshare.4644424	https://doi.org/10.6084/m9.figshare.4644424
Anf0988	Data integration	Anf0988	AmphiBIO_v1.csv	figshare	doi:10.6084/m9.figshare.4644424	https://doi.org/10.6084/m9.figshare.4644424
Anf0989	Data integration	Anf0989	AmphiBIO_v1.csv	figshare	doi:10.6084/m9.figshare.4644424	https://doi.org/10.6084/m9.figshare.4644424
Anf0990	Data integration	Anf0990	AmphiBIO_v1.csv	figshare	doi:10.6084/m9.figshare.4644424	https://doi.org/10.6084/m9.figshare.4644424
Anf0991	Data integration	Anf0991	AmphiBIO_v1.csv	figshare	doi:10.6084/m9.figshare.4644424	https://doi.org/10.6084/m9.figshare.4644424
Anf0992	Data integration	Anf0992	AmphiBIO_v1.csv	figshare	doi:10.6084/m9.figshare.4644424	https://doi.org/10.6084/m9.figshare.4644424
Anf0993	Data integration	Anf0993	AmphiBIO_v1.csv	figshare	doi:10.6084/m9.figshare.4644424	https://doi.org/10.6084/m9.figshare.4644424
Anf0994	Data integration	Anf0994	AmphiBIO_v1.csv	figshare	doi:10.6084/m9.figshare.4644424	https://doi.org/10.6084/m9.figshare.4644424
Anf0995	Data integration	Anf0995	AmphiBIO_v1.csv	figshare	doi:10.6084/m9.figshare.4644424	https://doi.org/10.6084/m9.figshare.4644424
Anf0996	Data integration	Anf0996	AmphiBIO_v1.csv	figshare	doi:10.6084/m9.figshare.4644424	https://doi.org/10.6084/m9.figshare.4644424
Anf0997	Data integration	Anf0997	AmphiBIO_v1.csv	figshare	doi:10.6084/m9.figshare.4644424	https://doi.org/10.6084/m9.figshare.4644424
Anf0998	Data integration	Anf0998	AmphiBIO_v1.csv	figshare	doi:10.6084/m9.figshare.4644424	https://doi.org/10.6084/m9.figshare.4644424
Anf0999	Data integration	Anf0999	AmphiBIO_v1.csv	figshare	doi:10.6084/m9.figshare.4644424	https://doi.org/10.6084/m9.figshare.4644424
Anf1000	Data integration	Anf1000	AmphiBIO_v1.csv	figshare	doi:10.6084/m9.figshare.4644424	https://doi.org/10.6084/m9.figshare.4644424
Anf1001	Data integration	Anf1001	AmphiBIO_v1.csv	figshare	doi:10.6084/m9.figshare.4644424	https://doi.org/10.6084/m9.figshare.4644424
Anf1002	Data integration	Anf1002	AmphiBIO_v1.csv	figshare	doi:10.6084/m9.figshare.4644424	https://doi.org/10.6084/m9.figshare.4644424
Anf1003	Data integration	Anf1003	AmphiBIO_v1.csv	figshare	doi:10.6084/m9.figshare.4644424	https://doi.org/10.6084/m9.figshare.4644424
Anf1004	Data integration	Anf1004	AmphiBIO_v1.csv	figshare	doi:10.6084/m9.figshare.4644424	https://doi.org/10.6084/m9.figshare.4644424
Anf1005	Data integration	Anf1005	AmphiBIO_v1.csv	figshare	doi:10.6084/m9.figshare.4644424	https://doi.org/10.6084/m9.figshare.4644424
Anf1006	Data integration	Anf1006	AmphiBIO_v1.csv	figshare	doi:10.6084/m9.figshare.4644424	https://doi.org/10.6084/m9.figshare.4644424
Anf1007	Data integration	Anf1007	AmphiBIO_v1.csv	figshare	doi:10.6084/m9.figshare.4644424	https://doi.org/10.6084/m9.figshare.4644424
Anf1008	Data integration	Anf1008	AmphiBIO_v1.csv	figshare	doi:10.6084/m9.figshare.4644424	https://doi.org/10.6084/m9.figshare.4644424
Anf1009	Data integration	Anf1009	AmphiBIO_v1.csv	figshare	doi:10.6084/m9.figshare.4644424	https://doi.org/10.6084/m9.figshare.4644424
Anf1010	Data integration	Anf1010	AmphiBIO_v1.csv	figshare	doi:10.6084/m9.figshare.4644424	https://doi.org/10.6084/m9.figshare.4644424
Anf1011	Data integration	Anf1011	AmphiBIO_v1.csv	figshare	doi:10.6084/m9.figshare.4644424	https://doi.org/10.6084/m9.figshare.4644424
Anf1012	Data integration	Anf1012	AmphiBIO_v1.csv	figshare	doi:10.6084/m9.figshare.4644424	https://doi.org/10.6084/m9.figshare.4644424
Anf1013	Data integration	Anf1013	AmphiBIO_v1.csv	figshare	doi:10.6084/m9.figshare.4644424	https://doi.org/10.6084/m9.figshare.4644424
Anf1014	Data integration	Anf1014	AmphiBIO_v1.csv	figshare	doi:10.6084/m9.figshare.4644424	https://doi.org/10.6084/m9.figshare.4644424
Anf1015	Data integration	Anf1015	AmphiBIO_v1.csv	figshare	doi:10.6084/m9.figshare.4644424	https://doi.org/10.6084/m9.figshare.4644424
Anf1016	Data integration	Anf1016	AmphiBIO_v1.csv	figshare	doi:10.6084/m9.figshare.4644424	https://doi.org/10.6084/m9.figshare.4644424
Anf1017	Data integration	Anf1017	AmphiBIO_v1.csv	figshare	doi:10.6084/m9.figshare.4644424	https://doi.org/10.6084/m9.figshare.4644424
Anf1018	Data integration	Anf1018	AmphiBIO_v1.csv	figshare	doi:10.6084/m9.figshare.4644424	https://doi.org/10.6084/m9.figshare.4644424
Anf1019	Data integration	Anf1019	AmphiBIO_v1.csv	figshare	doi:10.6084/m9.figshare.4644424	https://doi.org/10.6084/m9.figshare.4644424
Anf1020	Data integration	Anf1020	AmphiBIO_v1.csv	figshare	doi:10.6084/m9.figshare.4644424	https://doi.org/10.6084/m9.figshare.4644424
Anf1021	Data integration	Anf1021	AmphiBIO_v1.csv	figshare	doi:10.6084/m9.figshare.4644424	https://doi.org/10.6084/m9.figshare.4644424
Anf1022	Data integration	Anf1022	AmphiBIO_v1.csv	figshare	doi:10.6084/m9.figshare.4644424	https://doi.org/10.6084/m9.figshare.4644424
Anf1023	Data integration	Anf1023	AmphiBIO_v1.csv	figshare	doi:10.6084/m9.figshare.4644424	https://doi.org/10.6084/m9.figshare.4644424
Anf1024	Data integration	Anf1024	AmphiBIO_v1.csv	figshare	doi:10.6084/m9.figshare.4644424	https://doi.org/10.6084/m9.figshare.4644424
Anf1025	Data integration	Anf1025	AmphiBIO_v1.csv	figshare	doi:10.6084/m9.figshare.4644424	https://doi.org/10.6084/m9.figshare.4644424
Anf1026	Data integration	Anf1026	AmphiBIO_v1.csv	figshare	doi:10.6084/m9.figshare.4644424	https://doi.org/10.6084/m9.figshare.4644424
Anf1027	Data integration	Anf1027	AmphiBIO_v1.csv	figshare	doi:10.6084/m9.figshare.4644424	https://doi.org/10.6084/m9.figshare.4644424
Anf1028	Data integration	Anf1028	AmphiBIO_v1.csv	figshare	doi:10.6084/m9.figshare.4644424	https://doi.org/10.6084/m9.figshare.4644424
Anf1029	Data integration	Anf1029	AmphiBIO_v1.csv	figshare	doi:10.6084/m9.figshare.4644424	https://doi.org/10.6084/m9.figshare.4644424
Anf1030	Data integration	Anf1030	AmphiBIO_v1.csv	figshare	doi:10.6084/m9.figshare.4644424	https://doi.org/10.6084/m9.figshare.4644424
Anf1031	Data integration	Anf1031	AmphiBIO_v1.csv	figshare	doi:10.6084/m9.figshare.4644424	https://doi.org/10.6084/m9.figshare.4644424
Anf1032	Data integration	Anf1032	AmphiBIO_v1.csv	figshare	doi:10.6084/m9.figshare.4644424	https://doi.org/10.6084/m9.figshare.4644424
Anf1033	Data integration	Anf1033	AmphiBIO_v1.csv	figshare	doi:10.6084/m9.figshare.4644424	https://doi.org/10.6084/m9.figshare.4644424
Anf1034	Data integration	Anf1034	AmphiBIO_v1.csv	figshare	doi:10.6084/m9.figshare.4644424	https://doi.org/10.6084/m9.figshare.4644424
Anf1035	Data integration	Anf1035	AmphiBIO_v1.csv	figshare	doi:10.6084/m9.figshare.4644424	https://doi.org/10.6084/m9.figshare.4644424
Anf1036	Data integration	Anf1036	AmphiBIO_v1.csv	figshare	doi:10.6084/m9.figshare.4644424	https://doi.org/10.6084/m9.figshare.4644424
Anf1037	Data integration	Anf1037	AmphiBIO_v1.csv	figshare	doi:10.6084/m9.figshare.4644424	https://doi.org/10.6084/m9.figshare.4644424
Anf1038	Data integration	Anf1038	AmphiBIO_v1.csv	figshare	doi:10.6084/m9.figshare.4644424	https://doi.org/10.6084/m9.figshare.4644424
Anf1039	Data integration	Anf1039	AmphiBIO_v1.csv	figshare	doi:10.6084/m9.figshare.4644424	https://doi.org/10.6084/m9.figshare.4644424
Anf1040	Data integration	Anf1040	AmphiBIO_v1.csv	figshare	doi:10.6084/m9.figshare.4644424	https://doi.org/10.6084/m9.figshare.4644424
Anf1041	Data integration	Anf1041	AmphiBIO_v1.csv	figshare	doi:10.6084/m9.figshare.4644424	https://doi.org/10.6084/m9.figshare.4644424
Anf1042	Data integration	Anf1042	AmphiBIO_v1.csv	figshare	doi:10.6084/m9.figshare.4644424	https://doi.org/10.6084/m9.figshare.4644424
Anf1043	Data integration	Anf1043	AmphiBIO_v1.csv	figshare	doi:10.6084/m9.figshare.4644424	https://doi.org/10.6084/m9.figshare.4644424
Anf1044	Data integration	Anf1044	AmphiBIO_v1.csv	figshare	doi:10.6084/m9.figshare.4644424	https://doi.org/10.6084/m9.figshare.4644424
Anf1045	Data integration	Anf1045	AmphiBIO_v1.csv	figshare	doi:10.6084/m9.figshare.4644424	https://doi.org/10.6084/m9.figshare.4644424
Anf1046	Data integration	Anf1046	AmphiBIO_v1.csv	figshare	doi:10.6084/m9.figshare.4644424	https://doi.org/10.6084/m9.figshare.4644424
Anf1047	Data integration	Anf1047	AmphiBIO_v1.csv	figshare	doi:10.6084/m9.figshare.4644424	https://doi.org/10.6084/m9.figshare.4644424
Anf1048	Data integration	Anf1048	AmphiBIO_v1.csv	figshare	doi:10.6084/m9.figshare.4644424	https://doi.org/10.6084/m9.figshare.4644424
Anf1049	Data integration	Anf1049	AmphiBIO_v1.csv	figshare	doi:10.6084/m9.figshare.4644424	https://doi.org/10.6084/m9.figshare.4644424
Anf1050	Data integration	Anf1050	AmphiBIO_v1.csv	figshare	doi:10.6084/m9.figshare.4644424	https://doi.org/10.6084/m9.figshare.4644424
Anf1051	Data integration	Anf1051	AmphiBIO_v1.csv	figshare	doi:10.6084/m9.figshare.4644424	https://doi.org/10.6084/m9.figshare.4644424
Anf1052	Data integration	Anf1052	AmphiBIO_v1.csv	figshare	doi:10.6084/m9.figshare.4644424	https://doi.org/10.6084/m9.figshare.4644424
Anf1053	Data integration	Anf1053	AmphiBIO_v1.csv	figshare	doi:10.6084/m9.figshare.4644424	https://doi.org/10.6084/m9.figshare.4644424
Anf1054	Data integration	Anf1054	AmphiBIO_v1.csv	figshare	doi:10.6084/m9.figshare.4644424	https://doi.org/10.6084/m9.figshare.4644424
Anf1055	Data integration	Anf1055	AmphiBIO_v1.csv	figshare	doi:10.6084/m9.figshare.4644424	https://doi.org/10.6084/m9.figshare.4644424
Anf1056	Data integration	Anf1056	AmphiBIO_v1.csv	figshare	doi:10.6084/m9.figshare.4644424	https://doi.org/10.6084/m9.figshare.4644424
Anf1057	Data integration	Anf1057	AmphiBIO_v1.csv	figshare	doi:10.6084/m9.figshare.4644424	https://doi.org/10.6084/m9.figshare.4644424
Anf1058	Data integration	Anf1058	AmphiBIO_v1.csv	figshare	doi:10.6084/m9.figshare.4644424	https://doi.org/10.6084/m9.figshare.4644424
Anf1059	Data integration	Anf1059	AmphiBIO_v1.csv	figshare	doi:10.6084/m9.figshare.4644424	https://doi.org/10.6084/m9.figshare.4644424
Anf1060	Data integration	Anf1060	AmphiBIO_v1.csv	figshare	doi:10.6084/m9.figshare.4644424	https://doi.org/10.6084/m9.figshare.4644424
Anf1061	Data integration	Anf1061	AmphiBIO_v1.csv	figshare	doi:10.6084/m9.figshare.4644424	https://doi.org/10.6084/m9.figshare.4644424
Anf1062	Data integration	Anf1062	AmphiBIO_v1.csv	figshare	doi:10.6084/m9.figshare.4644424	https://doi.org/10.6084/m9.figshare.4644424
Anf1063	Data integration	Anf1063	AmphiBIO_v1.csv	figshare	doi:10.6084/m9.figshare.4644424	https://doi.org/10.6084/m9.figshare.4644424
Anf1064	Data integration	Anf1064	AmphiBIO_v1.csv	figshare	doi:10.6084/m9.figshare.4644424	https://doi.org/10.6084/m9.figshare.4644424
Anf1065	Data integration	Anf1065	AmphiBIO_v1.csv	figshare	doi:10.6084/m9.figshare.4644424	https://doi.org/10.6084/m9.figshare.4644424
Anf1066	Data integration	Anf1066	AmphiBIO_v1.csv	figshare	doi:10.6084/m9.figshare.4644424	https://doi.org/10.6084/m9.figshare.4644424
Anf1067	Data integration	Anf1067	AmphiBIO_v1.csv	figshare	doi:10.6084/m9.figshare.4644424	https://doi.org/10.6084/m9.figshare.4644424
Anf1068	Data integration	Anf1068	AmphiBIO_v1.csv	figshare	doi:10.6084/m9.figshare.4644424	https://doi.org/10.6084/m9.figshare.4644424
Anf1069	Data integration	Anf1069	AmphiBIO_v1.csv	figshare	doi:10.6084/m9.figshare.4644424	https://doi.org/10.6084/m9.figshare.4644424
Anf1070	Data integration	Anf1070	AmphiBIO_v1.csv	figshare	doi:10.6084/m9.figshare.4644424	https://doi.org/10.6084/m9.figshare.4644424
Anf1071	Data integration	Anf1071	AmphiBIO_v1.csv	figshare	doi:10.6084/m9.figshare.4644424	https://doi.org/10.6084/m9.figshare.4644424
Anf1072	Data integration	Anf1072	AmphiBIO_v1.csv	figshare	doi:10.6084/m9.figshare.4644424	https://doi.org/10.6084/m9.figshare.4644424
Anf1073	Data integration	Anf1073	AmphiBIO_v1.csv	figshare	doi:10.6084/m9.figshare.4644424	https://doi.org/10.6084/m9.figshare.4644424
Anf1074	Data integration	Anf1074	AmphiBIO_v1.csv	figshare	doi:10.6084/m9.figshare.4644424	https://doi.org/10.6084/m9.figshare.4644424
Anf1075	Data integration	Anf1075	AmphiBIO_v1.csv	figshare	doi:10.6084/m9.figshare.4644424	https://doi.org/10.6084/m9.figshare.4644424
Anf1076	Data integration	Anf1076	AmphiBIO_v1.csv	figshare	doi:10.6084/m9.figshare.4644424	https://doi.org/10.6084/m9.figshare.4644424
Anf1077	Data integration	Anf1077	AmphiBIO_v1.csv	figshare	doi:10.6084/m9.figshare.4644424	https://doi.org/10.6084/m9.figshare.4644424
Anf1078	Data integration	Anf1078	AmphiBIO_v1.csv	figshare	doi:10.6084/m9.figshare.4644424	https://doi.org/10.6084/m9.figshare.4644424
Anf1079	Data integration	Anf1079	AmphiBIO_v1.csv	figshare	doi:10.6084/m9.figshare.4644424	https://doi.org/10.6084/m9.figshare.4644424
Anf1080	Data integration	Anf1080	AmphiBIO_v1.csv	figshare	doi:10.6084/m9.figshare.4644424	https://doi.org/10.6084/m9.figshare.4644424
Anf1081	Data integration	Anf1081	AmphiBIO_v1.csv	figshare	doi:10.6084/m9.figshare.4644424	https://doi.org/10.6084/m9.figshare.4644424
Anf1082	Data integration	Anf1082	AmphiBIO_v1.csv	figshare	doi:10.6084/m9.figshare.4644424	https://doi.org/10.6084/m9.figshare.4644424
Anf1083	Data integration	Anf1083	AmphiBIO_v1.csv	figshare	doi:10.6084/m9.figshare.4644424	https://doi.org/10.6084/m9.figshare.4644424
Anf1084	Data integration	Anf1084	AmphiBIO_v1.csv	figshare	doi:10.6084/m9.figshare.4644424	https://doi.org/10.6084/m9.figshare.4644424
Anf1085	Data integration	Anf1085	AmphiBIO_v1.csv	figshare	doi:10.6084/m9.figshare.4644424	https://doi.org/10.6084/m9.figshare.4644424
Anf1086	Data integration	Anf1086	AmphiBIO_v1.csv	figshare	doi:10.6084/m9.figshare.4644424	https://doi.org/10.6084/m9.figshare.4644424
Anf1087	Data integration	Anf1087	AmphiBIO_v1.csv	figshare	doi:10.6084/m9.figshare.4644424	https://doi.org/10.6084/m9.figshare.4644424
Anf1088	Data integration	Anf1088	AmphiBIO_v1.csv	figshare	doi:10.6084/m9.figshare.4644424	https://doi.org/10.6084/m9.figshare.4644424
Anf1089	Data integration	Anf1089	AmphiBIO_v1.csv	figshare	doi:10.6084/m9.figshare.4644424	https://doi.org/10.6084/m9.figshare.4644424
Anf1090	Data integration	Anf1090	AmphiBIO_v1.csv	figshare	doi:10.6084/m9.figshare.4644424	https://doi.org/10.6084/m9.figshare.4644424
Anf1091	Data integration	Anf1091	AmphiBIO_v1.csv	figshare	doi:10.6084/m9.figshare.4644424	https://doi.org/10.6084/m9.figshare.4644424
Anf1092	Data integration	Anf1092	AmphiBIO_v1.csv	figshare	doi:10.6084/m9.figshare.4644424	https://doi.org/10.6084/m9.figshare.4644424
Anf1093	Data integration	Anf1093	AmphiBIO_v1.csv	figshare	doi:10.6084/m9.figshare.4644424	https://doi.org/10.6084/m9.figshare.4644424
Anf1094	Data integration	Anf1094	AmphiBIO_v1.csv	figshare	doi:10.6084/m9.figshare.4644424	https://doi.org/10.6084/m9.figshare.4644424
Anf1095	Data integration	Anf1095	AmphiBIO_v1.csv	figshare	doi:10.6084/m9.figshare.4644424	https://doi.org/10.6084/m9.figshare.4644424
Anf1096	Data integration	Anf1096	AmphiBIO_v1.csv	figshare	doi:10.6084/m9.figshare.4644424	https://doi.org/10.6084/m9.figshare.4644424
Anf1097	Data integration	Anf1097	AmphiBIO_v1.csv	figshare	doi:10.6084/m9.figshare.4644424	https://doi.org/10.6084/m9.figshare.4644424
Anf1098	Data integration	Anf1098	AmphiBIO_v1.csv	figshare	doi:10.6084/m9.figshare.4644424	https://doi.org/10.6084/m9.figshare.4644424
Anf1099	Data integration	Anf1099	AmphiBIO_v1.csv	figshare	doi:10.6084/m9.figshare.4644424	https://doi.org/10.6084/m9.figshare.4644424
Anf1100	Data integration	Anf1100	AmphiBIO_v1.csv	figshare	doi:10.6084/m9.figshare.4644424	https://doi.org/10.6084/m9.figshare.4644424
Anf1101	Data integration	Anf1101	AmphiBIO_v1.csv	figshare	doi:10.6084/m9.figshare.4644424	https://doi.org/10.6084/m9.figshare.4644424
Anf1102	Data integration	Anf1102	AmphiBIO_v1.csv	figshare	doi:10.6084/m9.figshare.4644424	https://doi.org/10.6084/m9.figshare.4644424
Anf1103	Data integration	Anf1103	AmphiBIO_v1.csv	figshare	doi:10.6084/m9.figshare.4644424	https://doi.org/10.6084/m9.figshare.4644424
Anf1104	Data integration	Anf1104	AmphiBIO_v1.csv	figshare	doi:10.6084/m9.figshare.4644424	https://doi.org/10.6084/m9.figshare.4644424
Anf1105	Data integration	Anf1105	AmphiBIO_v1.csv	figshare	doi:10.6084/m9.figshare.4644424	https://doi.org/10.6084/m9.figshare.4644424
Anf1106	Data integration	Anf1106	AmphiBIO_v1.csv	figshare	doi:10.6084/m9.figshare.4644424	https://doi.org/10.6084/m9.figshare.4644424
Anf1107	Data integration	Anf1107	AmphiBIO_v1.csv	figshare	doi:10.6084/m9.figshare.4644424	https://doi.org/10.6084/m9.figshare.4644424
Anf1108	Data integration	Anf1108	AmphiBIO_v1.csv	figshare	doi:10.6084/m9.figshare.4644424	https://doi.org/10.6084/m9.figshare.4644424
Anf1109	Data integration	Anf1109	AmphiBIO_v1.csv	figshare	doi:10.6084/m9.figshare.4644424	https://doi.org/10.6084/m9.figshare.4644424
Anf1110	Data integration	Anf1110	AmphiBIO_v1.csv	figshare	doi:10.6084/m9.figshare.4644424	https://doi.org/10.6084/m9.figshare.4644424
Anf1111	Data integration	Anf1111	AmphiBIO_v1.csv	figshare	doi:10.6084/m9.figshare.4644424	https://doi.org/10.6084/m9.figshare.4644424
Anf1112	Data integration	Anf1112	AmphiBIO_v1.csv	figshare	doi:10.6084/m9.figshare.4644424	https://doi.org/10.6084/m9.figshare.4644424
Anf1113	Data integration	Anf1113	AmphiBIO_v1.csv	figshare	doi:10.6084/m9.figshare.4644424	https://doi.org/10.6084/m9.figshare.4644424
Anf1114	Data integration	Anf1114	AmphiBIO_v1.csv	figshare	doi:10.6084/m9.figshare.4644424	https://doi.org/10.6084/m9.figshare.4644424
Anf1115	Data integration	Anf1115	AmphiBIO_v1.csv	figshare	doi:10.6084/m9.figshare.4644424	https://doi.org/10.6084/m9.figshare.4644424
Anf1116	Data integration	Anf1116	AmphiBIO_v1.csv	figshare	doi:10.6084/m9.figshare.4644424	https://doi.org/10.6084/m9.figshare.4644424
Anf1117	Data integration	Anf1117	AmphiBIO_v1.csv	figshare	doi:10.6084/m9.figshare.4644424	https://doi.org/10.6084/m9.figshare.4644424
Anf1118	Data integration	Anf1118	AmphiBIO_v1.csv	figshare	doi:10.6084/m9.figshare.4644424	https://doi.org/10.6084/m9.figshare.4644424
Anf1119	Data integration	Anf1119	AmphiBIO_v1.csv	figshare	doi:10.6084/m9.figshare.4644424	https://doi.org/10.6084/m9.figshare.4644424
Anf1120	Data integration	Anf1120	AmphiBIO_v1.csv	figshare	doi:10.6084/m9.figshare.4644424	https://doi.org/10.6084/m9.figshare.4644424
Anf1121	Data integration	Anf1121	AmphiBIO_v1.csv	figshare	doi:10.6084/m9.figshare.4644424	https://doi.org/10.6084/m9.figshare.4644424
Anf1122	Data integration	Anf1122	AmphiBIO_v1.csv	figshare	doi:10.6084/m9.figshare.4644424	https://doi.org/10.6084/m9.figshare.4644424
Anf1123	Data integration	Anf1123	AmphiBIO_v1.csv	figshare	doi:10.6084/m9.figshare.4644424	https://doi.org/10.6084/m9.figshare.4644424
Anf1124	Data integration	Anf1124	AmphiBIO_v1.csv	figshare	doi:10.6084/m9.figshare.4644424	https://doi.org/10.6084/m9.figshare.4644424
Anf1125	Data integration	Anf1125	AmphiBIO_v1.csv	figshare	doi:10.6084/m9.figshare.4644424	https://doi.org/10.6084/m9.figshare.4644424
Anf1126	Data integration	Anf1126	AmphiBIO_v1.csv	figshare	doi:10.6084/m9.figshare.4644424	https://doi.org/10.6084/m9.figshare.4644424
Anf1127	Data integration	Anf1127	AmphiBIO_v1.csv	figshare	doi:10.6084/m9.figshare.4644424	https://doi.org/10.6084/m9.figshare.4644424
Anf1128	Data integration	Anf1128	AmphiBIO_v1.csv	figshare	doi:10.6084/m9.figshare.4644424	https://doi.org/10.6084/m9.figshare.4644424
Anf1129	Data integration	Anf1129	AmphiBIO_v1.csv	figshare	doi:10.6084/m9.figshare.4644424	https://doi.org/10.6084/m9.figshare.4644424
Anf1130	Data integration	Anf1130	AmphiBIO_v1.csv	figshare	doi:10.6084/m9.figshare.4644424	https://doi.org/10.6084/m9.figshare.4644424
Anf1131	Data integration	Anf1131	AmphiBIO_v1.csv	figshare	doi:10.6084/m9.figshare.4644424	https://doi.org/10.6084/m9.figshare.4644424
Anf1132	Data integration	Anf1132	AmphiBIO_v1.csv	figshare	doi:10.6084/m9.figshare.4644424	https://doi.org/10.6084/m9.figshare.4644424
Anf1133	Data integration	Anf1133	AmphiBIO_v1.csv	figshare	doi:10.6084/m9.figshare.4644424	https://doi.org/10.6084/m9.figshare.4644424
Anf1134	Data integration	Anf1134	AmphiBIO_v1.csv	figshare	doi:10.6084/m9.figshare.4644424	https://doi.org/10.6084/m9.figshare.4644424
Anf1135	Data integration	Anf1135	AmphiBIO_v1.csv	figshare	doi:10.6084/m9.figshare.4644424	https://doi.org/10.6084/m9.figshare.4644424
Anf1136	Data integration	Anf1136	AmphiBIO_v1.csv	figshare	doi:10.6084/m9.figshare.4644424	https://doi.org/10.6084/m9.figshare.4644424
Anf1137	Data integration	Anf1137	AmphiBIO_v1.csv	figshare	doi:10.6084/m9.figshare.4644424	https://doi.org/10.6084/m9.figshare.4644424
Anf1138	Data integration	Anf1138	AmphiBIO_v1.csv	figshare	doi:10.6084/m9.figshare.4644424	https://doi.org/10.6084/m9.figshare.4644424
Anf1139	Data integration	Anf1139	AmphiBIO_v1.csv	figshare	doi:10.6084/m9.figshare.4644424	https://doi.org/10.6084/m9.figshare.4644424
Anf1140	Data integration	Anf1140	AmphiBIO_v1.csv	figshare	doi:10.6084/m9.figshare.4644424	https://doi.org/10.6084/m9.figshare.4644424
Anf1141	Data integration	Anf1141	AmphiBIO_v1.csv	figshare	doi:10.6084/m9.figshare.4644424	https://doi.org/10.6084/m9.figshare.4644424
Anf1142	Data integration	Anf1142	AmphiBIO_v1.csv	figshare	doi:10.6084/m9.figshare.4644424	https://doi.org/10.6084/m9.figshare.4644424
Anf1143	Data integration	Anf1143	AmphiBIO_v1.csv	figshare	doi:10.6084/m9.figshare.4644424	https://doi.org/10.6084/m9.figshare.4644424
Anf1144	Data integration	Anf1144	AmphiBIO_v1.csv	figshare	doi:10.6084/m9.figshare.4644424	https://doi.org/10.6084/m9.figshare.4644424
Anf1145	Data integration	Anf1145	AmphiBIO_v1.csv	figshare	doi:10.6084/m9.figshare.4644424	https://doi.org/10.6084/m9.figshare.4644424
Anf1146	Data integration	Anf1146	AmphiBIO_v1.csv	figshare	doi:10.6084/m9.figshare.4644424	https://doi.org/10.6084/m9.figshare.4644424
Anf1147	Data integration	Anf1147	AmphiBIO_v1.csv	figshare	doi:10.6084/m9.figshare.4644424	https://doi.org/10.6084/m9.figshare.4644424
Anf1148	Data integration	Anf1148	AmphiBIO_v1.csv	figshare	doi:10.6084/m9.figshare.4644424	https://doi.org/10.6084/m9.figshare.4644424
Anf1149	Data integration	Anf1149	AmphiBIO_v1.csv	figshare	doi:10.6084/m9.figshare.4644424	https://doi.org/10.6084/m9.figshare.4644424
Anf1150	Data integration	Anf1150	AmphiBIO_v1.csv	figshare	doi:10.6084/m9.figshare.4644424	https://doi.org/10.6084/m9.figshare.4644424
Anf1151	Data integration	Anf1151	AmphiBIO_v1.csv	figshare	doi:10.6084/m9.figshare.4644424	https://doi.org/10.6084/m9.figshare.4644424
Anf1152	Data integration	Anf1152	AmphiBIO_v1.csv	figshare	doi:10.6084/m9.figshare.4644424	https://doi.org/10.6084/m9.figshare.4644424
Anf1153	Data integration	Anf1153	AmphiBIO_v1.csv	figshare	doi:10.6084/m9.figshare.4644424	https://doi.org/10.6084/m9.figshare.4644424
Anf1154	Data integration	Anf1154	AmphiBIO_v1.csv	figshare	doi:10.6084/m9.figshare.4644424	https://doi.org/10.6084/m9.figshare.4644424
Anf1155	Data integration	Anf1155	AmphiBIO_v1.csv	figshare	doi:10.6084/m9.figshare.4644424	https://doi.org/10.6084/m9.figshare.4644424
Anf1156	Data integration	Anf1156	AmphiBIO_v1.csv	figshare	doi:10.6084/m9.figshare.4644424	https://doi.org/10.6084/m9.figshare.4644424
Anf1157	Data integration	Anf1157	AmphiBIO_v1.csv	figshare	doi:10.6084/m9.figshare.4644424	https://doi.org/10.6084/m9.figshare.4644424
Anf1158	Data integration	Anf1158	AmphiBIO_v1.csv	figshare	doi:10.6084/m9.figshare.4644424	https://doi.org/10.6084/m9.figshare.4644424
Anf1159	Data integration	Anf1159	AmphiBIO_v1.csv	figshare	doi:10.6084/m9.figshare.4644424	https://doi.org/10.6084/m9.figshare.4644424
Anf1160	Data integration	Anf1160	AmphiBIO_v1.csv	figshare	doi:10.6084/m9.figshare.4644424	https://doi.org/10.6084/m9.figshare.4644424
Anf1161	Data integration	Anf1161	AmphiBIO_v1.csv	figshare	doi:10.6084/m9.figshare.4644424	https://doi.org/10.6084/m9.figshare.4644424
Anf1162	Data integration	Anf1162	AmphiBIO_v1.csv	figshare	doi:10.6084/m9.figshare.4644424	https://doi.org/10.6084/m9.figshare.4644424
Anf1163	Data integration	Anf1163	AmphiBIO_v1.csv	figshare	doi:10.6084/m9.figshare.4644424	https://doi.org/10.6084/m9.figshare.4644424
Anf1164	Data integration	Anf1164	AmphiBIO_v1.csv	figshare	doi:10.6084/m9.figshare.4644424	https://doi.org/10.6084/m9.figshare.4644424
Anf1165	Data integration	Anf1165	AmphiBIO_v1.csv	figshare	doi:10.6084/m9.figshare.4644424	https://doi.org/10.6084/m9.figshare.4644424
Anf1166	Data integration	Anf1166	AmphiBIO_v1.csv	figshare	doi:10.6084/m9.figshare.4644424	https://doi.org/10.6084/m9.figshare.4644424
Anf1167	Data integration	Anf1167	AmphiBIO_v1.csv	figshare	doi:10.6084/m9.figshare.4644424	https://doi.org/10.6084/m9.figshare.4644424
Anf1168	Data integration	Anf1168	AmphiBIO_v1.csv	figshare	doi:10.6084/m9.figshare.4644424	https://doi.org/10.6084/m9.figshare.4644424
Anf1169	Data integration	Anf1169	AmphiBIO_v1.csv	figshare	doi:10.6084/m9.figshare.4644424	https://doi.org/10.6084/m9.figshare.4644424
Anf1170	Data integration	Anf1170	AmphiBIO_v1.csv	figshare	doi:10.6084/m9.figshare.4644424	https://doi.org/10.6084/m9.figshare.4644424
Anf1171	Data integration	Anf1171	AmphiBIO_v1.csv	figshare	doi:10.6084/m9.figshare.4644424	https://doi.org/10.6084/m9.figshare.4644424
Anf1172	Data integration	Anf1172	AmphiBIO_v1.csv	figshare	doi:10.6084/m9.figshare.4644424	https://doi.org/10.6084/m9.figshare.4644424
Anf1173	Data integration	Anf1173	AmphiBIO_v1.csv	figshare	doi:10.6084/m9.figshare.4644424	https://doi.org/10.6084/m9.figshare.4644424
Anf1174	Data integration	Anf1174	AmphiBIO_v1.csv	figshare	doi:10.6084/m9.figshare.4644424	https://doi.org/10.6084/m9.figshare.4644424
Anf1175	Data integration	Anf1175	AmphiBIO_v1.csv	figshare	doi:10.6084/m9.figshare.4644424	https://doi.org/10.6084/m9.figshare.4644424
Anf1176	Data integration	Anf1176	AmphiBIO_v1.csv	figshare	doi:10.6084/m9.figshare.4644424	https://doi.org/10.6084/m9.figshare.4644424
Anf1177	Data integration	Anf1177	AmphiBIO_v1.csv	figshare	doi:10.6084/m9.figshare.4644424	https://doi.org/10.6084/m9.figshare.4644424
Anf1178	Data integration	Anf1178	AmphiBIO_v1.csv	figshare	doi:10.6084/m9.figshare.4644424	https://doi.org/10.6084/m9.figshare.4644424
Anf1179	Data integration	Anf1179	AmphiBIO_v1.csv	figshare	doi:10.6084/m9.figshare.4644424	https://doi.org/10.6084/m9.figshare.4644424
Anf1180	Data integration	Anf1180	AmphiBIO_v1.csv	figshare	doi:10.6084/m9.figshare.4644424	https://doi.org/10.6084/m9.figshare.4644424
Anf1181	Data integration	Anf1181	AmphiBIO_v1.csv	figshare	doi:10.6084/m9.figshare.4644424	https://doi.org/10.6084/m9.figshare.4644424
Anf1182	Data integration	Anf1182	AmphiBIO_v1.csv	figshare	doi:10.6084/m9.figshare.4644424	https://doi.org/10.6084/m9.figshare.4644424
Anf1183	Data integration	Anf1183	AmphiBIO_v1.csv	figshare	doi:10.6084/m9.figshare.4644424	https://doi.org/10.6084/m9.figshare.4644424
Anf1184	Data integration	Anf1184	AmphiBIO_v1.csv	figshare	doi:10.6084/m9.figshare.4644424	https://doi.org/10.6084/m9.figshare.4644424
Anf1185	Data integration	Anf1185	AmphiBIO_v1.csv	figshare	doi:10.6084/m9.figshare.4644424	https://doi.org/10.6084/m9.figshare.4644424
Anf1186	Data integration	Anf1186	AmphiBIO_v1.csv	figshare	doi:10.6084/m9.figshare.4644424	https://doi.org/10.6084/m9.figshare.4644424
Anf1187	Data integration	Anf1187	AmphiBIO_v1.csv	figshare	doi:10.6084/m9.figshare.4644424	https://doi.org/10.6084/m9.figshare.4644424
Anf1188	Data integration	Anf1188	AmphiBIO_v1.csv	figshare	doi:10.6084/m9.figshare.4644424	https://doi.org/10.6084/m9.figshare.4644424
Anf1189	Data integration	Anf1189	AmphiBIO_v1.csv	figshare	doi:10.6084/m9.figshare.4644424	https://doi.org/10.6084/m9.figshare.4644424
Anf1190	Data integration	Anf1190	AmphiBIO_v1.csv	figshare	doi:10.6084/m9.figshare.4644424	https://doi.org/10.6084/m9.figshare.4644424
Anf1191	Data integration	Anf1191	AmphiBIO_v1.csv	figshare	doi:10.6084/m9.figshare.4644424	https://doi.org/10.6084/m9.figshare.4644424
Anf1192	Data integration	Anf1192	AmphiBIO_v1.csv	figshare	doi:10.6084/m9.figshare.4644424	https://doi.org/10.6084/m9.figshare.4644424
Anf1193	Data integration	Anf1193	AmphiBIO_v1.csv	figshare	doi:10.6084/m9.figshare.4644424	https://doi.org/10.6084/m9.figshare.4644424
Anf1194	Data integration	Anf1194	AmphiBIO_v1.csv	figshare	doi:10.6084/m9.figshare.4644424	https://doi.org/10.6084/m9.figshare.4644424
Anf1195	Data integration	Anf1195	AmphiBIO_v1.csv	figshare	doi:10.6084/m9.figshare.4644424	https://doi.org/10.6084/m9.figshare.4644424
Anf1196	Data integration	Anf1196	AmphiBIO_v1.csv	figshare	doi:10.6084/m9.figshare.4644424	https://doi.org/10.6084/m9.figshare.4644424
Anf1197	Data integration	Anf1197	AmphiBIO_v1.csv	figshare	doi:10.6084/m9.figshare.4644424	https://doi.org/10.6084/m9.figshare.4644424
Anf1198	Data integration	Anf1198	AmphiBIO_v1.csv	figshare	doi:10.6084/m9.figshare.4644424	https://doi.org/10.6084/m9.figshare.4644424
Anf1199	Data integration	Anf1199	AmphiBIO_v1.csv	figshare	doi:10.6084/m9.figshare.4644424	https://doi.org/10.6084/m9.figshare.4644424
Anf1200	Data integration	Anf1200	AmphiBIO_v1.csv	figshare	doi:10.6084/m9.figshare.4644424	https://doi.org/10.6084/m9.figshare.4644424
Anf1201	Data integration	Anf1201	AmphiBIO_v1.csv	figshare	doi:10.6084/m9.figshare.4644424	https://doi.org/10.6084/m9.figshare.4644424
Anf1202	Data integration	Anf1202	AmphiBIO_v1.csv	figshare	doi:10.6084/m9.figshare.4644424	https://doi.org/10.6084/m9.figshare.4644424
Anf1203	Data integration	Anf1203	AmphiBIO_v1.csv	figshare	doi:10.6084/m9.figshare.4644424	https://doi.org/10.6084/m9.figshare.4644424
Anf1204	Data integration	Anf1204	AmphiBIO_v1.csv	figshare	doi:10.6084/m9.figshare.4644424	https://doi.org/10.6084/m9.figshare.4644424
Anf1205	Data integration	Anf1205	AmphiBIO_v1.csv	figshare	doi:10.6084/m9.figshare.4644424	https://doi.org/10.6084/m9.figshare.4644424
Anf1206	Data integration	Anf1206	AmphiBIO_v1.csv	figshare	doi:10.6084/m9.figshare.4644424	https://doi.org/10.6084/m9.figshare.4644424
Anf1207	Data integration	Anf1207	AmphiBIO_v1.csv	figshare	doi:10.6084/m9.figshare.4644424	https://doi.org/10.6084/m9.figshare.4644424
Anf1208	Data integration	Anf1208	AmphiBIO_v1.csv	figshare	doi:10.6084/m9.figshare.4644424	https://doi.org/10.6084/m9.figshare.4644424
Anf1209	Data integration	Anf1209	AmphiBIO_v1.csv	figshare	doi:10.6084/m9.figshare.4644424	https://doi.org/10.6084/m9.figshare.4644424
Anf1210	Data integration	Anf1210	AmphiBIO_v1.csv	figshare	doi:10.6084/m9.figshare.4644424	https://doi.org/10.6084/m9.figshare.4644424
Anf1211	Data integration	Anf1211	AmphiBIO_v1.csv	figshare	doi:10.6084/m9.figshare.4644424	https://doi.org/10.6084/m9.figshare.4644424
Anf1212	Data integration	Anf1212	AmphiBIO_v1.csv	figshare	doi:10.6084/m9.figshare.4644424	https://doi.org/10.6084/m9.figshare.4644424
Anf1213	Data integration	Anf1213	AmphiBIO_v1.csv	figshare	doi:10.6084/m9.figshare.4644424	https://doi.org/10.6084/m9.figshare.4644424
Anf1214	Data integration	Anf1214	AmphiBIO_v1.csv	figshare	doi:10.6084/m9.figshare.4644424	https://doi.org/10.6084/m9.figshare.4644424
Anf1215	Data integration	Anf1215	AmphiBIO_v1.csv	figshare	doi:10.6084/m9.figshare.4644424	https://doi.org/10.6084/m9.figshare.4644424
Anf1216	Data integration	Anf1216	AmphiBIO_v1.csv	figshare	doi:10.6084/m9.figshare.4644424	https://doi.org/10.6084/m9.figshare.4644424
Anf1217	Data integration	Anf1217	AmphiBIO_v1.csv	figshare	doi:10.6084/m9.figshare.4644424	https://doi.org/10.6084/m9.figshare.4644424
Anf1218	Data integration	Anf1218	AmphiBIO_v1.csv	figshare	doi:10.6084/m9.figshare.4644424	https://doi.org/10.6084/m9.figshare.4644424
Anf1219	Data integration	Anf1219	AmphiBIO_v1.csv	figshare	doi:10.6084/m9.figshare.4644424	https://doi.org/10.6084/m9.figshare.4644424
Anf1220	Data integration	Anf1220	AmphiBIO_v1.csv	figshare	doi:10.6084/m9.figshare.4644424	https://doi.org/10.6084/m9.figshare.4644424
Anf1221	Data integration	Anf1221	AmphiBIO_v1.csv	figshare	doi:10.6084/m9.figshare.4644424	https://doi.org/10.6084/m9.figshare.4644424
Anf1222	Data integration	Anf1222	AmphiBIO_v1.csv	figshare	doi:10.6084/m9.figshare.4644424	https://doi.org/10.6084/m9.figshare.4644424
Anf1223	Data integration	Anf1223	AmphiBIO_v1.csv	figshare	doi:10.6084/m9.figshare.4644424	https://doi.org/10.6084/m9.figshare.4644424
Anf1224	Data integration	Anf1224	AmphiBIO_v1.csv	figshare	doi:10.6084/m9.figshare.4644424	https://doi.org/10.6084/m9.figshare.4644424
Anf1225	Data integration	Anf1225	AmphiBIO_v1.csv	figshare	doi:10.6084/m9.figshare.4644424	https://doi.org/10.6084/m9.figshare.4644424
Anf1226	Data integration	Anf1226	AmphiBIO_v1.csv	figshare	doi:10.6084/m9.figshare.4644424	https://doi.org/10.6084/m9.figshare.4644424
Anf1227	Data integration	Anf1227	AmphiBIO_v1.csv	figshare	doi:10.6084/m9.figshare.4644424	https://doi.org/10.6084/m9.figshare.4644424
Anf1228	Data integration	Anf1228	AmphiBIO_v1.csv	figshare	doi:10.6084/m9.figshare.4644424	https://doi.org/10.6084/m9.figshare.4644424
Anf1229	Data integration	Anf1229	AmphiBIO_v1.csv	figshare	doi:10.6084/m9.figshare.4644424	https://doi.org/10.6084/m9.figshare.4644424
Anf1230	Data integration	Anf1230	AmphiBIO_v1.csv	figshare	doi:10.6084/m9.figshare.4644424	https://doi.org/10.6084/m9.figshare.4644424
Anf1231	Data integration	Anf1231	AmphiBIO_v1.csv	figshare	doi:10.6084/m9.figshare.4644424	https://doi.org/10.6084/m9.figshare.4644424
Anf1232	Data integration	Anf1232	AmphiBIO_v1.csv	figshare	doi:10.6084/m9.figshare.4644424	https://doi.org/10.6084/m9.figshare.4644424
Anf1233	Data integration	Anf1233	AmphiBIO_v1.csv	figshare	doi:10.6084/m9.figshare.4644424	https://doi.org/10.6084/m9.figshare.4644424
Anf1234	Data integration	Anf1234	AmphiBIO_v1.csv	figshare	doi:10.6084/m9.figshare.4644424	https://doi.org/10.6084/m9.figshare.4644424
Anf1235	Data integration	Anf1235	AmphiBIO_v1.csv	figshare	doi:10.6084/m9.figshare.4644424	https://doi.org/10.6084/m9.figshare.4644424
Anf1236	Data integration	Anf1236	AmphiBIO_v1.csv	figshare	doi:10.6084/m9.figshare.4644424	https://doi.org/10.6084/m9.figshare.4644424
Anf1237	Data integration	Anf1237	AmphiBIO_v1.csv	figshare	doi:10.6084/m9.figshare.4644424	https://doi.org/10.6084/m9.figshare.4644424
Anf1238	Data integration	Anf1238	AmphiBIO_v1.csv	figshare	doi:10.6084/m9.figshare.4644424	https://doi.org/10.6084/m9.figshare.4644424
Anf1239	Data integration	Anf1239	AmphiBIO_v1.csv	figshare	doi:10.6084/m9.figshare.4644424	https://doi.org/10.6084/m9.figshare.4644424
Anf1240	Data integration	Anf1240	AmphiBIO_v1.csv	figshare	doi:10.6084/m9.figshare.4644424	https://doi.org/10.6084/m9.figshare.4644424
Anf1241	Data integration	Anf1241	AmphiBIO_v1.csv	figshare	doi:10.6084/m9.figshare.4644424	https://doi.org/10.6084/m9.figshare.4644424
Anf1242	Data integration	Anf1242	AmphiBIO_v1.csv	figshare	doi:10.6084/m9.figshare.4644424	https://doi.org/10.6084/m9.figshare.4644424
Anf1243	Data integration	Anf1243	AmphiBIO_v1.csv	figshare	doi:10.6084/m9.figshare.4644424	https://doi.org/10.6084/m9.figshare.4644424
Anf1244	Data integration	Anf1244	AmphiBIO_v1.csv	figshare	doi:10.6084/m9.figshare.4644424	https://doi.org/10.6084/m9.figshare.4644424
Anf1245	Data integration	Anf1245	AmphiBIO_v1.csv	figshare	doi:10.6084/m9.figshare.4644424	https://doi.org/10.6084/m9.figshare.4644424
Anf1246	Data integration	Anf1246	AmphiBIO_v1.csv	figshare	doi:10.6084/m9.figshare.4644424	https://doi.org/10.6084/m9.figshare.4644424
Anf1247	Data integration	Anf1247	AmphiBIO_v1.csv	figshare	doi:10.6084/m9.figshare.4644424	https://doi.org/10.6084/m9.figshare.4644424
Anf1248	Data integration	Anf1248	AmphiBIO_v1.csv	figshare	doi:10.6084/m9.figshare.4644424	https://doi.org/10.6084/m9.figshare.4644424
Anf1249	Data integration	Anf1249	AmphiBIO_v1.csv	figshare	doi:10.6084/m9.figshare.4644424	https://doi.org/10.6084/m9.figshare.4644424
Anf1250	Data integration	Anf1250	AmphiBIO_v1.csv	figshare	doi:10.6084/m9.figshare.4644424	https://doi.org/10.6084/m9.figshare.4644424
Anf1251	Data integration	Anf1251	AmphiBIO_v1.csv	figshare	doi:10.6084/m9.figshare.4644424	https://doi.org/10.6084/m9.figshare.4644424
Anf1252	Data integration	Anf1252	AmphiBIO_v1.csv	figshare	doi:10.6084/m9.figshare.4644424	https://doi.org/10.6084/m9.figshare.4644424
Anf1253	Data integration	Anf1253	AmphiBIO_v1.csv	figshare	doi:10.6084/m9.figshare.4644424	https://doi.org/10.6084/m9.figshare.4644424
Anf1254	Data integration	Anf1254	AmphiBIO_v1.csv	figshare	doi:10.6084/m9.figshare.4644424	https://doi.org/10.6084/m9.figshare.4644424
Anf1255	Data integration	Anf1255	AmphiBIO_v1.csv	figshare	doi:10.6084/m9.figshare.4644424	https://doi.org/10.6084/m9.figshare.4644424
Anf1256	Data integration	Anf1256	AmphiBIO_v1.csv	figshare	doi:10.6084/m9.figshare.4644424	https://doi.org/10.6084/m9.figshare.4644424
Anf1257	Data integration	Anf1257	AmphiBIO_v1.csv	figshare	doi:10.6084/m9.figshare.4644424	https://doi.org/10.6084/m9.figshare.4644424
Anf1258	Data integration	Anf1258	AmphiBIO_v1.csv	figshare	doi:10.6084/m9.figshare.4644424	https://doi.org/10.6084/m9.figshare.4644424
Anf1259	Data integration	Anf1259	AmphiBIO_v1.csv	figshare	doi:10.6084/m9.figshare.4644424	https://doi.org/10.6084/m9.figshare.4644424
Anf1260	Data integration	Anf1260	AmphiBIO_v1.csv	figshare	doi:10.6084/m9.figshare.4644424	https://doi.org/10.6084/m9.figshare.4644424
Anf1261	Data integration	Anf1261	AmphiBIO_v1.csv	figshare	doi:10.6084/m9.figshare.4644424	https://doi.org/10.6084/m9.figshare.4644424
Anf1262	Data integration	Anf1262	AmphiBIO_v1.csv	figshare	doi:10.6084/m9.figshare.4644424	https://doi.org/10.6084/m9.figshare.4644424
Anf1263	Data integration	Anf1263	AmphiBIO_v1.csv	figshare	doi:10.6084/m9.figshare.4644424	https://doi.org/10.6084/m9.figshare.4644424
Anf1264	Data integration	Anf1264	AmphiBIO_v1.csv	figshare	doi:10.6084/m9.figshare.4644424	https://doi.org/10.6084/m9.figshare.4644424
Anf1265	Data integration	Anf1265	AmphiBIO_v1.csv	figshare	doi:10.6084/m9.figshare.4644424	https://doi.org/10.6084/m9.figshare.4644424
Anf1266	Data integration	Anf1266	AmphiBIO_v1.csv	figshare	doi:10.6084/m9.figshare.4644424	https://doi.org/10.6084/m9.figshare.4644424
Anf1267	Data integration	Anf1267	AmphiBIO_v1.csv	figshare	doi:10.6084/m9.figshare.4644424	https://doi.org/10.6084/m9.figshare.4644424
Anf1268	Data integration	Anf1268	AmphiBIO_v1.csv	figshare	doi:10.6084/m9.figshare.4644424	https://doi.org/10.6084/m9.figshare.4644424
Anf1269	Data integration	Anf1269	AmphiBIO_v1.csv	figshare	doi:10.6084/m9.figshare.4644424	https://doi.org/10.6084/m9.figshare.4644424
Anf1270	Data integration	Anf1270	AmphiBIO_v1.csv	figshare	doi:10.6084/m9.figshare.4644424	https://doi.org/10.6084/m9.figshare.4644424
Anf1271	Data integration	Anf1271	AmphiBIO_v1.csv	figshare	doi:10.6084/m9.figshare.4644424	https://doi.org/10.6084/m9.figshare.4644424
Anf1272	Data integration	Anf1272	AmphiBIO_v1.csv	figshare	doi:10.6084/m9.figshare.4644424	https://doi.org/10.6084/m9.figshare.4644424
Anf1273	Data integration	Anf1273	AmphiBIO_v1.csv	figshare	doi:10.6084/m9.figshare.4644424	https://doi.org/10.6084/m9.figshare.4644424
Anf1274	Data integration	Anf1274	AmphiBIO_v1.csv	figshare	doi:10.6084/m9.figshare.4644424	https://doi.org/10.6084/m9.figshare.4644424
Anf1275	Data integration	Anf1275	AmphiBIO_v1.csv	figshare	doi:10.6084/m9.figshare.4644424	https://doi.org/10.6084/m9.figshare.4644424
Anf1276	Data integration	Anf1276	AmphiBIO_v1.csv	figshare	doi:10.6084/m9.figshare.4644424	https://doi.org/10.6084/m9.figshare.4644424
Anf1277	Data integration	Anf1277	AmphiBIO_v1.csv	figshare	doi:10.6084/m9.figshare.4644424	https://doi.org/10.6084/m9.figshare.4644424
Anf1278	Data integration	Anf1278	AmphiBIO_v1.csv	figshare	doi:10.6084/m9.figshare.4644424	https://doi.org/10.6084/m9.figshare.4644424
Anf1279	Data integration	Anf1279	AmphiBIO_v1.csv	figshare	doi:10.6084/m9.figshare.4644424	https://doi.org/10.6084/m9.figshare.4644424
Anf1280	Data integration	Anf1280	AmphiBIO_v1.csv	figshare	doi:10.6084/m9.figshare.4644424	https://doi.org/10.6084/m9.figshare.4644424
Anf1281	Data integration	Anf1281	AmphiBIO_v1.csv	figshare	doi:10.6084/m9.figshare.4644424	https://doi.org/10.6084/m9.figshare.4644424
Anf1282	Data integration	Anf1282	AmphiBIO_v1.csv	figshare	doi:10.6084/m9.figshare.4644424	https://doi.org/10.6084/m9.figshare.4644424
Anf1283	Data integration	Anf1283	AmphiBIO_v1.csv	figshare	doi:10.6084/m9.figshare.4644424	https://doi.org/10.6084/m9.figshare.4644424
Anf1284	Data integration	Anf1284	AmphiBIO_v1.csv	figshare	doi:10.6084/m9.figshare.4644424	https://doi.org/10.6084/m9.figshare.4644424
Anf1285	Data integration	Anf1285	AmphiBIO_v1.csv	figshare	doi:10.6084/m9.figshare.4644424	https://doi.org/10.6084/m9.figshare.4644424
Anf1286	Data integration	Anf1286	AmphiBIO_v1.csv	figshare	doi:10.6084/m9.figshare.4644424	https://doi.org/10.6084/m9.figshare.4644424
Anf1287	Data integration	Anf1287	AmphiBIO_v1.csv	figshare	doi:10.6084/m9.figshare.4644424	https://doi.org/10.6084/m9.figshare.4644424
Anf1288	Data integration	Anf1288	AmphiBIO_v1.csv	figshare	doi:10.6084/m9.figshare.4644424	https://doi.org/10.6084/m9.figshare.4644424
Anf1289	Data integration	Anf1289	AmphiBIO_v1.csv	figshare	doi:10.6084/m9.figshare.4644424	https://doi.org/10.6084/m9.figshare.4644424
Anf1290	Data integration	Anf1290	AmphiBIO_v1.csv	figshare	doi:10.6084/m9.figshare.4644424	https://doi.org/10.6084/m9.figshare.4644424
Anf1291	Data integration	Anf1291	AmphiBIO_v1.csv	figshare	doi:10.6084/m9.figshare.4644424	https://doi.org/10.6084/m9.figshare.4644424
Anf1292	Data integration	Anf1292	AmphiBIO_v1.csv	figshare	doi:10.6084/m9.figshare.4644424	https://doi.org/10.6084/m9.figshare.4644424
Anf1293	Data integration	Anf1293	AmphiBIO_v1.csv	figshare	doi:10.6084/m9.figshare.4644424	https://doi.org/10.6084/m9.figshare.4644424
Anf1294	Data integration	Anf1294	AmphiBIO_v1.csv	figshare	doi:10.6084/m9.figshare.4644424	https://doi.org/10.6084/m9.figshare.4644424
Anf1295	Data integration	Anf1295	AmphiBIO_v1.csv	figshare	doi:10.6084/m9.figshare.4644424	https://doi.org/10.6084/m9.figshare.4644424
Anf1296	Data integration	Anf1296	AmphiBIO_v1.csv	figshare	doi:10.6084/m9.figshare.4644424	https://doi.org/10.6084/m9.figshare.4644424
Anf1297	Data integration	Anf1297	AmphiBIO_v1.csv	figshare	doi:10.6084/m9.figshare.4644424	https://doi.org/10.6084/m9.figshare.4644424
Anf1298	Data integration	Anf1298	AmphiBIO_v1.csv	figshare	doi:10.6084/m9.figshare.4644424	https://doi.org/10.6084/m9.figshare.4644424
Anf1299	Data integration	Anf1299	AmphiBIO_v1.csv	figshare	doi:10.6084/m9.figshare.4644424	https://doi.org/10.6084/m9.figshare.4644424
Anf1300	Data integration	Anf1300	AmphiBIO_v1.csv	figshare	doi:10.6084/m9.figshare.4644424	https://doi.org/10.6084/m9.figshare.4644424
Anf1301	Data integration	Anf1301	AmphiBIO_v1.csv	figshare	doi:10.6084/m9.figshare.4644424	https://doi.org/10.6084/m9.figshare.4644424
Anf1302	Data integration	Anf1302	AmphiBIO_v1.csv	figshare	doi:10.6084/m9.figshare.4644424	https://doi.org/10.6084/m9.figshare.4644424
Anf1303	Data integration	Anf1303	AmphiBIO_v1.csv	figshare	doi:10.6084/m9.figshare.4644424	https://doi.org/10.6084/m9.figshare.4644424
Anf1304	Data integration	Anf1304	AmphiBIO_v1.csv	figshare	doi:10.6084/m9.figshare.4644424	https://doi.org/10.6084/m9.figshare.4644424
Anf1305	Data integration	Anf1305	AmphiBIO_v1.csv	figshare	doi:10.6084/m9.figshare.4644424	https://doi.org/10.6084/m9.figshare.4644424
Anf1306	Data integration	Anf1306	AmphiBIO_v1.csv	figshare	doi:10.6084/m9.figshare.4644424	https://doi.org/10.6084/m9.figshare.4644424
Anf1307	Data integration	Anf1307	AmphiBIO_v1.csv	figshare	doi:10.6084/m9.figshare.4644424	https://doi.org/10.6084/m9.figshare.4644424
Anf1308	Data integration	Anf1308	AmphiBIO_v1.csv	figshare	doi:10.6084/m9.figshare.4644424	https://doi.org/10.6084/m9.figshare.4644424
Anf1309	Data integration	Anf1309	AmphiBIO_v1.csv	figshare	doi:10.6084/m9.figshare.4644424	https://doi.org/10.6084/m9.figshare.4644424
Anf1310	Data integration	Anf1310	AmphiBIO_v1.csv	figshare	doi:10.6084/m9.figshare.4644424	https://doi.org/10.6084/m9.figshare.4644424
Anf1311	Data integration	Anf1311	AmphiBIO_v1.csv	figshare	doi:10.6084/m9.figshare.4644424	https://doi.org/10.6084/m9.figshare.4644424
Anf1312	Data integration	Anf1312	AmphiBIO_v1.csv	figshare	doi:10.6084/m9.figshare.4644424	https://doi.org/10.6084/m9.figshare.4644424
Anf1313	Data integration	Anf1313	AmphiBIO_v1.csv	figshare	doi:10.6084/m9.figshare.4644424	https://doi.org/10.6084/m9.figshare.4644424
Anf1314	Data integration	Anf1314	AmphiBIO_v1.csv	figshare	doi:10.6084/m9.figshare.4644424	https://doi.org/10.6084/m9.figshare.4644424
Anf1315	Data integration	Anf1315	AmphiBIO_v1.csv	figshare	doi:10.6084/m9.figshare.4644424	https://doi.org/10.6084/m9.figshare.4644424
Anf1316	Data integration	Anf1316	AmphiBIO_v1.csv	figshare	doi:10.6084/m9.figshare.4644424	https://doi.org/10.6084/m9.figshare.4644424
Anf1317	Data integration	Anf1317	AmphiBIO_v1.csv	figshare	doi:10.6084/m9.figshare.4644424	https://doi.org/10.6084/m9.figshare.4644424
Anf1318	Data integration	Anf1318	AmphiBIO_v1.csv	figshare	doi:10.6084/m9.figshare.4644424	https://doi.org/10.6084/m9.figshare.4644424
Anf1319	Data integration	Anf1319	AmphiBIO_v1.csv	figshare	doi:10.6084/m9.figshare.4644424	https://doi.org/10.6084/m9.figshare.4644424
Anf1320	Data integration	Anf1320	AmphiBIO_v1.csv	figshare	doi:10.6084/m9.figshare.4644424	https://doi.org/10.6084/m9.figshare.4644424
Anf1321	Data integration	Anf1321	AmphiBIO_v1.csv	figshare	doi:10.6084/m9.figshare.4644424	https://doi.org/10.6084/m9.figshare.4644424
Anf1322	Data integration	Anf1322	AmphiBIO_v1.csv	figshare	doi:10.6084/m9.figshare.4644424	https://doi.org/10.6084/m9.figshare.4644424
Anf1323	Data integration	Anf1323	AmphiBIO_v1.csv	figshare	doi:10.6084/m9.figshare.4644424	https://doi.org/10.6084/m9.figshare.4644424
Anf1324	Data integration	Anf1324	AmphiBIO_v1.csv	figshare	doi:10.6084/m9.figshare.4644424	https://doi.org/10.6084/m9.figshare.4644424
Anf1325	Data integration	Anf1325	AmphiBIO_v1.csv	figshare	doi:10.6084/m9.figshare.4644424	https://doi.org/10.6084/m9.figshare.4644424
Anf1326	Data integration	Anf1326	AmphiBIO_v1.csv	figshare	doi:10.6084/m9.figshare.4644424	https://doi.org/10.6084/m9.figshare.4644424
Anf1327	Data integration	Anf1327	AmphiBIO_v1.csv	figshare	doi:10.6084/m9.figshare.4644424	https://doi.org/10.6084/m9.figshare.4644424
Anf1328	Data integration	Anf1328	AmphiBIO_v1.csv	figshare	doi:10.6084/m9.figshare.4644424	https://doi.org/10.6084/m9.figshare.4644424
Anf1329	Data integration	Anf1329	AmphiBIO_v1.csv	figshare	doi:10.6084/m9.figshare.4644424	https://doi.org/10.6084/m9.figshare.4644424
Anf1330	Data integration	Anf1330	AmphiBIO_v1.csv	figshare	doi:10.6084/m9.figshare.4644424	https://doi.org/10.6084/m9.figshare.4644424
Anf1331	Data integration	Anf1331	AmphiBIO_v1.csv	figshare	doi:10.6084/m9.figshare.4644424	https://doi.org/10.6084/m9.figshare.4644424
Anf1332	Data integration	Anf1332	AmphiBIO_v1.csv	figshare	doi:10.6084/m9.figshare.4644424	https://doi.org/10.6084/m9.figshare.4644424
Anf1333	Data integration	Anf1333	AmphiBIO_v1.csv	figshare	doi:10.6084/m9.figshare.4644424	https://doi.org/10.6084/m9.figshare.4644424
Anf1334	Data integration	Anf1334	AmphiBIO_v1.csv	figshare	doi:10.6084/m9.figshare.4644424	https://doi.org/10.6084/m9.figshare.4644424
Anf1335	Data integration	Anf1335	AmphiBIO_v1.csv	figshare	doi:10.6084/m9.figshare.4644424	https://doi.org/10.6084/m9.figshare.4644424
Anf1336	Data integration	Anf1336	AmphiBIO_v1.csv	figshare	doi:10.6084/m9.figshare.4644424	https://doi.org/10.6084/m9.figshare.4644424
Anf1337	Data integration	Anf1337	AmphiBIO_v1.csv	figshare	doi:10.6084/m9.figshare.4644424	https://doi.org/10.6084/m9.figshare.4644424
Anf1338	Data integration	Anf1338	AmphiBIO_v1.csv	figshare	doi:10.6084/m9.figshare.4644424	https://doi.org/10.6084/m9.figshare.4644424
Anf1339	Data integration	Anf1339	AmphiBIO_v1.csv	figshare	doi:10.6084/m9.figshare.4644424	https://doi.org/10.6084/m9.figshare.4644424
Anf1340	Data integration	Anf1340	AmphiBIO_v1.csv	figshare	doi:10.6084/m9.figshare.4644424	https://doi.org/10.6084/m9.figshare.4644424
Anf1341	Data integration	Anf1341	AmphiBIO_v1.csv	figshare	doi:10.6084/m9.figshare.4644424	https://doi.org/10.6084/m9.figshare.4644424
Anf1342	Data integration	Anf1342	AmphiBIO_v1.csv	figshare	doi:10.6084/m9.figshare.4644424	https://doi.org/10.6084/m9.figshare.4644424
Anf1343	Data integration	Anf1343	AmphiBIO_v1.csv	figshare	doi:10.6084/m9.figshare.4644424	https://doi.org/10.6084/m9.figshare.4644424
Anf1344	Data integration	Anf1344	AmphiBIO_v1.csv	figshare	doi:10.6084/m9.figshare.4644424	https://doi.org/10.6084/m9.figshare.4644424
Anf1345	Data integration	Anf1345	AmphiBIO_v1.csv	figshare	doi:10.6084/m9.figshare.4644424	https://doi.org/10.6084/m9.figshare.4644424
Anf1346	Data integration	Anf1346	AmphiBIO_v1.csv	figshare	doi:10.6084/m9.figshare.4644424	https://doi.org/10.6084/m9.figshare.4644424
Anf1347	Data integration	Anf1347	AmphiBIO_v1.csv	figshare	doi:10.6084/m9.figshare.4644424	https://doi.org/10.6084/m9.figshare.4644424
Anf1348	Data integration	Anf1348	AmphiBIO_v1.csv	figshare	doi:10.6084/m9.figshare.4644424	https://doi.org/10.6084/m9.figshare.4644424
Anf1349	Data integration	Anf1349	AmphiBIO_v1.csv	figshare	doi:10.6084/m9.figshare.4644424	https://doi.org/10.6084/m9.figshare.4644424
Anf1350	Data integration	Anf1350	AmphiBIO_v1.csv	figshare	doi:10.6084/m9.figshare.4644424	https://doi.org/10.6084/m9.figshare.4644424
Anf1351	Data integration	Anf1351	AmphiBIO_v1.csv	figshare	doi:10.6084/m9.figshare.4644424	https://doi.org/10.6084/m9.figshare.4644424
Anf1352	Data integration	Anf1352	AmphiBIO_v1.csv	figshare	doi:10.6084/m9.figshare.4644424	https://doi.org/10.6084/m9.figshare.4644424
Anf1353	Data integration	Anf1353	AmphiBIO_v1.csv	figshare	doi:10.6084/m9.figshare.4644424	https://doi.org/10.6084/m9.figshare.4644424
Anf1354	Data integration	Anf1354	AmphiBIO_v1.csv	figshare	doi:10.6084/m9.figshare.4644424	https://doi.org/10.6084/m9.figshare.4644424
Anf1355	Data integration	Anf1355	AmphiBIO_v1.csv	figshare	doi:10.6084/m9.figshare.4644424	https://doi.org/10.6084/m9.figshare.4644424
Anf1356	Data integration	Anf1356	AmphiBIO_v1.csv	figshare	doi:10.6084/m9.figshare.4644424	https://doi.org/10.6084/m9.figshare.4644424
Anf1357	Data integration	Anf1357	AmphiBIO_v1.csv	figshare	doi:10.6084/m9.figshare.4644424	https://doi.org/10.6084/m9.figshare.4644424
Anf1358	Data integration	Anf1358	AmphiBIO_v1.csv	figshare	doi:10.6084/m9.figshare.4644424	https://doi.org/10.6084/m9.figshare.4644424
Anf1359	Data integration	Anf1359	AmphiBIO_v1.csv	figshare	doi:10.6084/m9.figshare.4644424	https://doi.org/10.6084/m9.figshare.4644424
Anf1360	Data integration	Anf1360	AmphiBIO_v1.csv	figshare	doi:10.6084/m9.figshare.4644424	https://doi.org/10.6084/m9.figshare.4644424
Anf1361	Data integration	Anf1361	AmphiBIO_v1.csv	figshare	doi:10.6084/m9.figshare.4644424	https://doi.org/10.6084/m9.figshare.4644424
Anf1362	Data integration	Anf1362	AmphiBIO_v1.csv	figshare	doi:10.6084/m9.figshare.4644424	https://doi.org/10.6084/m9.figshare.4644424
Anf1363	Data integration	Anf1363	AmphiBIO_v1.csv	figshare	doi:10.6084/m9.figshare.4644424	https://doi.org/10.6084/m9.figshare.4644424
Anf1364	Data integration	Anf1364	AmphiBIO_v1.csv	figshare	doi:10.6084/m9.figshare.4644424	https://doi.org/10.6084/m9.figshare.4644424
Anf1365	Data integration	Anf1365	AmphiBIO_v1.csv	figshare	doi:10.6084/m9.figshare.4644424	https://doi.org/10.6084/m9.figshare.4644424
Anf1366	Data integration	Anf1366	AmphiBIO_v1.csv	figshare	doi:10.6084/m9.figshare.4644424	https://doi.org/10.6084/m9.figshare.4644424
Anf1367	Data integration	Anf1367	AmphiBIO_v1.csv	figshare	doi:10.6084/m9.figshare.4644424	https://doi.org/10.6084/m9.figshare.4644424
Anf1368	Data integration	Anf1368	AmphiBIO_v1.csv	figshare	doi:10.6084/m9.figshare.4644424	https://doi.org/10.6084/m9.figshare.4644424
Anf1369	Data integration	Anf1369	AmphiBIO_v1.csv	figshare	doi:10.6084/m9.figshare.4644424	https://doi.org/10.6084/m9.figshare.4644424
Anf1370	Data integration	Anf1370	AmphiBIO_v1.csv	figshare	doi:10.6084/m9.figshare.4644424	https://doi.org/10.6084/m9.figshare.4644424
Anf1371	Data integration	Anf1371	AmphiBIO_v1.csv	figshare	doi:10.6084/m9.figshare.4644424	https://doi.org/10.6084/m9.figshare.4644424
Anf1372	Data integration	Anf1372	AmphiBIO_v1.csv	figshare	doi:10.6084/m9.figshare.4644424	https://doi.org/10.6084/m9.figshare.4644424
Anf1373	Data integration	Anf1373	AmphiBIO_v1.csv	figshare	doi:10.6084/m9.figshare.4644424	https://doi.org/10.6084/m9.figshare.4644424
Anf1374	Data integration	Anf1374	AmphiBIO_v1.csv	figshare	doi:10.6084/m9.figshare.4644424	https://doi.org/10.6084/m9.figshare.4644424
Anf1375	Data integration	Anf1375	AmphiBIO_v1.csv	figshare	doi:10.6084/m9.figshare.4644424	https://doi.org/10.6084/m9.figshare.4644424
Anf1376	Data integration	Anf1376	AmphiBIO_v1.csv	figshare	doi:10.6084/m9.figshare.4644424	https://doi.org/10.6084/m9.figshare.4644424
Anf1377	Data integration	Anf1377	AmphiBIO_v1.csv	figshare	doi:10.6084/m9.figshare.4644424	https://doi.org/10.6084/m9.figshare.4644424
Anf1378	Data integration	Anf1378	AmphiBIO_v1.csv	figshare	doi:10.6084/m9.figshare.4644424	https://doi.org/10.6084/m9.figshare.4644424
Anf1379	Data integration	Anf1379	AmphiBIO_v1.csv	figshare	doi:10.6084/m9.figshare.4644424	https://doi.org/10.6084/m9.figshare.4644424
Anf1380	Data integration	Anf1380	AmphiBIO_v1.csv	figshare	doi:10.6084/m9.figshare.4644424	https://doi.org/10.6084/m9.figshare.4644424
Anf1381	Data integration	Anf1381	AmphiBIO_v1.csv	figshare	doi:10.6084/m9.figshare.4644424	https://doi.org/10.6084/m9.figshare.4644424
Anf1382	Data integration	Anf1382	AmphiBIO_v1.csv	figshare	doi:10.6084/m9.figshare.4644424	https://doi.org/10.6084/m9.figshare.4644424
Anf1383	Data integration	Anf1383	AmphiBIO_v1.csv	figshare	doi:10.6084/m9.figshare.4644424	https://doi.org/10.6084/m9.figshare.4644424
Anf1384	Data integration	Anf1384	AmphiBIO_v1.csv	figshare	doi:10.6084/m9.figshare.4644424	https://doi.org/10.6084/m9.figshare.4644424
Anf1385	Data integration	Anf1385	AmphiBIO_v1.csv	figshare	doi:10.6084/m9.figshare.4644424	https://doi.org/10.6084/m9.figshare.4644424
Anf1386	Data integration	Anf1386	AmphiBIO_v1.csv	figshare	doi:10.6084/m9.figshare.4644424	https://doi.org/10.6084/m9.figshare.4644424
Anf1387	Data integration	Anf1387	AmphiBIO_v1.csv	figshare	doi:10.6084/m9.figshare.4644424	https://doi.org/10.6084/m9.figshare.4644424
Anf1388	Data integration	Anf1388	AmphiBIO_v1.csv	figshare	doi:10.6084/m9.figshare.4644424	https://doi.org/10.6084/m9.figshare.4644424
Anf1389	Data integration	Anf1389	AmphiBIO_v1.csv	figshare	doi:10.6084/m9.figshare.4644424	https://doi.org/10.6084/m9.figshare.4644424
Anf1390	Data integration	Anf1390	AmphiBIO_v1.csv	figshare	doi:10.6084/m9.figshare.4644424	https://doi.org/10.6084/m9.figshare.4644424
Anf1391	Data integration	Anf1391	AmphiBIO_v1.csv	figshare	doi:10.6084/m9.figshare.4644424	https://doi.org/10.6084/m9.figshare.4644424
Anf1392	Data integration	Anf1392	AmphiBIO_v1.csv	figshare	doi:10.6084/m9.figshare.4644424	https://doi.org/10.6084/m9.figshare.4644424
Anf1393	Data integration	Anf1393	AmphiBIO_v1.csv	figshare	doi:10.6084/m9.figshare.4644424	https://doi.org/10.6084/m9.figshare.4644424
Anf1394	Data integration	Anf1394	AmphiBIO_v1.csv	figshare	doi:10.6084/m9.figshare.4644424	https://doi.org/10.6084/m9.figshare.4644424
Anf1395	Data integration	Anf1395	AmphiBIO_v1.csv	figshare	doi:10.6084/m9.figshare.4644424	https://doi.org/10.6084/m9.figshare.4644424
Anf1396	Data integration	Anf1396	AmphiBIO_v1.csv	figshare	doi:10.6084/m9.figshare.4644424	https://doi.org/10.6084/m9.figshare.4644424
Anf1397	Data integration	Anf1397	AmphiBIO_v1.csv	figshare	doi:10.6084/m9.figshare.4644424	https://doi.org/10.6084/m9.figshare.4644424
Anf1398	Data integration	Anf1398	AmphiBIO_v1.csv	figshare	doi:10.6084/m9.figshare.4644424	https://doi.org/10.6084/m9.figshare.4644424
Anf1399	Data integration	Anf1399	AmphiBIO_v1.csv	figshare	doi:10.6084/m9.figshare.4644424	https://doi.org/10.6084/m9.figshare.4644424
Anf1400	Data integration	Anf1400	AmphiBIO_v1.csv	figshare	doi:10.6084/m9.figshare.4644424	https://doi.org/10.6084/m9.figshare.4644424
Anf1401	Data integration	Anf1401	AmphiBIO_v1.csv	figshare	doi:10.6084/m9.figshare.4644424	https://doi.org/10.6084/m9.figshare.4644424
Anf1402	Data integration	Anf1402	AmphiBIO_v1.csv	figshare	doi:10.6084/m9.figshare.4644424	https://doi.org/10.6084/m9.figshare.4644424
Anf1403	Data integration	Anf1403	AmphiBIO_v1.csv	figshare	doi:10.6084/m9.figshare.4644424	https://doi.org/10.6084/m9.figshare.4644424
Anf1404	Data integration	Anf1404	AmphiBIO_v1.csv	figshare	doi:10.6084/m9.figshare.4644424	https://doi.org/10.6084/m9.figshare.4644424
Anf1405	Data integration	Anf1405	AmphiBIO_v1.csv	figshare	doi:10.6084/m9.figshare.4644424	https://doi.org/10.6084/m9.figshare.4644424
Anf1406	Data integration	Anf1406	AmphiBIO_v1.csv	figshare	doi:10.6084/m9.figshare.4644424	https://doi.org/10.6084/m9.figshare.4644424
Anf1407	Data integration	Anf1407	AmphiBIO_v1.csv	figshare	doi:10.6084/m9.figshare.4644424	https://doi.org/10.6084/m9.figshare.4644424
Anf1408	Data integration	Anf1408	AmphiBIO_v1.csv	figshare	doi:10.6084/m9.figshare.4644424	https://doi.org/10.6084/m9.figshare.4644424
Anf1409	Data integration	Anf1409	AmphiBIO_v1.csv	figshare	doi:10.6084/m9.figshare.4644424	https://doi.org/10.6084/m9.figshare.4644424
Anf1410	Data integration	Anf1410	AmphiBIO_v1.csv	figshare	doi:10.6084/m9.figshare.4644424	https://doi.org/10.6084/m9.figshare.4644424
Anf1411	Data integration	Anf1411	AmphiBIO_v1.csv	figshare	doi:10.6084/m9.figshare.4644424	https://doi.org/10.6084/m9.figshare.4644424
Anf1412	Data integration	Anf1412	AmphiBIO_v1.csv	figshare	doi:10.6084/m9.figshare.4644424	https://doi.org/10.6084/m9.figshare.4644424
Anf1413	Data integration	Anf1413	AmphiBIO_v1.csv	figshare	doi:10.6084/m9.figshare.4644424	https://doi.org/10.6084/m9.figshare.4644424
Anf1414	Data integration	Anf1414	AmphiBIO_v1.csv	figshare	doi:10.6084/m9.figshare.4644424	https://doi.org/10.6084/m9.figshare.4644424
Anf1415	Data integration	Anf1415	AmphiBIO_v1.csv	figshare	doi:10.6084/m9.figshare.4644424	https://doi.org/10.6084/m9.figshare.4644424
Anf1416	Data integration	Anf1416	AmphiBIO_v1.csv	figshare	doi:10.6084/m9.figshare.4644424	https://doi.org/10.6084/m9.figshare.4644424
Anf1417	Data integration	Anf1417	AmphiBIO_v1.csv	figshare	doi:10.6084/m9.figshare.4644424	https://doi.org/10.6084/m9.figshare.4644424
Anf1418	Data integration	Anf1418	AmphiBIO_v1.csv	figshare	doi:10.6084/m9.figshare.4644424	https://doi.org/10.6084/m9.figshare.4644424
Anf1419	Data integration	Anf1419	AmphiBIO_v1.csv	figshare	doi:10.6084/m9.figshare.4644424	https://doi.org/10.6084/m9.figshare.4644424
Anf1420	Data integration	Anf1420	AmphiBIO_v1.csv	figshare	doi:10.6084/m9.figshare.4644424	https://doi.org/10.6084/m9.figshare.4644424
Anf1421	Data integration	Anf1421	AmphiBIO_v1.csv	figshare	doi:10.6084/m9.figshare.4644424	https://doi.org/10.6084/m9.figshare.4644424
Anf1422	Data integration	Anf1422	AmphiBIO_v1.csv	figshare	doi:10.6084/m9.figshare.4644424	https://doi.org/10.6084/m9.figshare.4644424
Anf1423	Data integration	Anf1423	AmphiBIO_v1.csv	figshare	doi:10.6084/m9.figshare.4644424	https://doi.org/10.6084/m9.figshare.4644424
Anf1424	Data integration	Anf1424	AmphiBIO_v1.csv	figshare	doi:10.6084/m9.figshare.4644424	https://doi.org/10.6084/m9.figshare.4644424
Anf1425	Data integration	Anf1425	AmphiBIO_v1.csv	figshare	doi:10.6084/m9.figshare.4644424	https://doi.org/10.6084/m9.figshare.4644424
Anf1426	Data integration	Anf1426	AmphiBIO_v1.csv	figshare	doi:10.6084/m9.figshare.4644424	https://doi.org/10.6084/m9.figshare.4644424
Anf1427	Data integration	Anf1427	AmphiBIO_v1.csv	figshare	doi:10.6084/m9.figshare.4644424	https://doi.org/10.6084/m9.figshare.4644424
Anf1428	Data integration	Anf1428	AmphiBIO_v1.csv	figshare	doi:10.6084/m9.figshare.4644424	https://doi.org/10.6084/m9.figshare.4644424
Anf1429	Data integration	Anf1429	AmphiBIO_v1.csv	figshare	doi:10.6084/m9.figshare.4644424	https://doi.org/10.6084/m9.figshare.4644424
Anf1430	Data integration	Anf1430	AmphiBIO_v1.csv	figshare	doi:10.6084/m9.figshare.4644424	https://doi.org/10.6084/m9.figshare.4644424
Anf1431	Data integration	Anf1431	AmphiBIO_v1.csv	figshare	doi:10.6084/m9.figshare.4644424	https://doi.org/10.6084/m9.figshare.4644424
Anf1432	Data integration	Anf1432	AmphiBIO_v1.csv	figshare	doi:10.6084/m9.figshare.4644424	https://doi.org/10.6084/m9.figshare.4644424
Anf1433	Data integration	Anf1433	AmphiBIO_v1.csv	figshare	doi:10.6084/m9.figshare.4644424	https://doi.org/10.6084/m9.figshare.4644424
Anf1434	Data integration	Anf1434	AmphiBIO_v1.csv	figshare	doi:10.6084/m9.figshare.4644424	https://doi.org/10.6084/m9.figshare.4644424
Anf1435	Data integration	Anf1435	AmphiBIO_v1.csv	figshare	doi:10.6084/m9.figshare.4644424	https://doi.org/10.6084/m9.figshare.4644424
Anf1436	Data integration	Anf1436	AmphiBIO_v1.csv	figshare	doi:10.6084/m9.figshare.4644424	https://doi.org/10.6084/m9.figshare.4644424
Anf1437	Data integration	Anf1437	AmphiBIO_v1.csv	figshare	doi:10.6084/m9.figshare.4644424	https://doi.org/10.6084/m9.figshare.4644424
Anf1438	Data integration	Anf1438	AmphiBIO_v1.csv	figshare	doi:10.6084/m9.figshare.4644424	https://doi.org/10.6084/m9.figshare.4644424
Anf1439	Data integration	Anf1439	AmphiBIO_v1.csv	figshare	doi:10.6084/m9.figshare.4644424	https://doi.org/10.6084/m9.figshare.4644424
Anf1440	Data integration	Anf1440	AmphiBIO_v1.csv	figshare	doi:10.6084/m9.figshare.4644424	https://doi.org/10.6084/m9.figshare.4644424
Anf1441	Data integration	Anf1441	AmphiBIO_v1.csv	figshare	doi:10.6084/m9.figshare.4644424	https://doi.org/10.6084/m9.figshare.4644424
Anf1442	Data integration	Anf1442	AmphiBIO_v1.csv	figshare	doi:10.6084/m9.figshare.4644424	https://doi.org/10.6084/m9.figshare.4644424
Anf1443	Data integration	Anf1443	AmphiBIO_v1.csv	figshare	doi:10.6084/m9.figshare.4644424	https://doi.org/10.6084/m9.figshare.4644424
Anf1444	Data integration	Anf1444	AmphiBIO_v1.csv	figshare	doi:10.6084/m9.figshare.4644424	https://doi.org/10.6084/m9.figshare.4644424
Anf1445	Data integration	Anf1445	AmphiBIO_v1.csv	figshare	doi:10.6084/m9.figshare.4644424	https://doi.org/10.6084/m9.figshare.4644424
Anf1446	Data integration	Anf1446	AmphiBIO_v1.csv	figshare	doi:10.6084/m9.figshare.4644424	https://doi.org/10.6084/m9.figshare.4644424
Anf1447	Data integration	Anf1447	AmphiBIO_v1.csv	figshare	doi:10.6084/m9.figshare.4644424	https://doi.org/10.6084/m9.figshare.4644424
Anf1448	Data integration	Anf1448	AmphiBIO_v1.csv	figshare	doi:10.6084/m9.figshare.4644424	https://doi.org/10.6084/m9.figshare.4644424
Anf1449	Data integration	Anf1449	AmphiBIO_v1.csv	figshare	doi:10.6084/m9.figshare.4644424	https://doi.org/10.6084/m9.figshare.4644424
Anf1450	Data integration	Anf1450	AmphiBIO_v1.csv	figshare	doi:10.6084/m9.figshare.4644424	https://doi.org/10.6084/m9.figshare.4644424
Anf1451	Data integration	Anf1451	AmphiBIO_v1.csv	figshare	doi:10.6084/m9.figshare.4644424	https://doi.org/10.6084/m9.figshare.4644424
Anf1452	Data integration	Anf1452	AmphiBIO_v1.csv	figshare	doi:10.6084/m9.figshare.4644424	https://doi.org/10.6084/m9.figshare.4644424
Anf1453	Data integration	Anf1453	AmphiBIO_v1.csv	figshare	doi:10.6084/m9.figshare.4644424	https://doi.org/10.6084/m9.figshare.4644424
Anf1454	Data integration	Anf1454	AmphiBIO_v1.csv	figshare	doi:10.6084/m9.figshare.4644424	https://doi.org/10.6084/m9.figshare.4644424
Anf1455	Data integration	Anf1455	AmphiBIO_v1.csv	figshare	doi:10.6084/m9.figshare.4644424	https://doi.org/10.6084/m9.figshare.4644424
Anf1456	Data integration	Anf1456	AmphiBIO_v1.csv	figshare	doi:10.6084/m9.figshare.4644424	https://doi.org/10.6084/m9.figshare.4644424
Anf1457	Data integration	Anf1457	AmphiBIO_v1.csv	figshare	doi:10.6084/m9.figshare.4644424	https://doi.org/10.6084/m9.figshare.4644424
Anf1458	Data integration	Anf1458	AmphiBIO_v1.csv	figshare	doi:10.6084/m9.figshare.4644424	https://doi.org/10.6084/m9.figshare.4644424
Anf1459	Data integration	Anf1459	AmphiBIO_v1.csv	figshare	doi:10.6084/m9.figshare.4644424	https://doi.org/10.6084/m9.figshare.4644424
Anf1460	Data integration	Anf1460	AmphiBIO_v1.csv	figshare	doi:10.6084/m9.figshare.4644424	https://doi.org/10.6084/m9.figshare.4644424
Anf1461	Data integration	Anf1461	AmphiBIO_v1.csv	figshare	doi:10.6084/m9.figshare.4644424	https://doi.org/10.6084/m9.figshare.4644424
Anf1462	Data integration	Anf1462	AmphiBIO_v1.csv	figshare	doi:10.6084/m9.figshare.4644424	https://doi.org/10.6084/m9.figshare.4644424
Anf1463	Data integration	Anf1463	AmphiBIO_v1.csv	figshare	doi:10.6084/m9.figshare.4644424	https://doi.org/10.6084/m9.figshare.4644424
Anf1464	Data integration	Anf1464	AmphiBIO_v1.csv	figshare	doi:10.6084/m9.figshare.4644424	https://doi.org/10.6084/m9.figshare.4644424
Anf1465	Data integration	Anf1465	AmphiBIO_v1.csv	figshare	doi:10.6084/m9.figshare.4644424	https://doi.org/10.6084/m9.figshare.4644424
Anf1466	Data integration	Anf1466	AmphiBIO_v1.csv	figshare	doi:10.6084/m9.figshare.4644424	https://doi.org/10.6084/m9.figshare.4644424
Anf1467	Data integration	Anf1467	AmphiBIO_v1.csv	figshare	doi:10.6084/m9.figshare.4644424	https://doi.org/10.6084/m9.figshare.4644424
Anf1468	Data integration	Anf1468	AmphiBIO_v1.csv	figshare	doi:10.6084/m9.figshare.4644424	https://doi.org/10.6084/m9.figshare.4644424
Anf1469	Data integration	Anf1469	AmphiBIO_v1.csv	figshare	doi:10.6084/m9.figshare.4644424	https://doi.org/10.6084/m9.figshare.4644424
Anf1470	Data integration	Anf1470	AmphiBIO_v1.csv	figshare	doi:10.6084/m9.figshare.4644424	https://doi.org/10.6084/m9.figshare.4644424
Anf1471	Data integration	Anf1471	AmphiBIO_v1.csv	figshare	doi:10.6084/m9.figshare.4644424	https://doi.org/10.6084/m9.figshare.4644424
Anf1472	Data integration	Anf1472	AmphiBIO_v1.csv	figshare	doi:10.6084/m9.figshare.4644424	https://doi.org/10.6084/m9.figshare.4644424
Anf1473	Data integration	Anf1473	AmphiBIO_v1.csv	figshare	doi:10.6084/m9.figshare.4644424	https://doi.org/10.6084/m9.figshare.4644424
Anf1474	Data integration	Anf1474	AmphiBIO_v1.csv	figshare	doi:10.6084/m9.figshare.4644424	https://doi.org/10.6084/m9.figshare.4644424
Anf1475	Data integration	Anf1475	AmphiBIO_v1.csv	figshare	doi:10.6084/m9.figshare.4644424	https://doi.org/10.6084/m9.figshare.4644424
Anf1476	Data integration	Anf1476	AmphiBIO_v1.csv	figshare	doi:10.6084/m9.figshare.4644424	https://doi.org/10.6084/m9.figshare.4644424
Anf1477	Data integration	Anf1477	AmphiBIO_v1.csv	figshare	doi:10.6084/m9.figshare.4644424	https://doi.org/10.6084/m9.figshare.4644424
Anf1478	Data integration	Anf1478	AmphiBIO_v1.csv	figshare	doi:10.6084/m9.figshare.4644424	https://doi.org/10.6084/m9.figshare.4644424
Anf1479	Data integration	Anf1479	AmphiBIO_v1.csv	figshare	doi:10.6084/m9.figshare.4644424	https://doi.org/10.6084/m9.figshare.4644424
Anf1480	Data integration	Anf1480	AmphiBIO_v1.csv	figshare	doi:10.6084/m9.figshare.4644424	https://doi.org/10.6084/m9.figshare.4644424
Anf1481	Data integration	Anf1481	AmphiBIO_v1.csv	figshare	doi:10.6084/m9.figshare.4644424	https://doi.org/10.6084/m9.figshare.4644424
Anf1482	Data integration	Anf1482	AmphiBIO_v1.csv	figshare	doi:10.6084/m9.figshare.4644424	https://doi.org/10.6084/m9.figshare.4644424
Anf1483	Data integration	Anf1483	AmphiBIO_v1.csv	figshare	doi:10.6084/m9.figshare.4644424	https://doi.org/10.6084/m9.figshare.4644424
Anf1484	Data integration	Anf1484	AmphiBIO_v1.csv	figshare	doi:10.6084/m9.figshare.4644424	https://doi.org/10.6084/m9.figshare.4644424
Anf1485	Data integration	Anf1485	AmphiBIO_v1.csv	figshare	doi:10.6084/m9.figshare.4644424	https://doi.org/10.6084/m9.figshare.4644424
Anf1486	Data integration	Anf1486	AmphiBIO_v1.csv	figshare	doi:10.6084/m9.figshare.4644424	https://doi.org/10.6084/m9.figshare.4644424
Anf1487	Data integration	Anf1487	AmphiBIO_v1.csv	figshare	doi:10.6084/m9.figshare.4644424	https://doi.org/10.6084/m9.figshare.4644424
Anf1488	Data integration	Anf1488	AmphiBIO_v1.csv	figshare	doi:10.6084/m9.figshare.4644424	https://doi.org/10.6084/m9.figshare.4644424
Anf1489	Data integration	Anf1489	AmphiBIO_v1.csv	figshare	doi:10.6084/m9.figshare.4644424	https://doi.org/10.6084/m9.figshare.4644424
Anf1490	Data integration	Anf1490	AmphiBIO_v1.csv	figshare	doi:10.6084/m9.figshare.4644424	https://doi.org/10.6084/m9.figshare.4644424
Anf1491	Data integration	Anf1491	AmphiBIO_v1.csv	figshare	doi:10.6084/m9.figshare.4644424	https://doi.org/10.6084/m9.figshare.4644424
Anf1492	Data integration	Anf1492	AmphiBIO_v1.csv	figshare	doi:10.6084/m9.figshare.4644424	https://doi.org/10.6084/m9.figshare.4644424
Anf1493	Data integration	Anf1493	AmphiBIO_v1.csv	figshare	doi:10.6084/m9.figshare.4644424	https://doi.org/10.6084/m9.figshare.4644424
Anf1494	Data integration	Anf1494	AmphiBIO_v1.csv	figshare	doi:10.6084/m9.figshare.4644424	https://doi.org/10.6084/m9.figshare.4644424
Anf1495	Data integration	Anf1495	AmphiBIO_v1.csv	figshare	doi:10.6084/m9.figshare.4644424	https://doi.org/10.6084/m9.figshare.4644424
Anf1496	Data integration	Anf1496	AmphiBIO_v1.csv	figshare	doi:10.6084/m9.figshare.4644424	https://doi.org/10.6084/m9.figshare.4644424
Anf1497	Data integration	Anf1497	AmphiBIO_v1.csv	figshare	doi:10.6084/m9.figshare.4644424	https://doi.org/10.6084/m9.figshare.4644424
Anf1498	Data integration	Anf1498	AmphiBIO_v1.csv	figshare	doi:10.6084/m9.figshare.4644424	https://doi.org/10.6084/m9.figshare.4644424
Anf1499	Data integration	Anf1499	AmphiBIO_v1.csv	figshare	doi:10.6084/m9.figshare.4644424	https://doi.org/10.6084/m9.figshare.4644424
Anf1500	Data integration	Anf1500	AmphiBIO_v1.csv	figshare	doi:10.6084/m9.figshare.4644424	https://doi.org/10.6084/m9.figshare.4644424
Anf1501	Data integration	Anf1501	AmphiBIO_v1.csv	figshare	doi:10.6084/m9.figshare.4644424	https://doi.org/10.6084/m9.figshare.4644424
Anf1502	Data integration	Anf1502	AmphiBIO_v1.csv	figshare	doi:10.6084/m9.figshare.4644424	https://doi.org/10.6084/m9.figshare.4644424
Anf1503	Data integration	Anf1503	AmphiBIO_v1.csv	figshare	doi:10.6084/m9.figshare.4644424	https://doi.org/10.6084/m9.figshare.4644424
Anf1504	Data integration	Anf1504	AmphiBIO_v1.csv	figshare	doi:10.6084/m9.figshare.4644424	https://doi.org/10.6084/m9.figshare.4644424
Anf1505	Data integration	Anf1505	AmphiBIO_v1.csv	figshare	doi:10.6084/m9.figshare.4644424	https://doi.org/10.6084/m9.figshare.4644424
Anf1506	Data integration	Anf1506	AmphiBIO_v1.csv	figshare	doi:10.6084/m9.figshare.4644424	https://doi.org/10.6084/m9.figshare.4644424
Anf1507	Data integration	Anf1507	AmphiBIO_v1.csv	figshare	doi:10.6084/m9.figshare.4644424	https://doi.org/10.6084/m9.figshare.4644424
Anf1508	Data integration	Anf1508	AmphiBIO_v1.csv	figshare	doi:10.6084/m9.figshare.4644424	https://doi.org/10.6084/m9.figshare.4644424
Anf1509	Data integration	Anf1509	AmphiBIO_v1.csv	figshare	doi:10.6084/m9.figshare.4644424	https://doi.org/10.6084/m9.figshare.4644424
Anf1510	Data integration	Anf1510	AmphiBIO_v1.csv	figshare	doi:10.6084/m9.figshare.4644424	https://doi.org/10.6084/m9.figshare.4644424
Anf1511	Data integration	Anf1511	AmphiBIO_v1.csv	figshare	doi:10.6084/m9.figshare.4644424	https://doi.org/10.6084/m9.figshare.4644424
Anf1512	Data integration	Anf1512	AmphiBIO_v1.csv	figshare	doi:10.6084/m9.figshare.4644424	https://doi.org/10.6084/m9.figshare.4644424
Anf1513	Data integration	Anf1513	AmphiBIO_v1.csv	figshare	doi:10.6084/m9.figshare.4644424	https://doi.org/10.6084/m9.figshare.4644424
Anf1514	Data integration	Anf1514	AmphiBIO_v1.csv	figshare	doi:10.6084/m9.figshare.4644424	https://doi.org/10.6084/m9.figshare.4644424
Anf1515	Data integration	Anf1515	AmphiBIO_v1.csv	figshare	doi:10.6084/m9.figshare.4644424	https://doi.org/10.6084/m9.figshare.4644424
Anf1516	Data integration	Anf1516	AmphiBIO_v1.csv	figshare	doi:10.6084/m9.figshare.4644424	https://doi.org/10.6084/m9.figshare.4644424
Anf1517	Data integration	Anf1517	AmphiBIO_v1.csv	figshare	doi:10.6084/m9.figshare.4644424	https://doi.org/10.6084/m9.figshare.4644424
Anf1518	Data integration	Anf1518	AmphiBIO_v1.csv	figshare	doi:10.6084/m9.figshare.4644424	https://doi.org/10.6084/m9.figshare.4644424
Anf1519	Data integration	Anf1519	AmphiBIO_v1.csv	figshare	doi:10.6084/m9.figshare.4644424	https://doi.org/10.6084/m9.figshare.4644424
Anf1520	Data integration	Anf1520	AmphiBIO_v1.csv	figshare	doi:10.6084/m9.figshare.4644424	https://doi.org/10.6084/m9.figshare.4644424
Anf1521	Data integration	Anf1521	AmphiBIO_v1.csv	figshare	doi:10.6084/m9.figshare.4644424	https://doi.org/10.6084/m9.figshare.4644424
Anf1522	Data integration	Anf1522	AmphiBIO_v1.csv	figshare	doi:10.6084/m9.figshare.4644424	https://doi.org/10.6084/m9.figshare.4644424
Anf1523	Data integration	Anf1523	AmphiBIO_v1.csv	figshare	doi:10.6084/m9.figshare.4644424	https://doi.org/10.6084/m9.figshare.4644424
Anf1524	Data integration	Anf1524	AmphiBIO_v1.csv	figshare	doi:10.6084/m9.figshare.4644424	https://doi.org/10.6084/m9.figshare.4644424
Anf1525	Data integration	Anf1525	AmphiBIO_v1.csv	figshare	doi:10.6084/m9.figshare.4644424	https://doi.org/10.6084/m9.figshare.4644424
Anf1526	Data integration	Anf1526	AmphiBIO_v1.csv	figshare	doi:10.6084/m9.figshare.4644424	https://doi.org/10.6084/m9.figshare.4644424
Anf1527	Data integration	Anf1527	AmphiBIO_v1.csv	figshare	doi:10.6084/m9.figshare.4644424	https://doi.org/10.6084/m9.figshare.4644424
Anf1528	Data integration	Anf1528	AmphiBIO_v1.csv	figshare	doi:10.6084/m9.figshare.4644424	https://doi.org/10.6084/m9.figshare.4644424
Anf1529	Data integration	Anf1529	AmphiBIO_v1.csv	figshare	doi:10.6084/m9.figshare.4644424	https://doi.org/10.6084/m9.figshare.4644424
Anf1530	Data integration	Anf1530	AmphiBIO_v1.csv	figshare	doi:10.6084/m9.figshare.4644424	https://doi.org/10.6084/m9.figshare.4644424
Anf1531	Data integration	Anf1531	AmphiBIO_v1.csv	figshare	doi:10.6084/m9.figshare.4644424	https://doi.org/10.6084/m9.figshare.4644424
Anf1532	Data integration	Anf1532	AmphiBIO_v1.csv	figshare	doi:10.6084/m9.figshare.4644424	https://doi.org/10.6084/m9.figshare.4644424
Anf1533	Data integration	Anf1533	AmphiBIO_v1.csv	figshare	doi:10.6084/m9.figshare.4644424	https://doi.org/10.6084/m9.figshare.4644424
Anf1534	Data integration	Anf1534	AmphiBIO_v1.csv	figshare	doi:10.6084/m9.figshare.4644424	https://doi.org/10.6084/m9.figshare.4644424
Anf1535	Data integration	Anf1535	AmphiBIO_v1.csv	figshare	doi:10.6084/m9.figshare.4644424	https://doi.org/10.6084/m9.figshare.4644424
Anf1536	Data integration	Anf1536	AmphiBIO_v1.csv	figshare	doi:10.6084/m9.figshare.4644424	https://doi.org/10.6084/m9.figshare.4644424
Anf1537	Data integration	Anf1537	AmphiBIO_v1.csv	figshare	doi:10.6084/m9.figshare.4644424	https://doi.org/10.6084/m9.figshare.4644424
Anf1538	Data integration	Anf1538	AmphiBIO_v1.csv	figshare	doi:10.6084/m9.figshare.4644424	https://doi.org/10.6084/m9.figshare.4644424
Anf1539	Data integration	Anf1539	AmphiBIO_v1.csv	figshare	doi:10.6084/m9.figshare.4644424	https://doi.org/10.6084/m9.figshare.4644424
Anf1540	Data integration	Anf1540	AmphiBIO_v1.csv	figshare	doi:10.6084/m9.figshare.4644424	https://doi.org/10.6084/m9.figshare.4644424
Anf1541	Data integration	Anf1541	AmphiBIO_v1.csv	figshare	doi:10.6084/m9.figshare.4644424	https://doi.org/10.6084/m9.figshare.4644424
Anf1542	Data integration	Anf1542	AmphiBIO_v1.csv	figshare	doi:10.6084/m9.figshare.4644424	https://doi.org/10.6084/m9.figshare.4644424
Anf1543	Data integration	Anf1543	AmphiBIO_v1.csv	figshare	doi:10.6084/m9.figshare.4644424	https://doi.org/10.6084/m9.figshare.4644424
Anf1544	Data integration	Anf1544	AmphiBIO_v1.csv	figshare	doi:10.6084/m9.figshare.4644424	https://doi.org/10.6084/m9.figshare.4644424
Anf1545	Data integration	Anf1545	AmphiBIO_v1.csv	figshare	doi:10.6084/m9.figshare.4644424	https://doi.org/10.6084/m9.figshare.4644424
Anf1546	Data integration	Anf1546	AmphiBIO_v1.csv	figshare	doi:10.6084/m9.figshare.4644424	https://doi.org/10.6084/m9.figshare.4644424
Anf1547	Data integration	Anf1547	AmphiBIO_v1.csv	figshare	doi:10.6084/m9.figshare.4644424	https://doi.org/10.6084/m9.figshare.4644424
Anf1548	Data integration	Anf1548	AmphiBIO_v1.csv	figshare	doi:10.6084/m9.figshare.4644424	https://doi.org/10.6084/m9.figshare.4644424
Anf1549	Data integration	Anf1549	AmphiBIO_v1.csv	figshare	doi:10.6084/m9.figshare.4644424	https://doi.org/10.6084/m9.figshare.4644424
Anf1550	Data integration	Anf1550	AmphiBIO_v1.csv	figshare	doi:10.6084/m9.figshare.4644424	https://doi.org/10.6084/m9.figshare.4644424
Anf1551	Data integration	Anf1551	AmphiBIO_v1.csv	figshare	doi:10.6084/m9.figshare.4644424	https://doi.org/10.6084/m9.figshare.4644424
Anf1552	Data integration	Anf1552	AmphiBIO_v1.csv	figshare	doi:10.6084/m9.figshare.4644424	https://doi.org/10.6084/m9.figshare.4644424
Anf1553	Data integration	Anf1553	AmphiBIO_v1.csv	figshare	doi:10.6084/m9.figshare.4644424	https://doi.org/10.6084/m9.figshare.4644424
Anf1554	Data integration	Anf1554	AmphiBIO_v1.csv	figshare	doi:10.6084/m9.figshare.4644424	https://doi.org/10.6084/m9.figshare.4644424
Anf1555	Data integration	Anf1555	AmphiBIO_v1.csv	figshare	doi:10.6084/m9.figshare.4644424	https://doi.org/10.6084/m9.figshare.4644424
Anf1556	Data integration	Anf1556	AmphiBIO_v1.csv	figshare	doi:10.6084/m9.figshare.4644424	https://doi.org/10.6084/m9.figshare.4644424
Anf1557	Data integration	Anf1557	AmphiBIO_v1.csv	figshare	doi:10.6084/m9.figshare.4644424	https://doi.org/10.6084/m9.figshare.4644424
Anf1558	Data integration	Anf1558	AmphiBIO_v1.csv	figshare	doi:10.6084/m9.figshare.4644424	https://doi.org/10.6084/m9.figshare.4644424
Anf1559	Data integration	Anf1559	AmphiBIO_v1.csv	figshare	doi:10.6084/m9.figshare.4644424	https://doi.org/10.6084/m9.figshare.4644424
Anf1560	Data integration	Anf1560	AmphiBIO_v1.csv	figshare	doi:10.6084/m9.figshare.4644424	https://doi.org/10.6084/m9.figshare.4644424
Anf1561	Data integration	Anf1561	AmphiBIO_v1.csv	figshare	doi:10.6084/m9.figshare.4644424	https://doi.org/10.6084/m9.figshare.4644424
Anf1562	Data integration	Anf1562	AmphiBIO_v1.csv	figshare	doi:10.6084/m9.figshare.4644424	https://doi.org/10.6084/m9.figshare.4644424
Anf1563	Data integration	Anf1563	AmphiBIO_v1.csv	figshare	doi:10.6084/m9.figshare.4644424	https://doi.org/10.6084/m9.figshare.4644424
Anf1564	Data integration	Anf1564	AmphiBIO_v1.csv	figshare	doi:10.6084/m9.figshare.4644424	https://doi.org/10.6084/m9.figshare.4644424
Anf1565	Data integration	Anf1565	AmphiBIO_v1.csv	figshare	doi:10.6084/m9.figshare.4644424	https://doi.org/10.6084/m9.figshare.4644424
Anf1566	Data integration	Anf1566	AmphiBIO_v1.csv	figshare	doi:10.6084/m9.figshare.4644424	https://doi.org/10.6084/m9.figshare.4644424
Anf1567	Data integration	Anf1567	AmphiBIO_v1.csv	figshare	doi:10.6084/m9.figshare.4644424	https://doi.org/10.6084/m9.figshare.4644424
Anf1568	Data integration	Anf1568	AmphiBIO_v1.csv	figshare	doi:10.6084/m9.figshare.4644424	https://doi.org/10.6084/m9.figshare.4644424
Anf1569	Data integration	Anf1569	AmphiBIO_v1.csv	figshare	doi:10.6084/m9.figshare.4644424	https://doi.org/10.6084/m9.figshare.4644424
Anf1570	Data integration	Anf1570	AmphiBIO_v1.csv	figshare	doi:10.6084/m9.figshare.4644424	https://doi.org/10.6084/m9.figshare.4644424
Anf1571	Data integration	Anf1571	AmphiBIO_v1.csv	figshare	doi:10.6084/m9.figshare.4644424	https://doi.org/10.6084/m9.figshare.4644424
Anf1572	Data integration	Anf1572	AmphiBIO_v1.csv	figshare	doi:10.6084/m9.figshare.4644424	https://doi.org/10.6084/m9.figshare.4644424
Anf1573	Data integration	Anf1573	AmphiBIO_v1.csv	figshare	doi:10.6084/m9.figshare.4644424	https://doi.org/10.6084/m9.figshare.4644424
Anf1574	Data integration	Anf1574	AmphiBIO_v1.csv	figshare	doi:10.6084/m9.figshare.4644424	https://doi.org/10.6084/m9.figshare.4644424
Anf1575	Data integration	Anf1575	AmphiBIO_v1.csv	figshare	doi:10.6084/m9.figshare.4644424	https://doi.org/10.6084/m9.figshare.4644424
Anf1576	Data integration	Anf1576	AmphiBIO_v1.csv	figshare	doi:10.6084/m9.figshare.4644424	https://doi.org/10.6084/m9.figshare.4644424
Anf1577	Data integration	Anf1577	AmphiBIO_v1.csv	figshare	doi:10.6084/m9.figshare.4644424	https://doi.org/10.6084/m9.figshare.4644424
Anf1578	Data integration	Anf1578	AmphiBIO_v1.csv	figshare	doi:10.6084/m9.figshare.4644424	https://doi.org/10.6084/m9.figshare.4644424
Anf1579	Data integration	Anf1579	AmphiBIO_v1.csv	figshare	doi:10.6084/m9.figshare.4644424	https://doi.org/10.6084/m9.figshare.4644424
Anf1580	Data integration	Anf1580	AmphiBIO_v1.csv	figshare	doi:10.6084/m9.figshare.4644424	https://doi.org/10.6084/m9.figshare.4644424
Anf1581	Data integration	Anf1581	AmphiBIO_v1.csv	figshare	doi:10.6084/m9.figshare.4644424	https://doi.org/10.6084/m9.figshare.4644424
Anf1582	Data integration	Anf1582	AmphiBIO_v1.csv	figshare	doi:10.6084/m9.figshare.4644424	https://doi.org/10.6084/m9.figshare.4644424
Anf1583	Data integration	Anf1583	AmphiBIO_v1.csv	figshare	doi:10.6084/m9.figshare.4644424	https://doi.org/10.6084/m9.figshare.4644424
Anf1584	Data integration	Anf1584	AmphiBIO_v1.csv	figshare	doi:10.6084/m9.figshare.4644424	https://doi.org/10.6084/m9.figshare.4644424
Anf1585	Data integration	Anf1585	AmphiBIO_v1.csv	figshare	doi:10.6084/m9.figshare.4644424	https://doi.org/10.6084/m9.figshare.4644424
Anf1586	Data integration	Anf1586	AmphiBIO_v1.csv	figshare	doi:10.6084/m9.figshare.4644424	https://doi.org/10.6084/m9.figshare.4644424
Anf1587	Data integration	Anf1587	AmphiBIO_v1.csv	figshare	doi:10.6084/m9.figshare.4644424	https://doi.org/10.6084/m9.figshare.4644424
Anf1588	Data integration	Anf1588	AmphiBIO_v1.csv	figshare	doi:10.6084/m9.figshare.4644424	https://doi.org/10.6084/m9.figshare.4644424
Anf1589	Data integration	Anf1589	AmphiBIO_v1.csv	figshare	doi:10.6084/m9.figshare.4644424	https://doi.org/10.6084/m9.figshare.4644424
Anf1590	Data integration	Anf1590	AmphiBIO_v1.csv	figshare	doi:10.6084/m9.figshare.4644424	https://doi.org/10.6084/m9.figshare.4644424
Anf1591	Data integration	Anf1591	AmphiBIO_v1.csv	figshare	doi:10.6084/m9.figshare.4644424	https://doi.org/10.6084/m9.figshare.4644424
Anf1592	Data integration	Anf1592	AmphiBIO_v1.csv	figshare	doi:10.6084/m9.figshare.4644424	https://doi.org/10.6084/m9.figshare.4644424
Anf1593	Data integration	Anf1593	AmphiBIO_v1.csv	figshare	doi:10.6084/m9.figshare.4644424	https://doi.org/10.6084/m9.figshare.4644424
Anf1594	Data integration	Anf1594	AmphiBIO_v1.csv	figshare	doi:10.6084/m9.figshare.4644424	https://doi.org/10.6084/m9.figshare.4644424
Anf1595	Data integration	Anf1595	AmphiBIO_v1.csv	figshare	doi:10.6084/m9.figshare.4644424	https://doi.org/10.6084/m9.figshare.4644424
Anf1596	Data integration	Anf1596	AmphiBIO_v1.csv	figshare	doi:10.6084/m9.figshare.4644424	https://doi.org/10.6084/m9.figshare.4644424
Anf1597	Data integration	Anf1597	AmphiBIO_v1.csv	figshare	doi:10.6084/m9.figshare.4644424	https://doi.org/10.6084/m9.figshare.4644424
Anf1598	Data integration	Anf1598	AmphiBIO_v1.csv	figshare	doi:10.6084/m9.figshare.4644424	https://doi.org/10.6084/m9.figshare.4644424
Anf1599	Data integration	Anf1599	AmphiBIO_v1.csv	figshare	doi:10.6084/m9.figshare.4644424	https://doi.org/10.6084/m9.figshare.4644424
Anf1600	Data integration	Anf1600	AmphiBIO_v1.csv	figshare	doi:10.6084/m9.figshare.4644424	https://doi.org/10.6084/m9.figshare.4644424
Anf1601	Data integration	Anf1601	AmphiBIO_v1.csv	figshare	doi:10.6084/m9.figshare.4644424	https://doi.org/10.6084/m9.figshare.4644424
Anf1602	Data integration	Anf1602	AmphiBIO_v1.csv	figshare	doi:10.6084/m9.figshare.4644424	https://doi.org/10.6084/m9.figshare.4644424
Anf1603	Data integration	Anf1603	AmphiBIO_v1.csv	figshare	doi:10.6084/m9.figshare.4644424	https://doi.org/10.6084/m9.figshare.4644424
Anf1604	Data integration	Anf1604	AmphiBIO_v1.csv	figshare	doi:10.6084/m9.figshare.4644424	https://doi.org/10.6084/m9.figshare.4644424
Anf1605	Data integration	Anf1605	AmphiBIO_v1.csv	figshare	doi:10.6084/m9.figshare.4644424	https://doi.org/10.6084/m9.figshare.4644424
Anf1606	Data integration	Anf1606	AmphiBIO_v1.csv	figshare	doi:10.6084/m9.figshare.4644424	https://doi.org/10.6084/m9.figshare.4644424
Anf1607	Data integration	Anf1607	AmphiBIO_v1.csv	figshare	doi:10.6084/m9.figshare.4644424	https://doi.org/10.6084/m9.figshare.4644424
Anf1608	Data integration	Anf1608	AmphiBIO_v1.csv	figshare	doi:10.6084/m9.figshare.4644424	https://doi.org/10.6084/m9.figshare.4644424
Anf1609	Data integration	Anf1609	AmphiBIO_v1.csv	figshare	doi:10.6084/m9.figshare.4644424	https://doi.org/10.6084/m9.figshare.4644424
Anf1610	Data integration	Anf1610	AmphiBIO_v1.csv	figshare	doi:10.6084/m9.figshare.4644424	https://doi.org/10.6084/m9.figshare.4644424
Anf1611	Data integration	Anf1611	AmphiBIO_v1.csv	figshare	doi:10.6084/m9.figshare.4644424	https://doi.org/10.6084/m9.figshare.4644424
Anf1612	Data integration	Anf1612	AmphiBIO_v1.csv	figshare	doi:10.6084/m9.figshare.4644424	https://doi.org/10.6084/m9.figshare.4644424
Anf1613	Data integration	Anf1613	AmphiBIO_v1.csv	figshare	doi:10.6084/m9.figshare.4644424	https://doi.org/10.6084/m9.figshare.4644424
Anf1614	Data integration	Anf1614	AmphiBIO_v1.csv	figshare	doi:10.6084/m9.figshare.4644424	https://doi.org/10.6084/m9.figshare.4644424
Anf1615	Data integration	Anf1615	AmphiBIO_v1.csv	figshare	doi:10.6084/m9.figshare.4644424	https://doi.org/10.6084/m9.figshare.4644424
Anf1616	Data integration	Anf1616	AmphiBIO_v1.csv	figshare	doi:10.6084/m9.figshare.4644424	https://doi.org/10.6084/m9.figshare.4644424
Anf1617	Data integration	Anf1617	AmphiBIO_v1.csv	figshare	doi:10.6084/m9.figshare.4644424	https://doi.org/10.6084/m9.figshare.4644424
Anf1618	Data integration	Anf1618	AmphiBIO_v1.csv	figshare	doi:10.6084/m9.figshare.4644424	https://doi.org/10.6084/m9.figshare.4644424
Anf1619	Data integration	Anf1619	AmphiBIO_v1.csv	figshare	doi:10.6084/m9.figshare.4644424	https://doi.org/10.6084/m9.figshare.4644424
Anf1620	Data integration	Anf1620	AmphiBIO_v1.csv	figshare	doi:10.6084/m9.figshare.4644424	https://doi.org/10.6084/m9.figshare.4644424
Anf1621	Data integration	Anf1621	AmphiBIO_v1.csv	figshare	doi:10.6084/m9.figshare.4644424	https://doi.org/10.6084/m9.figshare.4644424
Anf1622	Data integration	Anf1622	AmphiBIO_v1.csv	figshare	doi:10.6084/m9.figshare.4644424	https://doi.org/10.6084/m9.figshare.4644424
Anf1623	Data integration	Anf1623	AmphiBIO_v1.csv	figshare	doi:10.6084/m9.figshare.4644424	https://doi.org/10.6084/m9.figshare.4644424
Anf1624	Data integration	Anf1624	AmphiBIO_v1.csv	figshare	doi:10.6084/m9.figshare.4644424	https://doi.org/10.6084/m9.figshare.4644424
Anf1625	Data integration	Anf1625	AmphiBIO_v1.csv	figshare	doi:10.6084/m9.figshare.4644424	https://doi.org/10.6084/m9.figshare.4644424
Anf1626	Data integration	Anf1626	AmphiBIO_v1.csv	figshare	doi:10.6084/m9.figshare.4644424	https://doi.org/10.6084/m9.figshare.4644424
Anf1627	Data integration	Anf1627	AmphiBIO_v1.csv	figshare	doi:10.6084/m9.figshare.4644424	https://doi.org/10.6084/m9.figshare.4644424
Anf1628	Data integration	Anf1628	AmphiBIO_v1.csv	figshare	doi:10.6084/m9.figshare.4644424	https://doi.org/10.6084/m9.figshare.4644424
Anf1629	Data integration	Anf1629	AmphiBIO_v1.csv	figshare	doi:10.6084/m9.figshare.4644424	https://doi.org/10.6084/m9.figshare.4644424
Anf1630	Data integration	Anf1630	AmphiBIO_v1.csv	figshare	doi:10.6084/m9.figshare.4644424	https://doi.org/10.6084/m9.figshare.4644424
Anf1631	Data integration	Anf1631	AmphiBIO_v1.csv	figshare	doi:10.6084/m9.figshare.4644424	https://doi.org/10.6084/m9.figshare.4644424
Anf1632	Data integration	Anf1632	AmphiBIO_v1.csv	figshare	doi:10.6084/m9.figshare.4644424	https://doi.org/10.6084/m9.figshare.4644424
Anf1633	Data integration	Anf1633	AmphiBIO_v1.csv	figshare	doi:10.6084/m9.figshare.4644424	https://doi.org/10.6084/m9.figshare.4644424
Anf1634	Data integration	Anf1634	AmphiBIO_v1.csv	figshare	doi:10.6084/m9.figshare.4644424	https://doi.org/10.6084/m9.figshare.4644424
Anf1635	Data integration	Anf1635	AmphiBIO_v1.csv	figshare	doi:10.6084/m9.figshare.4644424	https://doi.org/10.6084/m9.figshare.4644424
Anf1636	Data integration	Anf1636	AmphiBIO_v1.csv	figshare	doi:10.6084/m9.figshare.4644424	https://doi.org/10.6084/m9.figshare.4644424
Anf1637	Data integration	Anf1637	AmphiBIO_v1.csv	figshare	doi:10.6084/m9.figshare.4644424	https://doi.org/10.6084/m9.figshare.4644424
Anf1638	Data integration	Anf1638	AmphiBIO_v1.csv	figshare	doi:10.6084/m9.figshare.4644424	https://doi.org/10.6084/m9.figshare.4644424
Anf1639	Data integration	Anf1639	AmphiBIO_v1.csv	figshare	doi:10.6084/m9.figshare.4644424	https://doi.org/10.6084/m9.figshare.4644424
Anf1640	Data integration	Anf1640	AmphiBIO_v1.csv	figshare	doi:10.6084/m9.figshare.4644424	https://doi.org/10.6084/m9.figshare.4644424
Anf1641	Data integration	Anf1641	AmphiBIO_v1.csv	figshare	doi:10.6084/m9.figshare.4644424	https://doi.org/10.6084/m9.figshare.4644424
Anf1642	Data integration	Anf1642	AmphiBIO_v1.csv	figshare	doi:10.6084/m9.figshare.4644424	https://doi.org/10.6084/m9.figshare.4644424
Anf1643	Data integration	Anf1643	AmphiBIO_v1.csv	figshare	doi:10.6084/m9.figshare.4644424	https://doi.org/10.6084/m9.figshare.4644424
Anf1644	Data integration	Anf1644	AmphiBIO_v1.csv	figshare	doi:10.6084/m9.figshare.4644424	https://doi.org/10.6084/m9.figshare.4644424
Anf1645	Data integration	Anf1645	AmphiBIO_v1.csv	figshare	doi:10.6084/m9.figshare.4644424	https://doi.org/10.6084/m9.figshare.4644424
Anf1646	Data integration	Anf1646	AmphiBIO_v1.csv	figshare	doi:10.6084/m9.figshare.4644424	https://doi.org/10.6084/m9.figshare.4644424
Anf1647	Data integration	Anf1647	AmphiBIO_v1.csv	figshare	doi:10.6084/m9.figshare.4644424	https://doi.org/10.6084/m9.figshare.4644424
Anf1648	Data integration	Anf1648	AmphiBIO_v1.csv	figshare	doi:10.6084/m9.figshare.4644424	https://doi.org/10.6084/m9.figshare.4644424
Anf1649	Data integration	Anf1649	AmphiBIO_v1.csv	figshare	doi:10.6084/m9.figshare.4644424	https://doi.org/10.6084/m9.figshare.4644424
Anf1650	Data integration	Anf1650	AmphiBIO_v1.csv	figshare	doi:10.6084/m9.figshare.4644424	https://doi.org/10.6084/m9.figshare.4644424
Anf1651	Data integration	Anf1651	AmphiBIO_v1.csv	figshare	doi:10.6084/m9.figshare.4644424	https://doi.org/10.6084/m9.figshare.4644424
Anf1652	Data integration	Anf1652	AmphiBIO_v1.csv	figshare	doi:10.6084/m9.figshare.4644424	https://doi.org/10.6084/m9.figshare.4644424
Anf1653	Data integration	Anf1653	AmphiBIO_v1.csv	figshare	doi:10.6084/m9.figshare.4644424	https://doi.org/10.6084/m9.figshare.4644424
Anf1654	Data integration	Anf1654	AmphiBIO_v1.csv	figshare	doi:10.6084/m9.figshare.4644424	https://doi.org/10.6084/m9.figshare.4644424
Anf1655	Data integration	Anf1655	AmphiBIO_v1.csv	figshare	doi:10.6084/m9.figshare.4644424	https://doi.org/10.6084/m9.figshare.4644424
Anf1656	Data integration	Anf1656	AmphiBIO_v1.csv	figshare	doi:10.6084/m9.figshare.4644424	https://doi.org/10.6084/m9.figshare.4644424
Anf1657	Data integration	Anf1657	AmphiBIO_v1.csv	figshare	doi:10.6084/m9.figshare.4644424	https://doi.org/10.6084/m9.figshare.4644424
Anf1658	Data integration	Anf1658	AmphiBIO_v1.csv	figshare	doi:10.6084/m9.figshare.4644424	https://doi.org/10.6084/m9.figshare.4644424
Anf1659	Data integration	Anf1659	AmphiBIO_v1.csv	figshare	doi:10.6084/m9.figshare.4644424	https://doi.org/10.6084/m9.figshare.4644424
Anf1660	Data integration	Anf1660	AmphiBIO_v1.csv	figshare	doi:10.6084/m9.figshare.4644424	https://doi.org/10.6084/m9.figshare.4644424
Anf1661	Data integration	Anf1661	AmphiBIO_v1.csv	figshare	doi:10.6084/m9.figshare.4644424	https://doi.org/10.6084/m9.figshare.4644424
Anf1662	Data integration	Anf1662	AmphiBIO_v1.csv	figshare	doi:10.6084/m9.figshare.4644424	https://doi.org/10.6084/m9.figshare.4644424
Anf1663	Data integration	Anf1663	AmphiBIO_v1.csv	figshare	doi:10.6084/m9.figshare.4644424	https://doi.org/10.6084/m9.figshare.4644424
Anf1664	Data integration	Anf1664	AmphiBIO_v1.csv	figshare	doi:10.6084/m9.figshare.4644424	https://doi.org/10.6084/m9.figshare.4644424
Anf1665	Data integration	Anf1665	AmphiBIO_v1.csv	figshare	doi:10.6084/m9.figshare.4644424	https://doi.org/10.6084/m9.figshare.4644424
Anf1666	Data integration	Anf1666	AmphiBIO_v1.csv	figshare	doi:10.6084/m9.figshare.4644424	https://doi.org/10.6084/m9.figshare.4644424
Anf1667	Data integration	Anf1667	AmphiBIO_v1.csv	figshare	doi:10.6084/m9.figshare.4644424	https://doi.org/10.6084/m9.figshare.4644424
Anf1668	Data integration	Anf1668	AmphiBIO_v1.csv	figshare	doi:10.6084/m9.figshare.4644424	https://doi.org/10.6084/m9.figshare.4644424
Anf1669	Data integration	Anf1669	AmphiBIO_v1.csv	figshare	doi:10.6084/m9.figshare.4644424	https://doi.org/10.6084/m9.figshare.4644424
Anf1670	Data integration	Anf1670	AmphiBIO_v1.csv	figshare	doi:10.6084/m9.figshare.4644424	https://doi.org/10.6084/m9.figshare.4644424
Anf1671	Data integration	Anf1671	AmphiBIO_v1.csv	figshare	doi:10.6084/m9.figshare.4644424	https://doi.org/10.6084/m9.figshare.4644424
Anf1672	Data integration	Anf1672	AmphiBIO_v1.csv	figshare	doi:10.6084/m9.figshare.4644424	https://doi.org/10.6084/m9.figshare.4644424
Anf1673	Data integration	Anf1673	AmphiBIO_v1.csv	figshare	doi:10.6084/m9.figshare.4644424	https://doi.org/10.6084/m9.figshare.4644424
Anf1674	Data integration	Anf1674	AmphiBIO_v1.csv	figshare	doi:10.6084/m9.figshare.4644424	https://doi.org/10.6084/m9.figshare.4644424
Anf1675	Data integration	Anf1675	AmphiBIO_v1.csv	figshare	doi:10.6084/m9.figshare.4644424	https://doi.org/10.6084/m9.figshare.4644424
Anf1676	Data integration	Anf1676	AmphiBIO_v1.csv	figshare	doi:10.6084/m9.figshare.4644424	https://doi.org/10.6084/m9.figshare.4644424
Anf1677	Data integration	Anf1677	AmphiBIO_v1.csv	figshare	doi:10.6084/m9.figshare.4644424	https://doi.org/10.6084/m9.figshare.4644424
Anf1678	Data integration	Anf1678	AmphiBIO_v1.csv	figshare	doi:10.6084/m9.figshare.4644424	https://doi.org/10.6084/m9.figshare.4644424
Anf1679	Data integration	Anf1679	AmphiBIO_v1.csv	figshare	doi:10.6084/m9.figshare.4644424	https://doi.org/10.6084/m9.figshare.4644424
Anf1680	Data integration	Anf1680	AmphiBIO_v1.csv	figshare	doi:10.6084/m9.figshare.4644424	https://doi.org/10.6084/m9.figshare.4644424
Anf1681	Data integration	Anf1681	AmphiBIO_v1.csv	figshare	doi:10.6084/m9.figshare.4644424	https://doi.org/10.6084/m9.figshare.4644424
Anf1682	Data integration	Anf1682	AmphiBIO_v1.csv	figshare	doi:10.6084/m9.figshare.4644424	https://doi.org/10.6084/m9.figshare.4644424
Anf1683	Data integration	Anf1683	AmphiBIO_v1.csv	figshare	doi:10.6084/m9.figshare.4644424	https://doi.org/10.6084/m9.figshare.4644424
Anf1684	Data integration	Anf1684	AmphiBIO_v1.csv	figshare	doi:10.6084/m9.figshare.4644424	https://doi.org/10.6084/m9.figshare.4644424
Anf1685	Data integration	Anf1685	AmphiBIO_v1.csv	figshare	doi:10.6084/m9.figshare.4644424	https://doi.org/10.6084/m9.figshare.4644424
Anf1686	Data integration	Anf1686	AmphiBIO_v1.csv	figshare	doi:10.6084/m9.figshare.4644424	https://doi.org/10.6084/m9.figshare.4644424
Anf1687	Data integration	Anf1687	AmphiBIO_v1.csv	figshare	doi:10.6084/m9.figshare.4644424	https://doi.org/10.6084/m9.figshare.4644424
Anf1688	Data integration	Anf1688	AmphiBIO_v1.csv	figshare	doi:10.6084/m9.figshare.4644424	https://doi.org/10.6084/m9.figshare.4644424
Anf1689	Data integration	Anf1689	AmphiBIO_v1.csv	figshare	doi:10.6084/m9.figshare.4644424	https://doi.org/10.6084/m9.figshare.4644424
Anf1690	Data integration	Anf1690	AmphiBIO_v1.csv	figshare	doi:10.6084/m9.figshare.4644424	https://doi.org/10.6084/m9.figshare.4644424
Anf1691	Data integration	Anf1691	AmphiBIO_v1.csv	figshare	doi:10.6084/m9.figshare.4644424	https://doi.org/10.6084/m9.figshare.4644424
Anf1692	Data integration	Anf1692	AmphiBIO_v1.csv	figshare	doi:10.6084/m9.figshare.4644424	https://doi.org/10.6084/m9.figshare.4644424
Anf1693	Data integration	Anf1693	AmphiBIO_v1.csv	figshare	doi:10.6084/m9.figshare.4644424	https://doi.org/10.6084/m9.figshare.4644424
Anf1694	Data integration	Anf1694	AmphiBIO_v1.csv	figshare	doi:10.6084/m9.figshare.4644424	https://doi.org/10.6084/m9.figshare.4644424
Anf1695	Data integration	Anf1695	AmphiBIO_v1.csv	figshare	doi:10.6084/m9.figshare.4644424	https://doi.org/10.6084/m9.figshare.4644424
Anf1696	Data integration	Anf1696	AmphiBIO_v1.csv	figshare	doi:10.6084/m9.figshare.4644424	https://doi.org/10.6084/m9.figshare.4644424
Anf1697	Data integration	Anf1697	AmphiBIO_v1.csv	figshare	doi:10.6084/m9.figshare.4644424	https://doi.org/10.6084/m9.figshare.4644424
Anf1698	Data integration	Anf1698	AmphiBIO_v1.csv	figshare	doi:10.6084/m9.figshare.4644424	https://doi.org/10.6084/m9.figshare.4644424
Anf1699	Data integration	Anf1699	AmphiBIO_v1.csv	figshare	doi:10.6084/m9.figshare.4644424	https://doi.org/10.6084/m9.figshare.4644424
Anf1700	Data integration	Anf1700	AmphiBIO_v1.csv	figshare	doi:10.6084/m9.figshare.4644424	https://doi.org/10.6084/m9.figshare.4644424
Anf1701	Data integration	Anf1701	AmphiBIO_v1.csv	figshare	doi:10.6084/m9.figshare.4644424	https://doi.org/10.6084/m9.figshare.4644424
Anf1702	Data integration	Anf1702	AmphiBIO_v1.csv	figshare	doi:10.6084/m9.figshare.4644424	https://doi.org/10.6084/m9.figshare.4644424
Anf1703	Data integration	Anf1703	AmphiBIO_v1.csv	figshare	doi:10.6084/m9.figshare.4644424	https://doi.org/10.6084/m9.figshare.4644424
Anf1704	Data integration	Anf1704	AmphiBIO_v1.csv	figshare	doi:10.6084/m9.figshare.4644424	https://doi.org/10.6084/m9.figshare.4644424
Anf1705	Data integration	Anf1705	AmphiBIO_v1.csv	figshare	doi:10.6084/m9.figshare.4644424	https://doi.org/10.6084/m9.figshare.4644424
Anf1706	Data integration	Anf1706	AmphiBIO_v1.csv	figshare	doi:10.6084/m9.figshare.4644424	https://doi.org/10.6084/m9.figshare.4644424
Anf1707	Data integration	Anf1707	AmphiBIO_v1.csv	figshare	doi:10.6084/m9.figshare.4644424	https://doi.org/10.6084/m9.figshare.4644424
Anf1708	Data integration	Anf1708	AmphiBIO_v1.csv	figshare	doi:10.6084/m9.figshare.4644424	https://doi.org/10.6084/m9.figshare.4644424
Anf1709	Data integration	Anf1709	AmphiBIO_v1.csv	figshare	doi:10.6084/m9.figshare.4644424	https://doi.org/10.6084/m9.figshare.4644424
Anf1710	Data integration	Anf1710	AmphiBIO_v1.csv	figshare	doi:10.6084/m9.figshare.4644424	https://doi.org/10.6084/m9.figshare.4644424
Anf1711	Data integration	Anf1711	AmphiBIO_v1.csv	figshare	doi:10.6084/m9.figshare.4644424	https://doi.org/10.6084/m9.figshare.4644424
Anf1712	Data integration	Anf1712	AmphiBIO_v1.csv	figshare	doi:10.6084/m9.figshare.4644424	https://doi.org/10.6084/m9.figshare.4644424
Anf1713	Data integration	Anf1713	AmphiBIO_v1.csv	figshare	doi:10.6084/m9.figshare.4644424	https://doi.org/10.6084/m9.figshare.4644424
Anf1714	Data integration	Anf1714	AmphiBIO_v1.csv	figshare	doi:10.6084/m9.figshare.4644424	https://doi.org/10.6084/m9.figshare.4644424
Anf1715	Data integration	Anf1715	AmphiBIO_v1.csv	figshare	doi:10.6084/m9.figshare.4644424	https://doi.org/10.6084/m9.figshare.4644424
Anf1716	Data integration	Anf1716	AmphiBIO_v1.csv	figshare	doi:10.6084/m9.figshare.4644424	https://doi.org/10.6084/m9.figshare.4644424
Anf1717	Data integration	Anf1717	AmphiBIO_v1.csv	figshare	doi:10.6084/m9.figshare.4644424	https://doi.org/10.6084/m9.figshare.4644424
Anf1718	Data integration	Anf1718	AmphiBIO_v1.csv	figshare	doi:10.6084/m9.figshare.4644424	https://doi.org/10.6084/m9.figshare.4644424
Anf1719	Data integration	Anf1719	AmphiBIO_v1.csv	figshare	doi:10.6084/m9.figshare.4644424	https://doi.org/10.6084/m9.figshare.4644424
Anf1720	Data integration	Anf1720	AmphiBIO_v1.csv	figshare	doi:10.6084/m9.figshare.4644424	https://doi.org/10.6084/m9.figshare.4644424
Anf1721	Data integration	Anf1721	AmphiBIO_v1.csv	figshare	doi:10.6084/m9.figshare.4644424	https://doi.org/10.6084/m9.figshare.4644424
Anf1722	Data integration	Anf1722	AmphiBIO_v1.csv	figshare	doi:10.6084/m9.figshare.4644424	https://doi.org/10.6084/m9.figshare.4644424
Anf1723	Data integration	Anf1723	AmphiBIO_v1.csv	figshare	doi:10.6084/m9.figshare.4644424	https://doi.org/10.6084/m9.figshare.4644424
Anf1724	Data integration	Anf1724	AmphiBIO_v1.csv	figshare	doi:10.6084/m9.figshare.4644424	https://doi.org/10.6084/m9.figshare.4644424
Anf1725	Data integration	Anf1725	AmphiBIO_v1.csv	figshare	doi:10.6084/m9.figshare.4644424	https://doi.org/10.6084/m9.figshare.4644424
Anf1726	Data integration	Anf1726	AmphiBIO_v1.csv	figshare	doi:10.6084/m9.figshare.4644424	https://doi.org/10.6084/m9.figshare.4644424
Anf1727	Data integration	Anf1727	AmphiBIO_v1.csv	figshare	doi:10.6084/m9.figshare.4644424	https://doi.org/10.6084/m9.figshare.4644424
Anf1728	Data integration	Anf1728	AmphiBIO_v1.csv	figshare	doi:10.6084/m9.figshare.4644424	https://doi.org/10.6084/m9.figshare.4644424
Anf1729	Data integration	Anf1729	AmphiBIO_v1.csv	figshare	doi:10.6084/m9.figshare.4644424	https://doi.org/10.6084/m9.figshare.4644424
Anf1730	Data integration	Anf1730	AmphiBIO_v1.csv	figshare	doi:10.6084/m9.figshare.4644424	https://doi.org/10.6084/m9.figshare.4644424
Anf1731	Data integration	Anf1731	AmphiBIO_v1.csv	figshare	doi:10.6084/m9.figshare.4644424	https://doi.org/10.6084/m9.figshare.4644424
Anf1732	Data integration	Anf1732	AmphiBIO_v1.csv	figshare	doi:10.6084/m9.figshare.4644424	https://doi.org/10.6084/m9.figshare.4644424
Anf1733	Data integration	Anf1733	AmphiBIO_v1.csv	figshare	doi:10.6084/m9.figshare.4644424	https://doi.org/10.6084/m9.figshare.4644424
Anf1734	Data integration	Anf1734	AmphiBIO_v1.csv	figshare	doi:10.6084/m9.figshare.4644424	https://doi.org/10.6084/m9.figshare.4644424
Anf1735	Data integration	Anf1735	AmphiBIO_v1.csv	figshare	doi:10.6084/m9.figshare.4644424	https://doi.org/10.6084/m9.figshare.4644424
Anf1736	Data integration	Anf1736	AmphiBIO_v1.csv	figshare	doi:10.6084/m9.figshare.4644424	https://doi.org/10.6084/m9.figshare.4644424
Anf1737	Data integration	Anf1737	AmphiBIO_v1.csv	figshare	doi:10.6084/m9.figshare.4644424	https://doi.org/10.6084/m9.figshare.4644424
Anf1738	Data integration	Anf1738	AmphiBIO_v1.csv	figshare	doi:10.6084/m9.figshare.4644424	https://doi.org/10.6084/m9.figshare.4644424
Anf1739	Data integration	Anf1739	AmphiBIO_v1.csv	figshare	doi:10.6084/m9.figshare.4644424	https://doi.org/10.6084/m9.figshare.4644424
Anf1740	Data integration	Anf1740	AmphiBIO_v1.csv	figshare	doi:10.6084/m9.figshare.4644424	https://doi.org/10.6084/m9.figshare.4644424
Anf1741	Data integration	Anf1741	AmphiBIO_v1.csv	figshare	doi:10.6084/m9.figshare.4644424	https://doi.org/10.6084/m9.figshare.4644424
Anf1742	Data integration	Anf1742	AmphiBIO_v1.csv	figshare	doi:10.6084/m9.figshare.4644424	https://doi.org/10.6084/m9.figshare.4644424
Anf1743	Data integration	Anf1743	AmphiBIO_v1.csv	figshare	doi:10.6084/m9.figshare.4644424	https://doi.org/10.6084/m9.figshare.4644424
Anf1744	Data integration	Anf1744	AmphiBIO_v1.csv	figshare	doi:10.6084/m9.figshare.4644424	https://doi.org/10.6084/m9.figshare.4644424
Anf1745	Data integration	Anf1745	AmphiBIO_v1.csv	figshare	doi:10.6084/m9.figshare.4644424	https://doi.org/10.6084/m9.figshare.4644424
Anf1746	Data integration	Anf1746	AmphiBIO_v1.csv	figshare	doi:10.6084/m9.figshare.4644424	https://doi.org/10.6084/m9.figshare.4644424
Anf1747	Data integration	Anf1747	AmphiBIO_v1.csv	figshare	doi:10.6084/m9.figshare.4644424	https://doi.org/10.6084/m9.figshare.4644424
Anf1748	Data integration	Anf1748	AmphiBIO_v1.csv	figshare	doi:10.6084/m9.figshare.4644424	https://doi.org/10.6084/m9.figshare.4644424
Anf1749	Data integration	Anf1749	AmphiBIO_v1.csv	figshare	doi:10.6084/m9.figshare.4644424	https://doi.org/10.6084/m9.figshare.4644424
Anf1750	Data integration	Anf1750	AmphiBIO_v1.csv	figshare	doi:10.6084/m9.figshare.4644424	https://doi.org/10.6084/m9.figshare.4644424
Anf1751	Data integration	Anf1751	AmphiBIO_v1.csv	figshare	doi:10.6084/m9.figshare.4644424	https://doi.org/10.6084/m9.figshare.4644424
Anf1752	Data integration	Anf1752	AmphiBIO_v1.csv	figshare	doi:10.6084/m9.figshare.4644424	https://doi.org/10.6084/m9.figshare.4644424
Anf1753	Data integration	Anf1753	AmphiBIO_v1.csv	figshare	doi:10.6084/m9.figshare.4644424	https://doi.org/10.6084/m9.figshare.4644424
Anf1754	Data integration	Anf1754	AmphiBIO_v1.csv	figshare	doi:10.6084/m9.figshare.4644424	https://doi.org/10.6084/m9.figshare.4644424
Anf1755	Data integration	Anf1755	AmphiBIO_v1.csv	figshare	doi:10.6084/m9.figshare.4644424	https://doi.org/10.6084/m9.figshare.4644424
Anf1756	Data integration	Anf1756	AmphiBIO_v1.csv	figshare	doi:10.6084/m9.figshare.4644424	https://doi.org/10.6084/m9.figshare.4644424
Anf1757	Data integration	Anf1757	AmphiBIO_v1.csv	figshare	doi:10.6084/m9.figshare.4644424	https://doi.org/10.6084/m9.figshare.4644424
Anf1758	Data integration	Anf1758	AmphiBIO_v1.csv	figshare	doi:10.6084/m9.figshare.4644424	https://doi.org/10.6084/m9.figshare.4644424
Anf1759	Data integration	Anf1759	AmphiBIO_v1.csv	figshare	doi:10.6084/m9.figshare.4644424	https://doi.org/10.6084/m9.figshare.4644424
Anf1760	Data integration	Anf1760	AmphiBIO_v1.csv	figshare	doi:10.6084/m9.figshare.4644424	https://doi.org/10.6084/m9.figshare.4644424
Anf1761	Data integration	Anf1761	AmphiBIO_v1.csv	figshare	doi:10.6084/m9.figshare.4644424	https://doi.org/10.6084/m9.figshare.4644424
Anf1762	Data integration	Anf1762	AmphiBIO_v1.csv	figshare	doi:10.6084/m9.figshare.4644424	https://doi.org/10.6084/m9.figshare.4644424
Anf1763	Data integration	Anf1763	AmphiBIO_v1.csv	figshare	doi:10.6084/m9.figshare.4644424	https://doi.org/10.6084/m9.figshare.4644424
Anf1764	Data integration	Anf1764	AmphiBIO_v1.csv	figshare	doi:10.6084/m9.figshare.4644424	https://doi.org/10.6084/m9.figshare.4644424
Anf1765	Data integration	Anf1765	AmphiBIO_v1.csv	figshare	doi:10.6084/m9.figshare.4644424	https://doi.org/10.6084/m9.figshare.4644424
Anf1766	Data integration	Anf1766	AmphiBIO_v1.csv	figshare	doi:10.6084/m9.figshare.4644424	https://doi.org/10.6084/m9.figshare.4644424
Anf1767	Data integration	Anf1767	AmphiBIO_v1.csv	figshare	doi:10.6084/m9.figshare.4644424	https://doi.org/10.6084/m9.figshare.4644424
Anf1768	Data integration	Anf1768	AmphiBIO_v1.csv	figshare	doi:10.6084/m9.figshare.4644424	https://doi.org/10.6084/m9.figshare.4644424
Anf1769	Data integration	Anf1769	AmphiBIO_v1.csv	figshare	doi:10.6084/m9.figshare.4644424	https://doi.org/10.6084/m9.figshare.4644424
Anf1770	Data integration	Anf1770	AmphiBIO_v1.csv	figshare	doi:10.6084/m9.figshare.4644424	https://doi.org/10.6084/m9.figshare.4644424
Anf1771	Data integration	Anf1771	AmphiBIO_v1.csv	figshare	doi:10.6084/m9.figshare.4644424	https://doi.org/10.6084/m9.figshare.4644424
Anf1772	Data integration	Anf1772	AmphiBIO_v1.csv	figshare	doi:10.6084/m9.figshare.4644424	https://doi.org/10.6084/m9.figshare.4644424
Anf1773	Data integration	Anf1773	AmphiBIO_v1.csv	figshare	doi:10.6084/m9.figshare.4644424	https://doi.org/10.6084/m9.figshare.4644424
Anf1774	Data integration	Anf1774	AmphiBIO_v1.csv	figshare	doi:10.6084/m9.figshare.4644424	https://doi.org/10.6084/m9.figshare.4644424
Anf1775	Data integration	Anf1775	AmphiBIO_v1.csv	figshare	doi:10.6084/m9.figshare.4644424	https://doi.org/10.6084/m9.figshare.4644424
Anf1776	Data integration	Anf1776	AmphiBIO_v1.csv	figshare	doi:10.6084/m9.figshare.4644424	https://doi.org/10.6084/m9.figshare.4644424
Anf1777	Data integration	Anf1777	AmphiBIO_v1.csv	figshare	doi:10.6084/m9.figshare.4644424	https://doi.org/10.6084/m9.figshare.4644424
Anf1778	Data integration	Anf1778	AmphiBIO_v1.csv	figshare	doi:10.6084/m9.figshare.4644424	https://doi.org/10.6084/m9.figshare.4644424
Anf1779	Data integration	Anf1779	AmphiBIO_v1.csv	figshare	doi:10.6084/m9.figshare.4644424	https://doi.org/10.6084/m9.figshare.4644424
Anf1780	Data integration	Anf1780	AmphiBIO_v1.csv	figshare	doi:10.6084/m9.figshare.4644424	https://doi.org/10.6084/m9.figshare.4644424
Anf1781	Data integration	Anf1781	AmphiBIO_v1.csv	figshare	doi:10.6084/m9.figshare.4644424	https://doi.org/10.6084/m9.figshare.4644424
Anf1782	Data integration	Anf1782	AmphiBIO_v1.csv	figshare	doi:10.6084/m9.figshare.4644424	https://doi.org/10.6084/m9.figshare.4644424
Anf1783	Data integration	Anf1783	AmphiBIO_v1.csv	figshare	doi:10.6084/m9.figshare.4644424	https://doi.org/10.6084/m9.figshare.4644424
Anf1784	Data integration	Anf1784	AmphiBIO_v1.csv	figshare	doi:10.6084/m9.figshare.4644424	https://doi.org/10.6084/m9.figshare.4644424
Anf1785	Data integration	Anf1785	AmphiBIO_v1.csv	figshare	doi:10.6084/m9.figshare.4644424	https://doi.org/10.6084/m9.figshare.4644424
Anf1786	Data integration	Anf1786	AmphiBIO_v1.csv	figshare	doi:10.6084/m9.figshare.4644424	https://doi.org/10.6084/m9.figshare.4644424
Anf1787	Data integration	Anf1787	AmphiBIO_v1.csv	figshare	doi:10.6084/m9.figshare.4644424	https://doi.org/10.6084/m9.figshare.4644424
Anf1788	Data integration	Anf1788	AmphiBIO_v1.csv	figshare	doi:10.6084/m9.figshare.4644424	https://doi.org/10.6084/m9.figshare.4644424
Anf1789	Data integration	Anf1789	AmphiBIO_v1.csv	figshare	doi:10.6084/m9.figshare.4644424	https://doi.org/10.6084/m9.figshare.4644424
Anf1790	Data integration	Anf1790	AmphiBIO_v1.csv	figshare	doi:10.6084/m9.figshare.4644424	https://doi.org/10.6084/m9.figshare.4644424
Anf1791	Data integration	Anf1791	AmphiBIO_v1.csv	figshare	doi:10.6084/m9.figshare.4644424	https://doi.org/10.6084/m9.figshare.4644424
Anf1792	Data integration	Anf1792	AmphiBIO_v1.csv	figshare	doi:10.6084/m9.figshare.4644424	https://doi.org/10.6084/m9.figshare.4644424
Anf1793	Data integration	Anf1793	AmphiBIO_v1.csv	figshare	doi:10.6084/m9.figshare.4644424	https://doi.org/10.6084/m9.figshare.4644424
Anf1794	Data integration	Anf1794	AmphiBIO_v1.csv	figshare	doi:10.6084/m9.figshare.4644424	https://doi.org/10.6084/m9.figshare.4644424
Anf1795	Data integration	Anf1795	AmphiBIO_v1.csv	figshare	doi:10.6084/m9.figshare.4644424	https://doi.org/10.6084/m9.figshare.4644424
Anf1796	Data integration	Anf1796	AmphiBIO_v1.csv	figshare	doi:10.6084/m9.figshare.4644424	https://doi.org/10.6084/m9.figshare.4644424
Anf1797	Data integration	Anf1797	AmphiBIO_v1.csv	figshare	doi:10.6084/m9.figshare.4644424	https://doi.org/10.6084/m9.figshare.4644424
Anf1798	Data integration	Anf1798	AmphiBIO_v1.csv	figshare	doi:10.6084/m9.figshare.4644424	https://doi.org/10.6084/m9.figshare.4644424
Anf1799	Data integration	Anf1799	AmphiBIO_v1.csv	figshare	doi:10.6084/m9.figshare.4644424	https://doi.org/10.6084/m9.figshare.4644424
Anf1800	Data integration	Anf1800	AmphiBIO_v1.csv	figshare	doi:10.6084/m9.figshare.4644424	https://doi.org/10.6084/m9.figshare.4644424
Anf1801	Data integration	Anf1801	AmphiBIO_v1.csv	figshare	doi:10.6084/m9.figshare.4644424	https://doi.org/10.6084/m9.figshare.4644424
Anf1802	Data integration	Anf1802	AmphiBIO_v1.csv	figshare	doi:10.6084/m9.figshare.4644424	https://doi.org/10.6084/m9.figshare.4644424
Anf1803	Data integration	Anf1803	AmphiBIO_v1.csv	figshare	doi:10.6084/m9.figshare.4644424	https://doi.org/10.6084/m9.figshare.4644424
Anf1804	Data integration	Anf1804	AmphiBIO_v1.csv	figshare	doi:10.6084/m9.figshare.4644424	https://doi.org/10.6084/m9.figshare.4644424
Anf1805	Data integration	Anf1805	AmphiBIO_v1.csv	figshare	doi:10.6084/m9.figshare.4644424	https://doi.org/10.6084/m9.figshare.4644424
Anf1806	Data integration	Anf1806	AmphiBIO_v1.csv	figshare	doi:10.6084/m9.figshare.4644424	https://doi.org/10.6084/m9.figshare.4644424
Anf1807	Data integration	Anf1807	AmphiBIO_v1.csv	figshare	doi:10.6084/m9.figshare.4644424	https://doi.org/10.6084/m9.figshare.4644424
Anf1808	Data integration	Anf1808	AmphiBIO_v1.csv	figshare	doi:10.6084/m9.figshare.4644424	https://doi.org/10.6084/m9.figshare.4644424
Anf1809	Data integration	Anf1809	AmphiBIO_v1.csv	figshare	doi:10.6084/m9.figshare.4644424	https://doi.org/10.6084/m9.figshare.4644424
Anf1810	Data integration	Anf1810	AmphiBIO_v1.csv	figshare	doi:10.6084/m9.figshare.4644424	https://doi.org/10.6084/m9.figshare.4644424
Anf1811	Data integration	Anf1811	AmphiBIO_v1.csv	figshare	doi:10.6084/m9.figshare.4644424	https://doi.org/10.6084/m9.figshare.4644424
Anf1812	Data integration	Anf1812	AmphiBIO_v1.csv	figshare	doi:10.6084/m9.figshare.4644424	https://doi.org/10.6084/m9.figshare.4644424
Anf1813	Data integration	Anf1813	AmphiBIO_v1.csv	figshare	doi:10.6084/m9.figshare.4644424	https://doi.org/10.6084/m9.figshare.4644424
Anf1814	Data integration	Anf1814	AmphiBIO_v1.csv	figshare	doi:10.6084/m9.figshare.4644424	https://doi.org/10.6084/m9.figshare.4644424
Anf1815	Data integration	Anf1815	AmphiBIO_v1.csv	figshare	doi:10.6084/m9.figshare.4644424	https://doi.org/10.6084/m9.figshare.4644424
Anf1816	Data integration	Anf1816	AmphiBIO_v1.csv	figshare	doi:10.6084/m9.figshare.4644424	https://doi.org/10.6084/m9.figshare.4644424
Anf1817	Data integration	Anf1817	AmphiBIO_v1.csv	figshare	doi:10.6084/m9.figshare.4644424	https://doi.org/10.6084/m9.figshare.4644424
Anf1818	Data integration	Anf1818	AmphiBIO_v1.csv	figshare	doi:10.6084/m9.figshare.4644424	https://doi.org/10.6084/m9.figshare.4644424
Anf1819	Data integration	Anf1819	AmphiBIO_v1.csv	figshare	doi:10.6084/m9.figshare.4644424	https://doi.org/10.6084/m9.figshare.4644424
Anf1820	Data integration	Anf1820	AmphiBIO_v1.csv	figshare	doi:10.6084/m9.figshare.4644424	https://doi.org/10.6084/m9.figshare.4644424
Anf1821	Data integration	Anf1821	AmphiBIO_v1.csv	figshare	doi:10.6084/m9.figshare.4644424	https://doi.org/10.6084/m9.figshare.4644424
Anf1822	Data integration	Anf1822	AmphiBIO_v1.csv	figshare	doi:10.6084/m9.figshare.4644424	https://doi.org/10.6084/m9.figshare.4644424
Anf1823	Data integration	Anf1823	AmphiBIO_v1.csv	figshare	doi:10.6084/m9.figshare.4644424	https://doi.org/10.6084/m9.figshare.4644424
Anf1824	Data integration	Anf1824	AmphiBIO_v1.csv	figshare	doi:10.6084/m9.figshare.4644424	https://doi.org/10.6084/m9.figshare.4644424
Anf1825	Data integration	Anf1825	AmphiBIO_v1.csv	figshare	doi:10.6084/m9.figshare.4644424	https://doi.org/10.6084/m9.figshare.4644424
Anf1826	Data integration	Anf1826	AmphiBIO_v1.csv	figshare	doi:10.6084/m9.figshare.4644424	https://doi.org/10.6084/m9.figshare.4644424
Anf1827	Data integration	Anf1827	AmphiBIO_v1.csv	figshare	doi:10.6084/m9.figshare.4644424	https://doi.org/10.6084/m9.figshare.4644424
Anf1828	Data integration	Anf1828	AmphiBIO_v1.csv	figshare	doi:10.6084/m9.figshare.4644424	https://doi.org/10.6084/m9.figshare.4644424
Anf1829	Data integration	Anf1829	AmphiBIO_v1.csv	figshare	doi:10.6084/m9.figshare.4644424	https://doi.org/10.6084/m9.figshare.4644424
Anf1830	Data integration	Anf1830	AmphiBIO_v1.csv	figshare	doi:10.6084/m9.figshare.4644424	https://doi.org/10.6084/m9.figshare.4644424
Anf1831	Data integration	Anf1831	AmphiBIO_v1.csv	figshare	doi:10.6084/m9.figshare.4644424	https://doi.org/10.6084/m9.figshare.4644424
Anf1832	Data integration	Anf1832	AmphiBIO_v1.csv	figshare	doi:10.6084/m9.figshare.4644424	https://doi.org/10.6084/m9.figshare.4644424
Anf1833	Data integration	Anf1833	AmphiBIO_v1.csv	figshare	doi:10.6084/m9.figshare.4644424	https://doi.org/10.6084/m9.figshare.4644424
Anf1834	Data integration	Anf1834	AmphiBIO_v1.csv	figshare	doi:10.6084/m9.figshare.4644424	https://doi.org/10.6084/m9.figshare.4644424
Anf1835	Data integration	Anf1835	AmphiBIO_v1.csv	figshare	doi:10.6084/m9.figshare.4644424	https://doi.org/10.6084/m9.figshare.4644424
Anf1836	Data integration	Anf1836	AmphiBIO_v1.csv	figshare	doi:10.6084/m9.figshare.4644424	https://doi.org/10.6084/m9.figshare.4644424
Anf1837	Data integration	Anf1837	AmphiBIO_v1.csv	figshare	doi:10.6084/m9.figshare.4644424	https://doi.org/10.6084/m9.figshare.4644424
Anf1838	Data integration	Anf1838	AmphiBIO_v1.csv	figshare	doi:10.6084/m9.figshare.4644424	https://doi.org/10.6084/m9.figshare.4644424
Anf1839	Data integration	Anf1839	AmphiBIO_v1.csv	figshare	doi:10.6084/m9.figshare.4644424	https://doi.org/10.6084/m9.figshare.4644424
Anf1840	Data integration	Anf1840	AmphiBIO_v1.csv	figshare	doi:10.6084/m9.figshare.4644424	https://doi.org/10.6084/m9.figshare.4644424
Anf1841	Data integration	Anf1841	AmphiBIO_v1.csv	figshare	doi:10.6084/m9.figshare.4644424	https://doi.org/10.6084/m9.figshare.4644424
Anf1842	Data integration	Anf1842	AmphiBIO_v1.csv	figshare	doi:10.6084/m9.figshare.4644424	https://doi.org/10.6084/m9.figshare.4644424
Anf1843	Data integration	Anf1843	AmphiBIO_v1.csv	figshare	doi:10.6084/m9.figshare.4644424	https://doi.org/10.6084/m9.figshare.4644424
Anf1844	Data integration	Anf1844	AmphiBIO_v1.csv	figshare	doi:10.6084/m9.figshare.4644424	https://doi.org/10.6084/m9.figshare.4644424
Anf1845	Data integration	Anf1845	AmphiBIO_v1.csv	figshare	doi:10.6084/m9.figshare.4644424	https://doi.org/10.6084/m9.figshare.4644424
Anf1846	Data integration	Anf1846	AmphiBIO_v1.csv	figshare	doi:10.6084/m9.figshare.4644424	https://doi.org/10.6084/m9.figshare.4644424
Anf1847	Data integration	Anf1847	AmphiBIO_v1.csv	figshare	doi:10.6084/m9.figshare.4644424	https://doi.org/10.6084/m9.figshare.4644424
Anf1848	Data integration	Anf1848	AmphiBIO_v1.csv	figshare	doi:10.6084/m9.figshare.4644424	https://doi.org/10.6084/m9.figshare.4644424
Anf1849	Data integration	Anf1849	AmphiBIO_v1.csv	figshare	doi:10.6084/m9.figshare.4644424	https://doi.org/10.6084/m9.figshare.4644424
Anf1850	Data integration	Anf1850	AmphiBIO_v1.csv	figshare	doi:10.6084/m9.figshare.4644424	https://doi.org/10.6084/m9.figshare.4644424
Anf1851	Data integration	Anf1851	AmphiBIO_v1.csv	figshare	doi:10.6084/m9.figshare.4644424	https://doi.org/10.6084/m9.figshare.4644424
Anf1852	Data integration	Anf1852	AmphiBIO_v1.csv	figshare	doi:10.6084/m9.figshare.4644424	https://doi.org/10.6084/m9.figshare.4644424
Anf1853	Data integration	Anf1853	AmphiBIO_v1.csv	figshare	doi:10.6084/m9.figshare.4644424	https://doi.org/10.6084/m9.figshare.4644424
Anf1854	Data integration	Anf1854	AmphiBIO_v1.csv	figshare	doi:10.6084/m9.figshare.4644424	https://doi.org/10.6084/m9.figshare.4644424
Anf1855	Data integration	Anf1855	AmphiBIO_v1.csv	figshare	doi:10.6084/m9.figshare.4644424	https://doi.org/10.6084/m9.figshare.4644424
Anf1856	Data integration	Anf1856	AmphiBIO_v1.csv	figshare	doi:10.6084/m9.figshare.4644424	https://doi.org/10.6084/m9.figshare.4644424
Anf1857	Data integration	Anf1857	AmphiBIO_v1.csv	figshare	doi:10.6084/m9.figshare.4644424	https://doi.org/10.6084/m9.figshare.4644424
Anf1858	Data integration	Anf1858	AmphiBIO_v1.csv	figshare	doi:10.6084/m9.figshare.4644424	https://doi.org/10.6084/m9.figshare.4644424
Anf1859	Data integration	Anf1859	AmphiBIO_v1.csv	figshare	doi:10.6084/m9.figshare.4644424	https://doi.org/10.6084/m9.figshare.4644424
Anf1860	Data integration	Anf1860	AmphiBIO_v1.csv	figshare	doi:10.6084/m9.figshare.4644424	https://doi.org/10.6084/m9.figshare.4644424
Anf1861	Data integration	Anf1861	AmphiBIO_v1.csv	figshare	doi:10.6084/m9.figshare.4644424	https://doi.org/10.6084/m9.figshare.4644424
Anf1862	Data integration	Anf1862	AmphiBIO_v1.csv	figshare	doi:10.6084/m9.figshare.4644424	https://doi.org/10.6084/m9.figshare.4644424
Anf1863	Data integration	Anf1863	AmphiBIO_v1.csv	figshare	doi:10.6084/m9.figshare.4644424	https://doi.org/10.6084/m9.figshare.4644424
Anf1864	Data integration	Anf1864	AmphiBIO_v1.csv	figshare	doi:10.6084/m9.figshare.4644424	https://doi.org/10.6084/m9.figshare.4644424
Anf1865	Data integration	Anf1865	AmphiBIO_v1.csv	figshare	doi:10.6084/m9.figshare.4644424	https://doi.org/10.6084/m9.figshare.4644424
Anf1866	Data integration	Anf1866	AmphiBIO_v1.csv	figshare	doi:10.6084/m9.figshare.4644424	https://doi.org/10.6084/m9.figshare.4644424
Anf1867	Data integration	Anf1867	AmphiBIO_v1.csv	figshare	doi:10.6084/m9.figshare.4644424	https://doi.org/10.6084/m9.figshare.4644424
Anf1868	Data integration	Anf1868	AmphiBIO_v1.csv	figshare	doi:10.6084/m9.figshare.4644424	https://doi.org/10.6084/m9.figshare.4644424
Anf1869	Data integration	Anf1869	AmphiBIO_v1.csv	figshare	doi:10.6084/m9.figshare.4644424	https://doi.org/10.6084/m9.figshare.4644424
Anf1870	Data integration	Anf1870	AmphiBIO_v1.csv	figshare	doi:10.6084/m9.figshare.4644424	https://doi.org/10.6084/m9.figshare.4644424
Anf1871	Data integration	Anf1871	AmphiBIO_v1.csv	figshare	doi:10.6084/m9.figshare.4644424	https://doi.org/10.6084/m9.figshare.4644424
Anf1872	Data integration	Anf1872	AmphiBIO_v1.csv	figshare	doi:10.6084/m9.figshare.4644424	https://doi.org/10.6084/m9.figshare.4644424
Anf1873	Data integration	Anf1873	AmphiBIO_v1.csv	figshare	doi:10.6084/m9.figshare.4644424	https://doi.org/10.6084/m9.figshare.4644424
Anf1874	Data integration	Anf1874	AmphiBIO_v1.csv	figshare	doi:10.6084/m9.figshare.4644424	https://doi.org/10.6084/m9.figshare.4644424
Anf1875	Data integration	Anf1875	AmphiBIO_v1.csv	figshare	doi:10.6084/m9.figshare.4644424	https://doi.org/10.6084/m9.figshare.4644424
Anf1876	Data integration	Anf1876	AmphiBIO_v1.csv	figshare	doi:10.6084/m9.figshare.4644424	https://doi.org/10.6084/m9.figshare.4644424
Anf1877	Data integration	Anf1877	AmphiBIO_v1.csv	figshare	doi:10.6084/m9.figshare.4644424	https://doi.org/10.6084/m9.figshare.4644424
Anf1878	Data integration	Anf1878	AmphiBIO_v1.csv	figshare	doi:10.6084/m9.figshare.4644424	https://doi.org/10.6084/m9.figshare.4644424
Anf1879	Data integration	Anf1879	AmphiBIO_v1.csv	figshare	doi:10.6084/m9.figshare.4644424	https://doi.org/10.6084/m9.figshare.4644424
Anf1880	Data integration	Anf1880	AmphiBIO_v1.csv	figshare	doi:10.6084/m9.figshare.4644424	https://doi.org/10.6084/m9.figshare.4644424
Anf1881	Data integration	Anf1881	AmphiBIO_v1.csv	figshare	doi:10.6084/m9.figshare.4644424	https://doi.org/10.6084/m9.figshare.4644424
Anf1882	Data integration	Anf1882	AmphiBIO_v1.csv	figshare	doi:10.6084/m9.figshare.4644424	https://doi.org/10.6084/m9.figshare.4644424
Anf1883	Data integration	Anf1883	AmphiBIO_v1.csv	figshare	doi:10.6084/m9.figshare.4644424	https://doi.org/10.6084/m9.figshare.4644424
Anf1884	Data integration	Anf1884	AmphiBIO_v1.csv	figshare	doi:10.6084/m9.figshare.4644424	https://doi.org/10.6084/m9.figshare.4644424
Anf1885	Data integration	Anf1885	AmphiBIO_v1.csv	figshare	doi:10.6084/m9.figshare.4644424	https://doi.org/10.6084/m9.figshare.4644424
Anf1886	Data integration	Anf1886	AmphiBIO_v1.csv	figshare	doi:10.6084/m9.figshare.4644424	https://doi.org/10.6084/m9.figshare.4644424
Anf1887	Data integration	Anf1887	AmphiBIO_v1.csv	figshare	doi:10.6084/m9.figshare.4644424	https://doi.org/10.6084/m9.figshare.4644424
Anf1888	Data integration	Anf1888	AmphiBIO_v1.csv	figshare	doi:10.6084/m9.figshare.4644424	https://doi.org/10.6084/m9.figshare.4644424
Anf1889	Data integration	Anf1889	AmphiBIO_v1.csv	figshare	doi:10.6084/m9.figshare.4644424	https://doi.org/10.6084/m9.figshare.4644424
Anf1890	Data integration	Anf1890	AmphiBIO_v1.csv	figshare	doi:10.6084/m9.figshare.4644424	https://doi.org/10.6084/m9.figshare.4644424
Anf1891	Data integration	Anf1891	AmphiBIO_v1.csv	figshare	doi:10.6084/m9.figshare.4644424	https://doi.org/10.6084/m9.figshare.4644424
Anf1892	Data integration	Anf1892	AmphiBIO_v1.csv	figshare	doi:10.6084/m9.figshare.4644424	https://doi.org/10.6084/m9.figshare.4644424
Anf1893	Data integration	Anf1893	AmphiBIO_v1.csv	figshare	doi:10.6084/m9.figshare.4644424	https://doi.org/10.6084/m9.figshare.4644424
Anf1894	Data integration	Anf1894	AmphiBIO_v1.csv	figshare	doi:10.6084/m9.figshare.4644424	https://doi.org/10.6084/m9.figshare.4644424
Anf1895	Data integration	Anf1895	AmphiBIO_v1.csv	figshare	doi:10.6084/m9.figshare.4644424	https://doi.org/10.6084/m9.figshare.4644424
Anf1896	Data integration	Anf1896	AmphiBIO_v1.csv	figshare	doi:10.6084/m9.figshare.4644424	https://doi.org/10.6084/m9.figshare.4644424
Anf1897	Data integration	Anf1897	AmphiBIO_v1.csv	figshare	doi:10.6084/m9.figshare.4644424	https://doi.org/10.6084/m9.figshare.4644424
Anf1898	Data integration	Anf1898	AmphiBIO_v1.csv	figshare	doi:10.6084/m9.figshare.4644424	https://doi.org/10.6084/m9.figshare.4644424
Anf1899	Data integration	Anf1899	AmphiBIO_v1.csv	figshare	doi:10.6084/m9.figshare.4644424	https://doi.org/10.6084/m9.figshare.4644424
Anf1900	Data integration	Anf1900	AmphiBIO_v1.csv	figshare	doi:10.6084/m9.figshare.4644424	https://doi.org/10.6084/m9.figshare.4644424
Anf1901	Data integration	Anf1901	AmphiBIO_v1.csv	figshare	doi:10.6084/m9.figshare.4644424	https://doi.org/10.6084/m9.figshare.4644424
Anf1902	Data integration	Anf1902	AmphiBIO_v1.csv	figshare	doi:10.6084/m9.figshare.4644424	https://doi.org/10.6084/m9.figshare.4644424
Anf1903	Data integration	Anf1903	AmphiBIO_v1.csv	figshare	doi:10.6084/m9.figshare.4644424	https://doi.org/10.6084/m9.figshare.4644424
Anf1904	Data integration	Anf1904	AmphiBIO_v1.csv	figshare	doi:10.6084/m9.figshare.4644424	https://doi.org/10.6084/m9.figshare.4644424
Anf1905	Data integration	Anf1905	AmphiBIO_v1.csv	figshare	doi:10.6084/m9.figshare.4644424	https://doi.org/10.6084/m9.figshare.4644424
Anf1906	Data integration	Anf1906	AmphiBIO_v1.csv	figshare	doi:10.6084/m9.figshare.4644424	https://doi.org/10.6084/m9.figshare.4644424
Anf1907	Data integration	Anf1907	AmphiBIO_v1.csv	figshare	doi:10.6084/m9.figshare.4644424	https://doi.org/10.6084/m9.figshare.4644424
Anf1908	Data integration	Anf1908	AmphiBIO_v1.csv	figshare	doi:10.6084/m9.figshare.4644424	https://doi.org/10.6084/m9.figshare.4644424
Anf1909	Data integration	Anf1909	AmphiBIO_v1.csv	figshare	doi:10.6084/m9.figshare.4644424	https://doi.org/10.6084/m9.figshare.4644424
Anf1910	Data integration	Anf1910	AmphiBIO_v1.csv	figshare	doi:10.6084/m9.figshare.4644424	https://doi.org/10.6084/m9.figshare.4644424
Anf1911	Data integration	Anf1911	AmphiBIO_v1.csv	figshare	doi:10.6084/m9.figshare.4644424	https://doi.org/10.6084/m9.figshare.4644424
Anf1912	Data integration	Anf1912	AmphiBIO_v1.csv	figshare	doi:10.6084/m9.figshare.4644424	https://doi.org/10.6084/m9.figshare.4644424
Anf1913	Data integration	Anf1913	AmphiBIO_v1.csv	figshare	doi:10.6084/m9.figshare.4644424	https://doi.org/10.6084/m9.figshare.4644424
Anf1914	Data integration	Anf1914	AmphiBIO_v1.csv	figshare	doi:10.6084/m9.figshare.4644424	https://doi.org/10.6084/m9.figshare.4644424
Anf1915	Data integration	Anf1915	AmphiBIO_v1.csv	figshare	doi:10.6084/m9.figshare.4644424	https://doi.org/10.6084/m9.figshare.4644424
Anf1916	Data integration	Anf1916	AmphiBIO_v1.csv	figshare	doi:10.6084/m9.figshare.4644424	https://doi.org/10.6084/m9.figshare.4644424
Anf1917	Data integration	Anf1917	AmphiBIO_v1.csv	figshare	doi:10.6084/m9.figshare.4644424	https://doi.org/10.6084/m9.figshare.4644424
Anf1918	Data integration	Anf1918	AmphiBIO_v1.csv	figshare	doi:10.6084/m9.figshare.4644424	https://doi.org/10.6084/m9.figshare.4644424
Anf1919	Data integration	Anf1919	AmphiBIO_v1.csv	figshare	doi:10.6084/m9.figshare.4644424	https://doi.org/10.6084/m9.figshare.4644424
Anf1920	Data integration	Anf1920	AmphiBIO_v1.csv	figshare	doi:10.6084/m9.figshare.4644424	https://doi.org/10.6084/m9.figshare.4644424
Anf1921	Data integration	Anf1921	AmphiBIO_v1.csv	figshare	doi:10.6084/m9.figshare.4644424	https://doi.org/10.6084/m9.figshare.4644424
Anf1922	Data integration	Anf1922	AmphiBIO_v1.csv	figshare	doi:10.6084/m9.figshare.4644424	https://doi.org/10.6084/m9.figshare.4644424
Anf1923	Data integration	Anf1923	AmphiBIO_v1.csv	figshare	doi:10.6084/m9.figshare.4644424	https://doi.org/10.6084/m9.figshare.4644424
Anf1924	Data integration	Anf1924	AmphiBIO_v1.csv	figshare	doi:10.6084/m9.figshare.4644424	https://doi.org/10.6084/m9.figshare.4644424
Anf1925	Data integration	Anf1925	AmphiBIO_v1.csv	figshare	doi:10.6084/m9.figshare.4644424	https://doi.org/10.6084/m9.figshare.4644424
Anf1926	Data integration	Anf1926	AmphiBIO_v1.csv	figshare	doi:10.6084/m9.figshare.4644424	https://doi.org/10.6084/m9.figshare.4644424
Anf1927	Data integration	Anf1927	AmphiBIO_v1.csv	figshare	doi:10.6084/m9.figshare.4644424	https://doi.org/10.6084/m9.figshare.4644424
Anf1928	Data integration	Anf1928	AmphiBIO_v1.csv	figshare	doi:10.6084/m9.figshare.4644424	https://doi.org/10.6084/m9.figshare.4644424
Anf1929	Data integration	Anf1929	AmphiBIO_v1.csv	figshare	doi:10.6084/m9.figshare.4644424	https://doi.org/10.6084/m9.figshare.4644424
Anf1930	Data integration	Anf1930	AmphiBIO_v1.csv	figshare	doi:10.6084/m9.figshare.4644424	https://doi.org/10.6084/m9.figshare.4644424
Anf1931	Data integration	Anf1931	AmphiBIO_v1.csv	figshare	doi:10.6084/m9.figshare.4644424	https://doi.org/10.6084/m9.figshare.4644424
Anf1932	Data integration	Anf1932	AmphiBIO_v1.csv	figshare	doi:10.6084/m9.figshare.4644424	https://doi.org/10.6084/m9.figshare.4644424
Anf1933	Data integration	Anf1933	AmphiBIO_v1.csv	figshare	doi:10.6084/m9.figshare.4644424	https://doi.org/10.6084/m9.figshare.4644424
Anf1934	Data integration	Anf1934	AmphiBIO_v1.csv	figshare	doi:10.6084/m9.figshare.4644424	https://doi.org/10.6084/m9.figshare.4644424
Anf1935	Data integration	Anf1935	AmphiBIO_v1.csv	figshare	doi:10.6084/m9.figshare.4644424	https://doi.org/10.6084/m9.figshare.4644424
Anf1936	Data integration	Anf1936	AmphiBIO_v1.csv	figshare	doi:10.6084/m9.figshare.4644424	https://doi.org/10.6084/m9.figshare.4644424
Anf1937	Data integration	Anf1937	AmphiBIO_v1.csv	figshare	doi:10.6084/m9.figshare.4644424	https://doi.org/10.6084/m9.figshare.4644424
Anf1938	Data integration	Anf1938	AmphiBIO_v1.csv	figshare	doi:10.6084/m9.figshare.4644424	https://doi.org/10.6084/m9.figshare.4644424
Anf1939	Data integration	Anf1939	AmphiBIO_v1.csv	figshare	doi:10.6084/m9.figshare.4644424	https://doi.org/10.6084/m9.figshare.4644424
Anf1940	Data integration	Anf1940	AmphiBIO_v1.csv	figshare	doi:10.6084/m9.figshare.4644424	https://doi.org/10.6084/m9.figshare.4644424
Anf1941	Data integration	Anf1941	AmphiBIO_v1.csv	figshare	doi:10.6084/m9.figshare.4644424	https://doi.org/10.6084/m9.figshare.4644424
Anf1942	Data integration	Anf1942	AmphiBIO_v1.csv	figshare	doi:10.6084/m9.figshare.4644424	https://doi.org/10.6084/m9.figshare.4644424
Anf1943	Data integration	Anf1943	AmphiBIO_v1.csv	figshare	doi:10.6084/m9.figshare.4644424	https://doi.org/10.6084/m9.figshare.4644424
Anf1944	Data integration	Anf1944	AmphiBIO_v1.csv	figshare	doi:10.6084/m9.figshare.4644424	https://doi.org/10.6084/m9.figshare.4644424
Anf1945	Data integration	Anf1945	AmphiBIO_v1.csv	figshare	doi:10.6084/m9.figshare.4644424	https://doi.org/10.6084/m9.figshare.4644424
Anf1946	Data integration	Anf1946	AmphiBIO_v1.csv	figshare	doi:10.6084/m9.figshare.4644424	https://doi.org/10.6084/m9.figshare.4644424
Anf1947	Data integration	Anf1947	AmphiBIO_v1.csv	figshare	doi:10.6084/m9.figshare.4644424	https://doi.org/10.6084/m9.figshare.4644424
Anf1948	Data integration	Anf1948	AmphiBIO_v1.csv	figshare	doi:10.6084/m9.figshare.4644424	https://doi.org/10.6084/m9.figshare.4644424
Anf1949	Data integration	Anf1949	AmphiBIO_v1.csv	figshare	doi:10.6084/m9.figshare.4644424	https://doi.org/10.6084/m9.figshare.4644424
Anf1950	Data integration	Anf1950	AmphiBIO_v1.csv	figshare	doi:10.6084/m9.figshare.4644424	https://doi.org/10.6084/m9.figshare.4644424
Anf1951	Data integration	Anf1951	AmphiBIO_v1.csv	figshare	doi:10.6084/m9.figshare.4644424	https://doi.org/10.6084/m9.figshare.4644424
Anf1952	Data integration	Anf1952	AmphiBIO_v1.csv	figshare	doi:10.6084/m9.figshare.4644424	https://doi.org/10.6084/m9.figshare.4644424
Anf1953	Data integration	Anf1953	AmphiBIO_v1.csv	figshare	doi:10.6084/m9.figshare.4644424	https://doi.org/10.6084/m9.figshare.4644424
Anf1954	Data integration	Anf1954	AmphiBIO_v1.csv	figshare	doi:10.6084/m9.figshare.4644424	https://doi.org/10.6084/m9.figshare.4644424
Anf1955	Data integration	Anf1955	AmphiBIO_v1.csv	figshare	doi:10.6084/m9.figshare.4644424	https://doi.org/10.6084/m9.figshare.4644424
Anf1956	Data integration	Anf1956	AmphiBIO_v1.csv	figshare	doi:10.6084/m9.figshare.4644424	https://doi.org/10.6084/m9.figshare.4644424
Anf1957	Data integration	Anf1957	AmphiBIO_v1.csv	figshare	doi:10.6084/m9.figshare.4644424	https://doi.org/10.6084/m9.figshare.4644424
Anf1958	Data integration	Anf1958	AmphiBIO_v1.csv	figshare	doi:10.6084/m9.figshare.4644424	https://doi.org/10.6084/m9.figshare.4644424
Anf1959	Data integration	Anf1959	AmphiBIO_v1.csv	figshare	doi:10.6084/m9.figshare.4644424	https://doi.org/10.6084/m9.figshare.4644424
Anf1960	Data integration	Anf1960	AmphiBIO_v1.csv	figshare	doi:10.6084/m9.figshare.4644424	https://doi.org/10.6084/m9.figshare.4644424
Anf1961	Data integration	Anf1961	AmphiBIO_v1.csv	figshare	doi:10.6084/m9.figshare.4644424	https://doi.org/10.6084/m9.figshare.4644424
Anf1962	Data integration	Anf1962	AmphiBIO_v1.csv	figshare	doi:10.6084/m9.figshare.4644424	https://doi.org/10.6084/m9.figshare.4644424
Anf1963	Data integration	Anf1963	AmphiBIO_v1.csv	figshare	doi:10.6084/m9.figshare.4644424	https://doi.org/10.6084/m9.figshare.4644424
Anf1964	Data integration	Anf1964	AmphiBIO_v1.csv	figshare	doi:10.6084/m9.figshare.4644424	https://doi.org/10.6084/m9.figshare.4644424
Anf1965	Data integration	Anf1965	AmphiBIO_v1.csv	figshare	doi:10.6084/m9.figshare.4644424	https://doi.org/10.6084/m9.figshare.4644424
Anf1966	Data integration	Anf1966	AmphiBIO_v1.csv	figshare	doi:10.6084/m9.figshare.4644424	https://doi.org/10.6084/m9.figshare.4644424
Anf1967	Data integration	Anf1967	AmphiBIO_v1.csv	figshare	doi:10.6084/m9.figshare.4644424	https://doi.org/10.6084/m9.figshare.4644424
Anf1968	Data integration	Anf1968	AmphiBIO_v1.csv	figshare	doi:10.6084/m9.figshare.4644424	https://doi.org/10.6084/m9.figshare.4644424
Anf1969	Data integration	Anf1969	AmphiBIO_v1.csv	figshare	doi:10.6084/m9.figshare.4644424	https://doi.org/10.6084/m9.figshare.4644424
Anf1970	Data integration	Anf1970	AmphiBIO_v1.csv	figshare	doi:10.6084/m9.figshare.4644424	https://doi.org/10.6084/m9.figshare.4644424
Anf1971	Data integration	Anf1971	AmphiBIO_v1.csv	figshare	doi:10.6084/m9.figshare.4644424	https://doi.org/10.6084/m9.figshare.4644424
Anf1972	Data integration	Anf1972	AmphiBIO_v1.csv	figshare	doi:10.6084/m9.figshare.4644424	https://doi.org/10.6084/m9.figshare.4644424
Anf1973	Data integration	Anf1973	AmphiBIO_v1.csv	figshare	doi:10.6084/m9.figshare.4644424	https://doi.org/10.6084/m9.figshare.4644424
Anf1974	Data integration	Anf1974	AmphiBIO_v1.csv	figshare	doi:10.6084/m9.figshare.4644424	https://doi.org/10.6084/m9.figshare.4644424
Anf1975	Data integration	Anf1975	AmphiBIO_v1.csv	figshare	doi:10.6084/m9.figshare.4644424	https://doi.org/10.6084/m9.figshare.4644424
Anf1976	Data integration	Anf1976	AmphiBIO_v1.csv	figshare	doi:10.6084/m9.figshare.4644424	https://doi.org/10.6084/m9.figshare.4644424
Anf1977	Data integration	Anf1977	AmphiBIO_v1.csv	figshare	doi:10.6084/m9.figshare.4644424	https://doi.org/10.6084/m9.figshare.4644424
Anf1978	Data integration	Anf1978	AmphiBIO_v1.csv	figshare	doi:10.6084/m9.figshare.4644424	https://doi.org/10.6084/m9.figshare.4644424
Anf1979	Data integration	Anf1979	AmphiBIO_v1.csv	figshare	doi:10.6084/m9.figshare.4644424	https://doi.org/10.6084/m9.figshare.4644424
Anf1980	Data integration	Anf1980	AmphiBIO_v1.csv	figshare	doi:10.6084/m9.figshare.4644424	https://doi.org/10.6084/m9.figshare.4644424
Anf1981	Data integration	Anf1981	AmphiBIO_v1.csv	figshare	doi:10.6084/m9.figshare.4644424	https://doi.org/10.6084/m9.figshare.4644424
Anf1982	Data integration	Anf1982	AmphiBIO_v1.csv	figshare	doi:10.6084/m9.figshare.4644424	https://doi.org/10.6084/m9.figshare.4644424
Anf1983	Data integration	Anf1983	AmphiBIO_v1.csv	figshare	doi:10.6084/m9.figshare.4644424	https://doi.org/10.6084/m9.figshare.4644424
Anf1984	Data integration	Anf1984	AmphiBIO_v1.csv	figshare	doi:10.6084/m9.figshare.4644424	https://doi.org/10.6084/m9.figshare.4644424
Anf1985	Data integration	Anf1985	AmphiBIO_v1.csv	figshare	doi:10.6084/m9.figshare.4644424	https://doi.org/10.6084/m9.figshare.4644424
Anf1986	Data integration	Anf1986	AmphiBIO_v1.csv	figshare	doi:10.6084/m9.figshare.4644424	https://doi.org/10.6084/m9.figshare.4644424
Anf1987	Data integration	Anf1987	AmphiBIO_v1.csv	figshare	doi:10.6084/m9.figshare.4644424	https://doi.org/10.6084/m9.figshare.4644424
Anf1988	Data integration	Anf1988	AmphiBIO_v1.csv	figshare	doi:10.6084/m9.figshare.4644424	https://doi.org/10.6084/m9.figshare.4644424
Anf1989	Data integration	Anf1989	AmphiBIO_v1.csv	figshare	doi:10.6084/m9.figshare.4644424	https://doi.org/10.6084/m9.figshare.4644424
Anf1990	Data integration	Anf1990	AmphiBIO_v1.csv	figshare	doi:10.6084/m9.figshare.4644424	https://doi.org/10.6084/m9.figshare.4644424
Anf1991	Data integration	Anf1991	AmphiBIO_v1.csv	figshare	doi:10.6084/m9.figshare.4644424	https://doi.org/10.6084/m9.figshare.4644424
Anf1992	Data integration	Anf1992	AmphiBIO_v1.csv	figshare	doi:10.6084/m9.figshare.4644424	https://doi.org/10.6084/m9.figshare.4644424
Anf1993	Data integration	Anf1993	AmphiBIO_v1.csv	figshare	doi:10.6084/m9.figshare.4644424	https://doi.org/10.6084/m9.figshare.4644424
Anf1994	Data integration	Anf1994	AmphiBIO_v1.csv	figshare	doi:10.6084/m9.figshare.4644424	https://doi.org/10.6084/m9.figshare.4644424
Anf1995	Data integration	Anf1995	AmphiBIO_v1.csv	figshare	doi:10.6084/m9.figshare.4644424	https://doi.org/10.6084/m9.figshare.4644424
Anf1996	Data integration	Anf1996	AmphiBIO_v1.csv	figshare	doi:10.6084/m9.figshare.4644424	https://doi.org/10.6084/m9.figshare.4644424
Anf1997	Data integration	Anf1997	AmphiBIO_v1.csv	figshare	doi:10.6084/m9.figshare.4644424	https://doi.org/10.6084/m9.figshare.4644424
Anf1998	Data integration	Anf1998	AmphiBIO_v1.csv	figshare	doi:10.6084/m9.figshare.4644424	https://doi.org/10.6084/m9.figshare.4644424
Anf1999	Data integration	Anf1999	AmphiBIO_v1.csv	figshare	doi:10.6084/m9.figshare.4644424	https://doi.org/10.6084/m9.figshare.4644424
[truncated: 4,780 more rows]
